# Supplementary material for: Alterations of specific chromatin conformation affect ATRA-induced leukemia cell differentiation
Source: Cell Death Dis. 2018 Feb 8;9(2):200. doi: 10.1038/s41419-017-0173-6 (PMC5833835; doi:10.1038/s41419-017-0173-6)
Supplement: Supplementary file 3 — Hi-C library statistics [file 41419_2017_173_MOESM3_ESM.xlsx]

## Sheet: Sheet1
Hi-C Interaction Filtering	TotalInteraction	Full-segment	Self-ligation	Inter-ligation	Intra-ligation
control-Rep1	106222127	6400412	863838	23564251	75393626
control-Rep2	47386926	6294113	474414	9547945	31070454
ATRA-Rep1	120157311	6760159	1033991	29251203	83111958
ATRA-Rep2	46496853	4451781	358813	13151916	28534343
