# Supplementary material for: Alterations of specific chromatin conformation affect ATRA-induced leukemia cell differentiation
Source: Cell Death Dis. 2018 Feb 8;9(2):200. doi: 10.1038/s41419-017-0173-6 (PMC5833835; doi:10.1038/s41419-017-0173-6)
Supplement: Supplementary file 4 — Primer sequence [file 41419_2017_173_MOESM4_ESM.xlsx]

## Sheet: Sheet1
Primer Name	Experiment	Sequence
RT-PCR-GAPDH-F	RT-PCR	GAAGGTGAAGGTCGGAGTCAAC
RT-PCR-GAPDH-R	RT-PCR	CAGAGTTAAAAGCAGCCCTGGT
RT-PCR-NCF1-F	RT-PCR	AAGAGTACCGCGACAGACATCA
RT-PCR-NCF1-R	RT-PCR	CCCGTGGACAGAGCCATCT
RT-PCR-TERT-F	RT-PCR	CACCCACGCGAAAACCTT
RT-PCR-TERT-R	RT-PCR	AGTTTGCGACGCATGTTCCT
RT-PCR-GATA2-F	RT-PCR	CATGAAGAAGGAAGGGATCCA
RT-PCR-GATA2-R	RT-PCR	GCACTTTGACAGCTCCTCGAA
RT-PCR-ZBTB16-F	RT-PCR	CTACGAGTGTGAGTTCTGT
RT-PCR-ZBTB16-R	RT-PCR	CTGATGCTTGAGGCTGAA
4C-GATA2-HindIII	4C	AATGATACGGCGACCACCGAGATCTACACAGAGTAGATCGTCGGCAGCGTCAGATGTGTATAAGAGACAGCCCGGGGAGAGTCTCAGTAAAGACGTGTCCCAAGCTT
4C-GATA2-DpnII-ATRA	4C	CAAGCAGAAGACGGCATACGAGATTCGCCTTAGTCTCGTGGGCTCGGAGATGTGTATAAGAGACAGACCCCTGATTCCCATTCCAGCAGATC
4C-GATA2-DpnII-control	4C	CAAGCAGAAGACGGCATACGAGATCTAGTACGGTCTCGTGGGCTCGGAGATGTGTATAAGAGACAGACCCCTGATTCCCATTCCAGCAGATC
4C-ZBTB16-HindIII	4C	AATGATACGGCGACCACCGAGATCTACACAGAGTAGATCGTCGGCAGCGTCAGATGTGTATAAGAGACAGAAATAAATAAAGGAGGGCTTAAGCTT
4C-ZBTB16-DpnII-ATRA	4C	CAAGCAGAAGACGGCATACGAGATGTAGAGAGGTCTCGTGGGCTCGGAGATGTGTATAAGAGACAGCACATCCCCTTAAAAGCTGCCTTGG
4C-ZBTB16-DpnII-control	4C	CAAGCAGAAGACGGCATACGAGATCCTCTCTGGTCTCGTGGGCTCGGAGATGTGTATAAGAGACAGCACATCCCCTTAAAAGCTGCCTTGG
