# Supplementary material for: Alterations of specific chromatin conformation affect ATRA-induced leukemia cell differentiation
Source: Cell Death Dis. 2018 Feb 8;9(2):200. doi: 10.1038/s41419-017-0173-6 (PMC5833835; doi:10.1038/s41419-017-0173-6)
Supplement: Supplementary file 5 — Interaction foldchanges of TADs [file 41419_2017_173_MOESM5_ESM.xlsx]

## Sheet: Null_distribution
Null-Internal	Null-External
0.875243	0.480795
0.807829	0.50369
0.872378	0.552227
0.926837	0.720238
0.929233	0.741555
0.960417	0.747052
0.931219	0.757988
0.966708	0.76597
0.888786	0.767377
0.95579	0.774766
0.893946	0.778275
0.923569	0.780697
1.02868	0.782352
0.899621	0.788343
0.930869	0.793072
0.967634	0.796783
1.01899	0.797937
0.983112	0.803425
1.0338	0.807817
0.966036	0.809008
1.02793	0.810297
1.00774	0.814134
1.00121	0.815228
1.02018	0.816035
0.869133	0.819966
0.967665	0.824604
0.959756	0.824729
0.937329	0.824809
0.935473	0.826687
0.931238	0.827142
1.08072	0.829782
0.948103	0.830037
0.966365	0.832763
0.901658	0.832935
0.890264	0.837028
0.997227	0.83758
0.991538	0.837817
0.974988	0.838796
0.990471	0.840861
0.890089	0.841409
1.00902	0.841824
0.956812	0.842558
0.96461	0.843345
0.883828	0.84365
0.92654	0.845234
0.948482	0.845325
0.976822	0.846206
1.03014	0.846966
0.899547	0.847919
1.01521	0.849934
0.972408	0.851169
0.990092	0.851317
0.935928	0.852065
0.941768	0.853101
0.86563	0.854027
0.928276	0.854187
0.969655	0.854241
0.93276	0.854545
0.947853	0.855332
1.00485	0.855626
0.922992	0.855972
0.947325	0.856314
1.04338	0.856332
0.88738	0.85638
0.943043	0.856657
0.961749	0.856943
0.991345	0.857113
0.945392	0.859107
1.01007	0.859496
0.915555	0.859727
0.934148	0.860426
0.984555	0.860822
0.959733	0.861889
0.899095	0.862614
0.995305	0.862745
1.06407	0.862765
0.979436	0.862985
0.989684	0.863146
0.998986	0.863272
0.950533	0.863517
0.958898	0.863674
0.994821	0.863923
0.955584	0.864766
0.951776	0.865448
0.898046	0.86558
1.0062	0.866299
0.915717	0.866313
0.960547	0.866398
1.00643	0.866436
0.95465	0.86676
0.953595	0.867235
1.03456	0.868792
0.982786	0.868913
0.975121	0.868952
0.95645	0.869386
0.993077	0.870177
0.884886	0.870687
0.997898	0.870764
1.00288	0.871035
0.913627	0.871213
0.952414	0.871771
0.951348	0.87221
0.925856	0.873122
0.893486	0.873192
0.95977	0.873202
0.972826	0.873497
0.90894	0.87353
0.900551	0.874005
0.977995	0.874119
1.00106	0.8742
0.967309	0.874238
0.937394	0.874751
0.984369	0.875403
1.01704	0.875681
0.998249	0.875692
0.869273	0.875844
0.937506	0.87629
0.920711	0.876887
0.972185	0.877257
0.899496	0.877264
0.935741	0.877474
0.958299	0.877579
0.881478	0.877745
0.96349	0.878016
0.93955	0.878299
1.04222	0.878357
0.987728	0.878445
0.921106	0.878553
1.00601	0.87955
1.0169	0.879778
0.92469	0.879785
0.952	0.880528
0.986477	0.880596
0.95566	0.880801
0.974617	0.881402
0.978173	0.881765
0.955243	0.882327
0.915775	0.882453
0.990987	0.882686
1.01529	0.882733
1.03117	0.882853
0.995334	0.883127
0.958882	0.883289
0.958014	0.883402
0.995321	0.883912
0.990617	0.884119
0.972373	0.884694
0.892865	0.884804
0.964238	0.884811
0.977211	0.88486
1.02101	0.885052
0.98006	0.885164
0.92128	0.885182
0.920371	0.885301
0.990032	0.885479
0.867493	0.885763
0.928775	0.886189
0.981008	0.886291
0.922987	0.886378
0.932976	0.886421
0.941072	0.887028
0.895839	0.887088
1.02291	0.887264
0.983036	0.887307
0.97641	0.888042
0.9349	0.888219
0.980204	0.888497
1.0129	0.888813
0.99228	0.88929
1.03001	0.88949
0.966786	0.889651
0.9858	0.890423
0.985512	0.890611
0.969181	0.890848
0.890031	0.890933
0.991769	0.891136
0.914032	0.891179
0.997028	0.891779
0.979568	0.892102
0.943725	0.892279
0.929271	0.892756
0.927531	0.892868
1.02283	0.893165
0.994156	0.89348
1.04928	0.893645
0.897997	0.893734
0.984268	0.893855
0.949766	0.894219
0.936358	0.894364
1.00024	0.894386
0.953914	0.894669
0.956646	0.895164
0.929221	0.895251
0.946112	0.895273
1.03604	0.895282
1.03464	0.895305
0.965438	0.895352
0.965885	0.89558
1.00349	0.895652
0.955291	0.895693
0.904693	0.896318
0.901837	0.896338
1.00404	0.896377
1.02935	0.896771
0.944578	0.89688
1.019	0.896945
0.958578	0.897002
0.970694	0.897457
0.893597	0.897599
0.923895	0.897627
1.04836	0.897867
1.02247	0.898007
0.981513	0.898188
0.957256	0.898365
0.99583	0.898494
0.96479	0.898537
1.00033	0.898678
0.862558	0.898945
1.00968	0.899149
0.897131	0.899161
0.97641	0.899173
1.00896	0.899202
0.992123	0.899397
0.925542	0.899514
1.05149	0.899579
0.984291	0.899758
0.994984	0.89983
0.937997	0.899971
1.01998	0.90025
0.999427	0.900493
0.995475	0.900551
0.948562	0.900566
0.987515	0.900655
0.918509	0.900802
0.991105	0.900869
1.05289	0.901299
0.905512	0.901381
1.00217	0.90149
0.944144	0.901504
0.925648	0.901684
1.01376	0.901768
0.966126	0.901908
0.947119	0.901976
1.02079	0.902026
0.954632	0.902378
0.999276	0.902753
0.99923	0.903065
0.97147	0.90316
0.892002	0.903331
0.902171	0.903403
1.01883	0.903529
0.980445	0.903776
0.999481	0.903826
0.978085	0.903921
0.902378	0.903951
0.912186	0.903989
0.973244	0.904043
0.999721	0.904216
0.956624	0.904268
0.982663	0.90464
0.998691	0.904648
0.931062	0.904649
0.978127	0.904789
0.978124	0.905131
0.92658	0.90526
0.941696	0.905344
0.85957	0.905422
0.909928	0.905518
0.962727	0.905828
0.930432	0.905894
0.966988	0.905987
0.925243	0.906202
1.03145	0.906642
0.972157	0.906642
1.02575	0.906761
0.929498	0.906784
1.05517	0.906956
0.955567	0.907172
1.00371	0.907493
1.04822	0.907555
1.05126	0.907662
0.96659	0.907741
0.995003	0.907764
0.947345	0.90785
0.963093	0.907868
0.981914	0.907907
1.02716	0.908483
1.01028	0.908506
1.02655	0.908533
0.960015	0.90869
0.940162	0.908868
1.01649	0.908887
0.960777	0.908984
1.04187	0.909028
1.05908	0.909058
1.02884	0.90907
0.968996	0.909115
0.982844	0.909118
1.06434	0.909128
0.94969	0.90914
0.943369	0.909389
0.911184	0.909435
1.0164	0.90963
0.98286	0.909662
0.972868	0.909725
1.01334	0.909865
0.987264	0.909903
0.925848	0.90998
1.00031	0.909995
0.989658	0.910116
1.0053	0.910165
0.976616	0.910177
0.935912	0.910218
0.995698	0.910374
0.975526	0.910912
0.934061	0.910996
0.949596	0.91116
1.0541	0.911472
0.954555	0.911492
1.00077	0.911526
0.961231	0.911561
1.02792	0.911749
0.954328	0.911816
1.001	0.911837
0.946075	0.912179
0.948052	0.912431
0.987828	0.912568
0.936762	0.912668
1.07478	0.912689
0.919416	0.912774
0.919917	0.91286
0.98813	0.912878
0.985762	0.91295
0.975811	0.913365
0.979091	0.913485
0.908597	0.913495
0.936063	0.913725
1.00312	0.913801
1.02352	0.913973
1.05072	0.914065
0.955396	0.914124
0.993399	0.914257
0.944296	0.914501
0.972485	0.914542
0.981121	0.914548
0.940189	0.914626
0.99043	0.914925
0.880942	0.915253
1.01756	0.915406
0.908931	0.915576
1.05291	0.915683
1.02451	0.915781
1.01384	0.915785
0.973825	0.915946
1.04427	0.916002
0.937963	0.91602
0.966857	0.916213
0.945959	0.916226
1.00378	0.916276
1.0817	0.91644
1.01824	0.916456
0.95146	0.916674
0.947321	0.916805
1.06164	0.916808
0.974325	0.916877
0.976668	0.917002
0.972569	0.917105
0.99727	0.917177
0.968075	0.917261
1.03207	0.917265
0.998818	0.917289
0.965394	0.917383
0.921048	0.917398
1.05608	0.917492
1.05314	0.917578
0.980207	0.917637
1.06413	0.917739
0.981075	0.917804
1.01416	0.917811
1.01644	0.917861
1.00067	0.918311
0.971505	0.918346
0.94695	0.918411
0.993698	0.918441
0.98268	0.91845
1.0258	0.918456
1.07553	0.918601
0.963885	0.918806
0.925895	0.918829
1.00973	0.918984
0.887178	0.91899
0.988098	0.919051
0.994573	0.919094
1.00779	0.919094
0.984788	0.919476
1.00481	0.919656
0.907034	0.919734
0.923594	0.919815
0.980381	0.919951
1.05057	0.920001
1.03498	0.920213
0.959912	0.920226
0.989933	0.920528
0.967587	0.920587
0.958498	0.920764
0.912661	0.920861
0.932049	0.920912
0.931178	0.920956
1.03052	0.921016
1.04988	0.921123
0.847971	0.921187
1.00327	0.921187
0.919909	0.921445
0.916236	0.921735
0.976798	0.921838
0.892599	0.921875
1.02302	0.921949
1.00248	0.922085
0.937659	0.922336
0.994441	0.922443
0.90337	0.922468
0.919129	0.922522
0.925487	0.922542
0.944818	0.922584
1.06068	0.922823
0.96283	0.922868
1.07702	0.922954
1.00545	0.923064
0.981294	0.923068
0.927539	0.923159
0.979338	0.923476
0.96693	0.923494
0.952846	0.923503
0.975518	0.923698
1.02687	0.923982
0.946372	0.924055
0.902251	0.924139
0.93994	0.924293
0.991413	0.924299
1.00176	0.924528
0.977039	0.924627
1.00886	0.92486
0.955126	0.924865
0.929082	0.924942
0.889029	0.925102
0.962326	0.925157
1.05282	0.925192
1.03442	0.925293
0.970049	0.92539
0.991426	0.925651
0.906085	0.925672
0.983174	0.925674
0.977479	0.925727
0.905228	0.925799
1.04689	0.925806
0.952449	0.925858
0.936102	0.925913
0.954552	0.926048
0.991722	0.92612
0.997927	0.926174
1.03482	0.92621
0.94947	0.926279
0.929716	0.926289
0.969202	0.926293
1.00721	0.926309
0.971144	0.926348
1.04821	0.926457
1.00578	0.926497
0.954859	0.92652
1.07535	0.926534
0.93391	0.926655
0.933072	0.926659
1.0192	0.926755
0.995828	0.926804
0.915887	0.926819
0.966352	0.927079
1.00571	0.927247
1.10122	0.927329
0.96717	0.927376
1.07078	0.927408
0.944363	0.92745
0.969663	0.927463
0.957227	0.927474
0.978549	0.927499
0.977229	0.927602
0.995698	0.927652
0.931087	0.92778
1.01036	0.9278
0.983707	0.927806
0.998135	0.92792
0.962763	0.927956
0.943382	0.927966
0.957688	0.928031
0.972481	0.92806
0.969487	0.928109
0.911805	0.928168
0.981621	0.928185
0.980031	0.928245
0.935936	0.928286
1.01076	0.928302
0.965706	0.928334
0.980878	0.928335
0.943397	0.928346
1.00324	0.928347
0.958228	0.928473
1.06035	0.928745
0.94201	0.928767
1.04678	0.928829
1.00724	0.928837
0.962755	0.928855
0.990734	0.928899
0.992639	0.928919
0.98178	0.929093
1.00545	0.929233
1.06616	0.929259
1.01742	0.929331
1.00136	0.929366
1.00103	0.929412
0.945454	0.929429
0.959246	0.929503
1.00714	0.929597
0.937914	0.929624
0.863691	0.929655
0.969425	0.929765
0.966475	0.929875
1.01408	0.930086
0.954793	0.930137
0.939665	0.93029
0.974082	0.930343
0.967647	0.930434
0.955636	0.930564
1.00759	0.930571
0.928405	0.930571
0.948405	0.930619
1.00247	0.930654
0.956971	0.930692
0.98533	0.930712
0.978344	0.930901
0.957393	0.930931
0.937293	0.931041
0.978884	0.93122
0.940097	0.931221
0.910577	0.931265
0.986602	0.931585
0.96099	0.931595
0.963068	0.931608
0.999253	0.931692
0.959173	0.931949
0.983773	0.931961
0.960166	0.932006
1.04099	0.932097
1.01208	0.932127
0.938444	0.932362
1.00047	0.932366
0.974522	0.932406
1.00042	0.932503
0.950765	0.932556
0.92513	0.932717
0.944681	0.932788
1.03027	0.932829
0.926593	0.932849
0.959989	0.932862
1.10825	0.932885
1.01157	0.933448
1.01033	0.933623
1.00641	0.933717
0.997585	0.933734
0.969981	0.933791
1.01301	0.93395
0.946209	0.934032
0.944102	0.934116
0.959302	0.934176
1.04527	0.934181
0.99691	0.934229
0.996265	0.934379
0.993359	0.93442
1.01011	0.934431
0.984771	0.934561
0.946505	0.934678
0.911905	0.934727
0.999904	0.934778
0.940326	0.934891
0.966575	0.934929
0.99706	0.934959
0.874168	0.935049
0.938593	0.935278
0.999727	0.935536
1.00883	0.935656
0.940513	0.93572
0.984594	0.935738
1.14832	0.935749
0.939312	0.935783
0.957402	0.935865
1.0198	0.93587
1.012	0.936087
0.968643	0.936134
0.982901	0.936168
1.00194	0.936264
0.956747	0.93628
0.9112	0.936301
1.00813	0.936316
0.991099	0.936399
0.979102	0.936496
0.924487	0.936562
0.933131	0.936613
0.959191	0.936688
0.974969	0.936688
1.08336	0.936717
0.989257	0.936823
0.985198	0.936903
0.963426	0.936909
1.02768	0.936986
0.974995	0.936987
0.917026	0.937078
0.945924	0.937163
0.945514	0.937233
0.912605	0.93736
1.03512	0.937415
0.989006	0.937563
0.96159	0.93775
1.04237	0.937769
0.982	0.937795
0.980285	0.937851
1.0162	0.93795
0.984439	0.938008
0.938653	0.938042
0.981849	0.938088
0.941203	0.938153
1.02287	0.938159
1.01367	0.938284
1.02091	0.938326
1.01534	0.938355
1.00714	0.938405
0.997689	0.938468
0.935689	0.938605
0.967284	0.938621
0.991326	0.938667
1.05254	0.938685
0.983953	0.93879
1.01856	0.938833
0.968372	0.938991
0.994422	0.93905
1.00895	0.939058
0.976872	0.93909
0.991393	0.939099
0.951277	0.939144
0.959302	0.939208
1.02217	0.939241
0.966822	0.939323
0.95229	0.939372
0.98778	0.939376
0.972491	0.93951
0.997776	0.939539
0.90682	0.939662
0.959433	0.939669
1.0219	0.93967
0.994083	0.939689
0.967192	0.93982
1.02869	0.939859
0.996001	0.939869
1.00745	0.939904
0.938372	0.939917
1.00232	0.939922
0.980648	0.940109
0.984847	0.940126
1.0231	0.940223
0.993214	0.940307
0.997863	0.940355
1.03645	0.940388
0.982154	0.940487
1.05511	0.940573
0.996913	0.940576
0.956939	0.940681
0.995829	0.940716
0.970652	0.940758
0.944702	0.940779
1.04489	0.94078
1.00667	0.940785
0.976315	0.940795
0.943834	0.940824
0.978487	0.940858
0.942785	0.940957
1.00394	0.940962
0.906518	0.940993
0.976382	0.941153
0.938561	0.941186
1.01394	0.941281
1.00591	0.941298
0.957196	0.941467
1.04599	0.94149
0.978818	0.941503
0.998559	0.941596
0.975321	0.941614
1.02003	0.941616
0.994424	0.941618
0.952852	0.941621
1.02997	0.941624
0.982186	0.941636
0.952186	0.94173
0.962827	0.94176
1.00836	0.941833
0.974227	0.94194
1.08212	0.941965
1.07272	0.941965
0.924536	0.94199
1.01586	0.942057
1.0045	0.942186
0.984585	0.942433
0.9499	0.94248
1.0233	0.94251
0.972014	0.942592
1.01324	0.942656
1.02713	0.942688
0.922044	0.942713
0.991734	0.94272
1.05751	0.942728
0.933284	0.942785
1.00151	0.942872
0.962472	0.94288
1.00187	0.942987
1.00074	0.943029
0.965481	0.943056
0.943744	0.943125
1.00618	0.943282
0.978613	0.943317
0.950397	0.943684
1.02799	0.943875
0.951972	0.943886
0.969489	0.943888
1.0229	0.943977
0.958043	0.943992
0.96385	0.944029
0.989418	0.944101
1.01441	0.944106
0.951794	0.944143
0.972503	0.944166
0.972527	0.944185
1.04193	0.944238
0.98618	0.944465
0.980558	0.944484
0.993033	0.944511
0.98006	0.944559
0.990951	0.944597
1.04074	0.944797
0.960886	0.94483
0.890531	0.944967
1.02626	0.944992
0.943662	0.945049
1.04436	0.945114
0.960054	0.945137
0.953381	0.945182
1.01281	0.945234
0.983382	0.945323
0.915249	0.945324
1.04555	0.945385
0.970634	0.945422
1.00427	0.945428
0.9995	0.945428
0.962048	0.945436
1.00316	0.945478
1.01424	0.945492
0.95698	0.945492
1.02042	0.945527
1.00003	0.945645
1.06897	0.945758
0.97996	0.945758
1.0284	0.945845
0.979677	0.945876
0.989545	0.945958
0.97878	0.945962
0.90126	0.94607
1.00496	0.946185
1.01421	0.946217
1.06093	0.94644
0.99111	0.94645
0.993124	0.946521
0.96083	0.94659
0.961386	0.946599
0.981937	0.946629
0.975172	0.946654
0.975056	0.946724
0.991799	0.946726
0.974872	0.946819
1.04131	0.946899
1.00106	0.946923
0.925448	0.946936
0.994634	0.946949
0.936206	0.946957
0.938265	0.946973
1.02389	0.947031
0.977328	0.94704
1.00728	0.947065
1.02244	0.947089
1.01001	0.947095
1.00658	0.947113
0.967916	0.947148
1.00805	0.947241
1.00564	0.947317
0.9766	0.947441
0.935966	0.947447
0.899946	0.947499
0.982046	0.947535
0.975829	0.947575
1.04424	0.947678
1.04697	0.947709
0.975019	0.947754
1.00285	0.947984
0.977671	0.948008
0.929832	0.948024
0.966217	0.94804
1.02908	0.948071
1.05322	0.948103
0.94475	0.948105
0.996451	0.948122
0.931117	0.948235
1.00555	0.948292
0.968811	0.948517
0.933999	0.948541
0.909416	0.948563
1.05305	0.948667
0.947813	0.948729
1.08798	0.948773
1.00528	0.948819
1.00401	0.948914
1.00502	0.948918
1.04516	0.948918
1.0069	0.94892
0.971132	0.948946
1.02265	0.948976
1.03264	0.949003
0.947359	0.949089
1.02943	0.949112
0.966445	0.949125
0.990301	0.949141
0.9527	0.949168
0.970104	0.949244
0.943524	0.949318
0.970847	0.949384
1.05031	0.949388
0.952946	0.949437
1.0159	0.949604
0.969747	0.949752
1.02703	0.949824
1.09891	0.949839
0.992593	0.949857
0.966825	0.949877
1.01766	0.949877
1.00229	0.949945
1.00928	0.950006
1.03214	0.950086
0.97989	0.950106
0.955636	0.950173
0.987337	0.950249
1.02529	0.950345
0.971459	0.950427
0.940008	0.950533
0.940955	0.950595
1.01961	0.9506
1.00973	0.950719
0.964506	0.950863
0.97443	0.950918
1.02083	0.950922
0.988432	0.951094
1.02178	0.9511
0.987974	0.951125
0.98932	0.95114
0.998104	0.951279
1.03987	0.951289
0.937119	0.951369
0.981123	0.951369
1.00378	0.951451
1.03777	0.951489
0.973132	0.951554
1.11762	0.951599
0.963493	0.951698
1.0684	0.951707
0.965755	0.951716
0.999497	0.951725
1.04602	0.951849
0.982778	0.952116
0.962435	0.952263
0.982178	0.952303
0.945589	0.952325
0.975585	0.952343
1.05004	0.95241
0.950903	0.952414
1.05511	0.952497
0.942456	0.952622
1.02632	0.952644
0.98511	0.952676
0.991867	0.952782
0.963934	0.952817
0.945273	0.952821
0.956425	0.952884
0.951303	0.952897
0.983866	0.952954
0.940011	0.952981
0.986469	0.952997
1.02103	0.953004
1.01974	0.953109
1.02621	0.953152
0.974041	0.953245
1.02043	0.953395
0.999633	0.953402
0.992282	0.953461
0.9743	0.95348
0.993759	0.953488
0.978795	0.95349
1.06808	0.953497
0.989578	0.953548
1.00379	0.95356
0.891252	0.953579
0.991287	0.953585
1.01431	0.953592
0.940863	0.9536
1.0007	0.953665
0.976024	0.953673
1.01864	0.953682
1.08338	0.953685
0.950678	0.95372
1.00296	0.95376
0.964574	0.953775
0.981355	0.9538
0.897851	0.953831
0.940709	0.953866
1.0042	0.95387
1.01196	0.953895
0.962058	0.95399
1.0284	0.953992
0.969497	0.954097
1.00485	0.954155
1.02042	0.954255
1.04088	0.954287
1.02446	0.954349
0.964308	0.954388
1.01448	0.954529
0.952532	0.954585
1.02344	0.954641
1.07681	0.954684
1.02917	0.954714
1.03144	0.955081
0.939643	0.955267
0.953752	0.955327
0.947469	0.955346
1.03482	0.955436
1.03525	0.955491
1.00085	0.955498
1.03847	0.955572
0.960238	0.955579
0.950912	0.955625
0.98981	0.955628
1.04672	0.955639
0.95192	0.955657
0.942581	0.955705
1.02269	0.955766
0.999886	0.955796
1.06162	0.955853
0.96059	0.955855
0.933646	0.955878
0.948066	0.955887
0.988882	0.955996
0.996357	0.956115
1.0426	0.956209
1.07982	0.956326
0.929972	0.956418
0.972334	0.956512
0.940269	0.956533
0.966394	0.956592
0.960704	0.956633
1.00649	0.956642
1.0106	0.95668
1.0164	0.9568
0.967898	0.9568
0.947089	0.956849
0.980139	0.956918
0.953834	0.956923
0.983203	0.956931
0.948073	0.956979
0.970251	0.957023
0.970191	0.957123
0.968987	0.957124
0.942446	0.957135
0.982424	0.95714
0.976224	0.957213
0.964934	0.957281
1.00018	0.957365
1.03487	0.957393
0.963306	0.957425
1.02717	0.957437
0.976742	0.957447
1.07227	0.957468
1.03991	0.957529
0.979797	0.957548
1.0075	0.957577
0.940027	0.957584
0.992609	0.957632
0.955075	0.957684
0.97852	0.957745
0.976619	0.958009
0.990499	0.958022
1.03694	0.95805
1.03164	0.958063
0.985959	0.958193
0.971053	0.958226
0.997086	0.958249
0.999408	0.958301
0.983051	0.958314
0.962309	0.958426
0.983994	0.958528
0.991543	0.958689
0.958356	0.958776
0.953604	0.958854
1.00341	0.958858
1.0725	0.958896
0.984448	0.958935
0.976662	0.95899
0.941451	0.959342
0.979806	0.9595
1.03405	0.959547
0.930857	0.959607
0.968034	0.959679
0.954189	0.959696
1.02689	0.959755
1.04577	0.959816
0.941896	0.959956
0.983096	0.960083
0.951294	0.960101
0.996439	0.960125
1.0175	0.960432
0.97228	0.96051
0.963536	0.960588
0.963563	0.960622
1.00159	0.960688
1.03303	0.960794
1.02466	0.960827
0.989871	0.960858
0.955099	0.960868
1.02891	0.960927
0.927272	0.960976
1.03582	0.961006
1.07274	0.961028
1.03257	0.961056
0.969397	0.961082
0.982677	0.961343
1.01523	0.961451
0.95131	0.961698
1.00764	0.961723
0.988273	0.961742
0.986945	0.961799
0.985485	0.961898
0.986655	0.961901
0.944535	0.961993
0.937031	0.962031
1.01919	0.962107
0.91482	0.962114
0.93592	0.962139
0.991667	0.962174
1.03236	0.96218
0.979076	0.962262
0.971837	0.962265
1.04309	0.962446
1.09543	0.962456
1.01843	0.962485
0.982633	0.962493
0.98967	0.962497
1.04779	0.962533
0.944814	0.96258
0.995138	0.962641
0.920069	0.962644
0.974518	0.962658
1.06273	0.962696
0.978637	0.962755
0.991491	0.962783
1.00036	0.962999
0.979776	0.963019
1.01308	0.963021
1.01518	0.963066
1.00886	0.963106
1.01824	0.963158
0.947443	0.963256
0.977226	0.963449
1.0443	0.963505
1.00188	0.963527
0.946992	0.963532
1.03826	0.963585
1.05172	0.963634
1.00172	0.963648
1.05074	0.963726
0.980087	0.963832
0.92989	0.963884
1.04994	0.963971
0.952391	0.96407
0.936044	0.964181
1.08581	0.96435
0.983348	0.964393
0.982001	0.964503
0.971724	0.964564
0.969233	0.964604
1.06839	0.964645
1.03635	0.964668
0.954216	0.964682
0.984191	0.964683
1.07605	0.964709
1.0264	0.964725
1.00543	0.964737
1.00164	0.964794
0.960186	0.964794
0.980791	0.96485
1.05846	0.964868
1.00638	0.964903
0.954767	0.964952
1.00033	0.96496
1.07685	0.965029
1.01444	0.965078
0.957361	0.965086
0.982709	0.965137
0.995362	0.96522
0.963982	0.96522
1.02711	0.965312
1.03524	0.965437
1.11228	0.965484
0.968653	0.965622
1.05913	0.965658
1.01235	0.965761
1.0031	0.965773
0.956853	0.965798
1.03008	0.965839
1.05122	0.965867
0.934479	0.965898
1.00101	0.965965
0.953281	0.96603
0.96918	0.966031
1.04567	0.966094
0.983636	0.966132
0.979743	0.966135
1.01205	0.966196
0.984892	0.966202
0.977192	0.966206
0.937042	0.966211
0.954328	0.966267
0.994368	0.966312
1.01919	0.966389
0.998205	0.966496
0.947239	0.966507
1.0243	0.96656
1.0283	0.966623
1.02797	0.96671
1.01601	0.966803
1.01481	0.966824
1.02303	0.966903
0.979451	0.966921
0.983303	0.966963
0.94476	0.966978
0.985309	0.967169
0.967545	0.967188
0.971456	0.96719
0.957833	0.967235
0.985036	0.967291
0.994089	0.967332
0.99344	0.967374
1.01074	0.967538
1.05359	0.967591
0.991392	0.96764
1.03084	0.967652
1.07344	0.967731
0.965002	0.967754
0.97521	0.967838
0.983395	0.967865
0.902585	0.967982
1.03318	0.968007
0.950843	0.968024
1.01508	0.968137
0.995279	0.968138
1.02	0.968174
0.932932	0.968183
0.988185	0.968194
0.962818	0.968267
1.04396	0.968314
1.00814	0.968403
0.989332	0.96841
0.973277	0.968435
1.01005	0.968443
0.930944	0.96849
0.997668	0.968554
1.01635	0.968559
1.04199	0.968618
0.991871	0.968644
0.998128	0.968726
0.995741	0.968766
0.996809	0.968881
0.95023	0.968908
1.07125	0.968927
0.955998	0.968938
1.0114	0.968952
1.0466	0.968966
1.01416	0.969019
0.909068	0.969061
0.98956	0.969221
1.03892	0.969279
1.0223	0.969431
0.968361	0.969449
0.931439	0.96945
1.0198	0.969496
1.00704	0.969601
1.02549	0.96967
0.963052	0.96969
1.0415	0.969696
1.04229	0.969729
0.997199	0.969762
0.991883	0.969773
1.01327	0.969824
0.99098	0.969835
1.10822	0.969904
0.946919	0.969961
0.985629	0.969962
0.978281	0.970008
0.96582	0.970101
0.997945	0.970155
1.03024	0.970179
0.960312	0.970216
0.989991	0.970271
0.939158	0.970284
0.969077	0.970334
1.00406	0.970417
1.03408	0.970446
0.934026	0.970468
1.066	0.970573
1.04201	0.970674
0.952093	0.9708
1.02018	0.970871
1.06204	0.970974
1.06496	0.971073
0.934326	0.971178
0.987309	0.971194
0.993686	0.971288
0.936093	0.971292
0.998798	0.97135
0.962734	0.971368
1.0103	0.971462
0.998763	0.971589
1.00695	0.971623
1.02676	0.971777
0.968959	0.971811
0.960247	0.971834
1.01428	0.971897
0.983337	0.97191
1.02766	0.971946
1.03617	0.972033
0.982755	0.972055
0.901273	0.972057
0.99209	0.972133
0.969589	0.972138
1.03128	0.972226
0.947024	0.972254
1.0248	0.972334
1.01806	0.972382
1.01745	0.972451
0.939992	0.972508
0.944282	0.972537
0.983965	0.972557
0.957859	0.972561
0.985405	0.972567
1.02332	0.972626
0.971284	0.972638
1.0108	0.972657
1.01435	0.972663
0.961302	0.972694
1.01468	0.972754
1.008	0.972767
0.987207	0.972853
0.986979	0.972866
1.03078	0.972886
0.985169	0.972892
0.948119	0.972994
1.02526	0.973037
1.04666	0.973093
0.987204	0.973152
0.984252	0.973178
0.980722	0.973257
0.962162	0.973274
0.978388	0.973298
0.933311	0.973535
1.06782	0.97354
0.996571	0.973692
1.02658	0.973739
0.962946	0.973989
0.939274	0.974015
1.09283	0.974024
1.05381	0.974035
1.02014	0.974078
1.02921	0.974101
0.991349	0.974106
1.01048	0.974129
1.01368	0.974156
0.930912	0.974256
0.975453	0.974279
1.01674	0.974395
0.969341	0.974444
0.946545	0.97449
0.970393	0.974507
1.03797	0.97451
0.992483	0.974541
0.935459	0.974566
1.00004	0.974581
1.0283	0.974594
0.99377	0.974618
1.04911	0.974621
0.940628	0.97465
0.96159	0.9747
0.927148	0.974744
0.983645	0.974751
1.00064	0.974957
1.00661	0.97505
0.972567	0.975077
1.02046	0.975079
0.969744	0.975137
1.00763	0.975284
0.969778	0.975288
1.01	0.975342
0.956115	0.97535
0.976842	0.9754
1.00652	0.975401
0.993223	0.97549
0.986108	0.975597
0.95725	0.975602
0.936806	0.975758
1.0167	0.975782
0.946568	0.975786
1.04236	0.97581
1.01747	0.975852
0.97528	0.975986
0.969574	0.976062
1.01476	0.976078
0.999023	0.976114
1.01325	0.976193
1.02936	0.976247
1.0209	0.976259
0.99221	0.976282
0.967531	0.976291
1.01765	0.976361
0.996119	0.976445
0.986623	0.976514
0.945862	0.976571
1.02557	0.976578
0.943778	0.976716
1.0382	0.976805
1.00492	0.976885
1.02332	0.976889
1.0016	0.976891
0.981939	0.976975
1.01686	0.977069
1.03846	0.977075
1.00252	0.977095
1.0478	0.977126
0.959599	0.977135
1.05055	0.977225
1.02447	0.977361
1.0114	0.977477
1.03335	0.977487
0.985577	0.977551
1.13641	0.977604
0.994134	0.977629
0.97036	0.97765
1.01698	0.977662
1.05241	0.977677
0.955991	0.97777
1.01875	0.977772
0.939292	0.977792
0.999202	0.977866
1.06133	0.977924
1.00525	0.977987
0.974859	0.978146
1.05048	0.978188
0.982467	0.978257
1.02001	0.978423
0.972265	0.978545
1.04259	0.978553
1.04657	0.978554
0.97551	0.978564
1.07607	0.978592
0.993522	0.978612
0.993104	0.978621
0.945441	0.978647
1.00375	0.978675
0.983234	0.978769
0.992238	0.978836
1.03884	0.978899
1.00759	0.978909
0.97755	0.978986
1.01074	0.979071
1.0236	0.979073
1.05239	0.979116
1.01683	0.979134
0.945735	0.979181
0.993888	0.979239
1.0177	0.979294
1.06242	0.979315
0.970317	0.979379
0.942279	0.979399
1.01051	0.97945
1.02316	0.979458
0.970607	0.979489
0.958047	0.979658
1.04183	0.97968
1.02559	0.979771
1.00466	0.979815
0.947795	0.979894
0.983495	0.979926
0.974172	0.979987
0.978107	0.98003
1.04158	0.980039
1.00113	0.980043
1.02948	0.980179
1.0294	0.980187
1.01749	0.980201
1.008	0.980202
0.96159	0.980211
1.05015	0.980214
1.02805	0.98032
1.03554	0.980382
1.034	0.980383
1.02548	0.980507
0.987114	0.980509
1.06821	0.980537
0.968169	0.980577
1.03852	0.98059
1.05523	0.98065
0.966054	0.980661
0.954745	0.980661
1.02034	0.980669
0.981423	0.980679
1.00496	0.98069
1.01035	0.980752
1.03397	0.980776
0.974353	0.980921
0.964963	0.980929
1.01655	0.980929
1.06658	0.980994
1.02545	0.980997
0.99749	0.981109
1.02246	0.981133
1.02824	0.981214
1.00318	0.981309
0.96024	0.981407
0.951519	0.981411
1.03764	0.981506
0.998381	0.981581
1.00899	0.981608
1.00927	0.981774
1.0134	0.981839
0.965522	0.981928
0.977766	0.981994
0.983696	0.982021
1.05811	0.982082
0.991446	0.982113
0.983438	0.982122
1.02193	0.982158
0.937763	0.982167
1.03041	0.982214
1.02752	0.982237
1.00684	0.982245
1.03936	0.982292
1.02804	0.982314
1.04002	0.982315
1.06366	0.982353
1.03867	0.982381
1.09018	0.982445
1.03345	0.98246
1.03392	0.982491
0.989047	0.982547
0.946148	0.982669
0.952146	0.982731
1.07634	0.982816
1.0846	0.98288
0.975144	0.982905
1.08893	0.982931
1.06801	0.982948
0.963767	0.983129
1.03442	0.983182
1.02809	0.983215
0.982834	0.983302
1.01108	0.983303
1.01864	0.983369
1.00681	0.983422
0.989353	0.983448
1.04227	0.983459
1.02127	0.983477
1.03198	0.983539
1.02126	0.983552
1.06305	0.983654
1.03013	0.98366
1.04855	0.983733
1.03307	0.983738
1.04637	0.983765
0.972475	0.983773
1.04586	0.983799
0.950681	0.983827
1.0391	0.983966
1.13667	0.984008
0.942484	0.984024
1.03286	0.98403
1.01438	0.98404
1.02928	0.98407
0.994425	0.984192
0.966928	0.984255
1.03499	0.984333
0.990951	0.984363
1.03731	0.984383
1.04638	0.984565
1.05245	0.98461
1.08085	0.984625
0.971742	0.984685
1.09343	0.984693
1.0294	0.984694
1.00405	0.984695
1.05463	0.98476
0.998093	0.984791
1.00389	0.98486
1.01381	0.984891
1.02495	0.984938
0.974443	0.984983
0.941483	0.985091
1.03187	0.985136
0.974582	0.985141
1.03443	0.985142
1.02293	0.9852
0.967135	0.985201
1.0108	0.985238
1.15521	0.985262
0.971754	0.985316
1.03353	0.985323
1.05654	0.985345
1.0666	0.985414
1.06159	0.985469
1.01341	0.985475
1.07498	0.985486
1.04954	0.985488
1.02176	0.985538
1.01837	0.985598
1.04469	0.985613
1.02588	0.985728
1.03055	0.985744
1.08388	0.985944
0.971128	0.986026
1.01751	0.986109
0.950729	0.98615
1.03447	0.98621
0.988705	0.98626
0.967671	0.986281
0.965568	0.986311
1.03717	0.986384
0.974789	0.986422
1.05103	0.986459
0.973937	0.986481
1.06071	0.986663
1.00458	0.986764
1.00531	0.986772
1.0509	0.986871
0.969509	0.986882
1.06825	0.986895
1.02225	0.986935
1.00408	0.986944
0.958524	0.987005
1.02012	0.9871
1.01752	0.987137
1.06883	0.987174
1.02073	0.987191
0.974696	0.987222
0.955456	0.987295
0.941719	0.987307
0.986725	0.987374
0.962042	0.987424
1.01782	0.987522
0.978556	0.98755
1.02065	0.987687
0.996678	0.987731
1.03906	0.987737
1.06287	0.987776
1.00844	0.987803
1.05918	0.987825
1.04426	0.987854
0.971984	0.987911
1.03043	0.987935
0.999886	0.987989
1.01102	0.988151
1.02242	0.988257
1.08386	0.988277
0.985693	0.988286
1.02915	0.988374
1.03523	0.988461
0.995137	0.988534
1.01196	0.988593
1.01556	0.988677
0.997768	0.988735
1.06386	0.988783
1.00192	0.988836
1.00588	0.988969
1.00914	0.98897
1.0309	0.988974
1.01314	0.98902
0.951638	0.989024
1.08199	0.989064
1.08879	0.98912
1.01172	0.989127
1.03503	0.989173
0.976636	0.989208
1.02639	0.989243
1.05431	0.989305
1.0216	0.989367
1.00976	0.989478
1.01625	0.98949
1.01576	0.989556
0.99645	0.989584
1.04171	0.98962
1.03199	0.989685
0.969269	0.989728
1.01699	0.98978
1.03037	0.989799
0.995273	0.989893
1.00484	0.989948
0.96992	0.99012
0.983472	0.990178
1.07434	0.990232
1.01772	0.990256
1.05836	0.990275
0.984206	0.990277
1.01849	0.990319
1.05678	0.990335
0.968295	0.990413
0.984821	0.990471
0.975538	0.990488
1.00708	0.99054
1.05269	0.990567
1.02764	0.990581
1.05195	0.990757
0.983497	0.990759
1.04467	0.990834
1.05675	0.99089
1.02879	0.990912
1.01045	0.990914
1.00316	0.990918
0.999956	0.990936
1.00888	0.99095
0.991078	0.990994
0.991712	0.991008
1.05893	0.991051
0.968644	0.991076
0.988799	0.99112
1.02798	0.991141
1.00462	0.991153
1.0946	0.991154
0.988294	0.991186
0.985501	0.991187
1.05732	0.991188
0.9723	0.99125
0.993098	0.991257
1.00652	0.991404
1.00563	0.991444
1.11208	0.99148
1.02653	0.991534
1.06616	0.991559
1.05439	0.991712
1.01386	0.991741
1.02933	0.991981
1.0123	0.992
1.00361	0.992043
0.998333	0.992087
1.02336	0.992094
1.02512	0.9921
1.04084	0.992201
0.9924	0.99223
1.02221	0.992242
1.13049	0.992257
0.997222	0.992284
1.04693	0.992331
0.978033	0.992404
1.0291	0.992453
1.03012	0.992495
1.00626	0.992496
1.02272	0.992612
1.06031	0.992627
1.05058	0.99268
0.992121	0.992781
0.983361	0.992827
1.08226	0.992853
0.971628	0.992858
1.04006	0.992878
1.03321	0.992885
0.977236	0.992892
0.952118	0.992997
0.961929	0.993041
1.01322	0.993167
1.00716	0.993199
1.06412	0.993206
1.08072	0.993225
0.961337	0.993256
1.03283	0.993351
1.02243	0.993556
1.07027	0.99367
0.990982	0.993769
0.987995	0.993861
1.05934	0.993958
1.0131	0.993978
1.02634	0.99399
1.05548	0.994061
1.03381	0.994073
0.973951	0.994153
1.02025	0.994156
0.971723	0.994216
1.03231	0.994236
1.05198	0.994239
0.99123	0.994369
1.00347	0.99446
0.975355	0.994461
1.08926	0.994558
0.97805	0.994675
0.979308	0.99468
0.960188	0.99477
1.04379	0.994812
0.991317	0.994826
1.00149	0.994827
0.981791	0.994926
1.07083	0.994953
1.05117	0.994962
1.00916	0.995007
1.06598	0.995008
1.05379	0.995038
0.976428	0.995083
1.04531	0.995084
1.00961	0.995153
0.972574	0.995244
1.01236	0.995279
1.009	0.995323
1.06929	0.995325
1.04585	0.995433
1.0252	0.995434
1.05201	0.9955
1.02955	0.995507
1.02928	0.995547
0.989306	0.99568
1.06674	0.995736
0.999413	0.995762
0.975723	0.99579
1.02593	0.995793
1.03538	0.995945
1.00927	0.995946
1.02682	0.995951
1.06266	0.99597
1.02916	0.995977
1.00238	0.995985
0.969554	0.995989
1.07514	0.995992
0.970502	0.996144
1.0661	0.996162
1.00523	0.996317
1.08637	0.996399
0.954726	0.99652
1.08998	0.996538
1.00011	0.996544
1.03659	0.996552
1.01978	0.996573
0.981153	0.996635
1.08026	0.996671
0.987568	0.996755
1.01493	0.996844
1.00687	0.996855
1.04762	0.996864
1.07216	0.996882
1.01645	0.996901
0.983108	0.997017
0.995651	0.997031
0.995027	0.997038
0.977307	0.997108
1.02242	0.997126
1.07973	0.997151
1.01211	0.997159
0.995867	0.99717
0.994525	0.997183
1.01593	0.997196
0.997237	0.997233
1.0662	0.997299
0.974064	0.997373
0.971333	0.997383
1.05115	0.997465
0.968635	0.997484
1.0842	0.997516
1.02349	0.997545
1.03748	0.997568
0.979525	0.997607
1.04013	0.997662
0.970533	0.997772
1.04225	0.997792
1.00261	0.997875
1.03192	0.997883
0.99758	0.997916
1.04857	0.998026
1.05684	0.998057
1.04014	0.998082
0.998371	0.998233
1.02614	0.998244
1.03516	0.998273
1.08684	0.99828
1.07921	0.998334
0.986214	0.998376
1.03068	0.998382
0.972372	0.998394
1.00601	0.998424
1.07158	0.998453
1.05352	0.998466
1.03257	0.998607
1.02885	0.998625
1.04333	0.998659
1.0139	0.998679
1.02785	0.998765
1.05918	0.99885
0.972364	0.998857
1.07794	0.998929
1.07655	0.99893
0.989575	0.999054
0.997188	0.999071
1.00048	0.999087
1.03323	0.999117
0.977515	0.999121
1.01743	0.999149
1.03653	0.999246
0.956027	0.99933
0.971912	0.999348
0.97566	0.999382
0.998623	0.999485
1.01935	0.999512
1.00474	0.999521
1.07478	0.999607
0.99983	0.999607
1.06376	0.999615
0.984637	0.999725
1.04189	0.999807
1.03708	0.999826
1.03361	0.999836
1.04338	0.999858
1.00977	0.999895
1.06701	0.999933
0.991542	0.99996
1.01925	0.999972
0.968727	1.00004
0.98406	1.00012
1.07711	1.0002
0.95584	1.0002
0.968953	1.00023
1.04349	1.00029
1.03312	1.00036
1.02415	1.00036
1.01642	1.00038
1.00279	1.00041
0.957154	1.00048
1.01136	1.00049
0.991132	1.0005
1.00487	1.00051
1.06548	1.00064
0.93761	1.00065
0.987294	1.00069
1.06756	1.00071
0.99222	1.00074
1.02237	1.00094
1.04449	1.00098
0.931745	1.00098
0.998659	1.00099
1.03253	1.00101
1.0812	1.00107
1.03807	1.00109
1.06365	1.00112
1.10594	1.00113
0.991693	1.00117
1.05913	1.00123
1.02966	1.00125
1.0973	1.00128
1.0187	1.0013
1.02093	1.00132
1.0195	1.00135
0.964319	1.00137
0.967085	1.00137
1.02199	1.0015
1.04246	1.00172
0.9896	1.00184
0.958848	1.00185
1.05056	1.00188
1.00256	1.00188
0.990456	1.00192
0.961291	1.00192
1.0303	1.00203
1.04458	1.00204
1.03253	1.00205
1.10027	1.00211
1.04168	1.0022
1.0559	1.00221
1.05043	1.00234
0.907653	1.00238
0.955314	1.00243
0.989007	1.00244
1.02385	1.00246
1.00446	1.00247
1.00217	1.00266
0.996279	1.00266
1.05859	1.00267
1.00094	1.00267
1.01109	1.00274
1.01433	1.0028
1.04027	1.0028
0.99145	1.00281
1.03495	1.00282
0.995565	1.00282
1.06865	1.00289
0.994472	1.00295
0.973587	1.00297
1.00731	1.00303
1.029	1.00308
1.05303	1.0031
1.03631	1.00311
1.08717	1.00312
1.05269	1.00318
1.0037	1.00318
1.01207	1.00332
1.06762	1.00332
1.06643	1.00333
1.10986	1.00338
1.01598	1.00341
0.965369	1.00344
1.05307	1.00348
1.08341	1.00349
1.02197	1.00361
1.0015	1.00366
1.07411	1.0037
1.05266	1.00377
1.05687	1.00381
1.11188	1.00382
0.962717	1.00383
1.03903	1.00402
1.03478	1.00412
0.956561	1.00412
1.00568	1.00419
1.04104	1.00427
1.0409	1.00437
1.007	1.00439
1.03513	1.0045
1.02354	1.0046
0.955855	1.00467
0.988851	1.0047
0.985689	1.00472
0.967293	1.00473
1.03498	1.0048
1.003	1.0049
1.05246	1.00491
0.965499	1.00494
1.0925	1.00494
1.07763	1.00496
1.05351	1.00498
0.979291	1.00504
1.04767	1.00504
0.995838	1.00509
1.00771	1.00537
1.01465	1.00545
1.01213	1.00546
0.973694	1.00549
1.06791	1.0055
0.955653	1.0055
1.03663	1.00555
1.05689	1.00559
0.990824	1.00559
0.968664	1.0056
1.01413	1.00563
0.986189	1.00564
1.02678	1.00565
0.990659	1.0057
1.07652	1.0058
0.954901	1.00584
1.03208	1.00589
1.04873	1.00595
0.968676	1.00599
1.09366	1.00607
0.998122	1.00615
0.983485	1.00617
1.0525	1.00617
1.04498	1.00624
0.988019	1.00625
0.985493	1.00625
0.992475	1.00626
1.07268	1.00629
0.949942	1.0063
1.01195	1.00636
1.01629	1.00645
1.04524	1.00649
1.03498	1.00649
1.08368	1.0065
1.0368	1.00651
1.03936	1.00653
1.02562	1.0066
0.957946	1.00661
0.989729	1.00663
1.01082	1.00678
1.0189	1.00678
[truncated: 4,723 more rows]

## Sheet: pvalue_TAD
	Chromosome	Start(40kb)	End(40kb)	Length	Internal foldchange ATRA treated/control rep1	Internal foldchange ATRA treated/control rep2	External foldchange ATRA treated/control rep1	External foldchange ATRA treated/control rep2	p_value_Internal_rep1	p_value_Internal_rep2	p_value_External_rep1	p_value_External_rep2
40	19	513	533	840000	0.778908	0.714423	0.799789	0.640587	0	0	0.024695	0.00178518
49	19	499	512	560000	0.734182	0.663487	0.79022	0.630831	0	0	0.0211247	0.00148765
411	21	274	280	280000	0.754681	0.659493	0.975339	0.655158	0	0	0.414014	0.00208271
2806	4	4228	4246	720000	1.48598	1.50136	1.94419	1.7451	0	0	0.000446296	0.000595061
1920	10	3145	3155	440000	1.31539	1.29705	2.37353	2.14135	0.000148765	0.00029753	0.000148765	0.000148765
2923	18	1518	1528	440000	0.786999	0.827654	0.767848	0.823347	0.000148765	0.00148765	0.0138352	0.0370425
750	20	336	345	400000	0.791845	0.843955	0.609455	0.622281	0.000148765	0.00282654	0.00133889	0.00133889
185	4	1752	1763	480000	0.785109	0.862625	0.63116	0.578926	0.000148765	0.00654567	0.00148765	0.000743826
333	5	1242	1252	440000	0.792545	0.90408	0.703941	0.821925	0.000148765	0.0413567	0.00371913	0.0364475
715	15	1431	1440	400000	0.783624	0.919972	0.779307	0.922157	0.000148765	0.0724487	0.0172568	0.198453
2503	2	5880	5886	240000	0.792932	0.809738	0.508157	0.493902	0.00029753	0.000743826	0.000595061	0.000595061
3329	2	1	17	680000	1.2668	1.15573	1.31144	1.04333	0.000446296	0.0180006	0.00208271	0.247099
464	5	2134	2150	640000	0.803547	0.891745	0.651467	0.624257	0.000446296	0.0257364	0.00208271	0.00148765
1761	17	1365	1372	320000	0.806371	0.861088	0.837886	0.780639	0.000595061	0.00595061	0.0502827	0.0177031
2701	5	1985	1991	280000	0.807362	0.928009	0.684247	0.751228	0.000595061	0.0949122	0.00267777	0.0102648
220	19	534	554	840000	0.811702	0.74042	0.876285	0.713416	0.000743826	0	0.09759	0.00416543
3213	16	2234	2240	240000	1.24052	1.19803	1.12408	0.99761	0.000743826	0.00371913	0.0467123	0.471437
1773	1	2719	2730	440000	0.811964	0.91558	0.770599	0.773239	0.000743826	0.0630765	0.0142815	0.0150253
1402	20	346	352	280000	0.813764	0.846333	0.719895	0.65555	0.000892591	0.00282654	0.00490925	0.00223148
3223	11	3354	3367	560000	1.23336	1.1971	1.31143	1.11659	0.000892591	0.00371913	0.00208271	0.0526629
2898	12	293	305	520000	0.813344	0.926882	0.883851	0.912062	0.000892591	0.0910443	0.11083	0.17108
746	19	591	601	440000	0.814748	0.748458	0.883198	0.798072	0.00104136	0	0.10964	0.0241
2961	1	5244	5250	280000	1.22332	1.28631	1.64677	1.59351	0.00104136	0.000446296	0.000743826	0.000743826
110	19	1431	1442	440000	0.824654	0.786794	0.943158	0.613631	0.00119012	0.000148765	0.270455	0.00133889
1117	1	2110	2115	240000	0.820279	0.842993	0.767077	0.698155	0.00119012	0.00282654	0.0136864	0.0029753
466	12	274	284	440000	0.822004	0.907366	0.800619	0.830005	0.00119012	0.0479024	0.0252901	0.0431419
1760	13	824	831	320000	0.817119	0.949563	0.803924	0.894888	0.00119012	0.173758	0.0267777	0.129575
390	12	672	679	320000	0.823288	0.993931	1.05709	1.13706	0.00119012	0.400774	0.194436	0.0360012
642	15	1388	1394	240000	0.821828	0.999108	0.785846	0.951146	0.00119012	0.429783	0.0199345	0.696073
2739	10	3369	3378	400000	1.21989	1.19923	1.47798	1.40027	0.00133889	0.00371913	0.000892591	0.00133889
2154	23	3680	3692	520000	0.828535	0.908482	0.677749	0.693633	0.00148765	0.0495388	0.00223148	0.00282654
1615	3	2489	2500	480000	0.828343	0.973507	0.892173	0.922535	0.00148765	0.290836	0.125409	0.199494
612	3	3543	3551	360000	0.829057	0.979758	0.767727	0.752173	0.00148765	0.324606	0.0138352	0.0104136
1343	22	432	439	280000	0.829152	0.725464	0.838143	0.702438	0.00163642	0	0.0504314	0.00357037
3111	11	2881	2903	880000	1.21418	1.2301	1.67307	1.59601	0.00178518	0.000892591	0.000743826	0.000743826
2	15	517	547	1240000	0.829567	0.847594	0.762817	0.151233	0.00178518	0.00327284	0.0124963	0
2813	5	17	23	240000	1.21532	1.14709	1.25666	1.03459	0.00178518	0.0267777	0.00446296	0.282654
1983	1	2249	2256	320000	0.830596	0.925202	0.823008	0.857971	0.00178518	0.0862838	0.036745	0.0736388
1676	12	260	273	560000	0.829499	0.968108	0.775428	0.889431	0.00178518	0.262719	0.0156204	0.120202
1481	14	770	778	360000	0.833492	0.774877	0.813531	0.696133	0.00193395	0	0.0318358	0.00282654
2878	4	4247	4263	680000	1.21309	1.27318	1.21082	1.19558	0.00193395	0.000446296	0.00862838	0.0105623
2129	14	624	630	280000	0.834712	0.80874	0.803365	0.663574	0.00193395	0.000595061	0.0263314	0.00223148
1632	10	3120	3133	560000	1.21289	1.20682	1.41085	1.304	0.00193395	0.00282654	0.00119012	0.00223148
3016	2	5337	5353	680000	0.832011	0.91367	0.662415	0.651653	0.00193395	0.0587623	0.00223148	0.00208271
88	6	1220	1236	680000	0.832982	0.914761	0.739034	0.663873	0.00193395	0.0606962	0.00773579	0.00223148
2467	2	3595	3601	280000	0.835313	0.962181	0.80374	0.830899	0.00193395	0.235198	0.026629	0.0440345
402	5	1866	1875	400000	0.835353	0.972129	0.836636	1.0837	0.00193395	0.284885	0.0493901	0.110681
1147	5	1368	1375	320000	0.831201	0.983423	0.71209	0.803059	0.00193395	0.34573	0.00401666	0.0263314
984	12	656	671	640000	0.837345	0.909035	0.868327	0.85299	0.00208271	0.0501339	0.0867301	0.0670931
1837	5	2959	2970	480000	0.835933	0.965108	0.781314	0.815265	0.00208271	0.24814	0.0180006	0.0322821
1326	19	946	959	560000	0.839569	0.842349	0.854255	0.818694	0.00252901	0.00282654	0.0690271	0.0336209
2999	4	212	223	480000	1.20939	1.1052	1.19008	0.973488	0.00252901	0.10488	0.0117525	0.594763
315	1	2155	2171	640000	0.840354	0.94006	0.696041	0.7249	0.00252901	0.135971	0.00282654	0.00505802
149	14	1672	1690	760000	0.841519	0.943555	0.755137	0.737463	0.00252901	0.147873	0.0111574	0.00773579
3080	11	3258	3270	520000	1.2073	1.12348	1.1398	1.0269	0.00267777	0.060845	0.0339185	0.318804
2030	19	1423	1430	280000	0.846209	0.784473	0.878587	0.672787	0.00282654	0.000148765	0.102202	0.00223148
2364	7	1589	1602	560000	0.845916	0.788499	0.880765	0.725451	0.00282654	0.000148765	0.105623	0.00505802
174	5	1478	1490	520000	0.843283	0.913769	0.788671	0.75821	0.00282654	0.0587623	0.0208271	0.0114549
89	1	2596	2604	320000	0.843776	0.922816	0.829259	0.908285	0.00282654	0.0786968	0.0422493	0.160964
155	5	1876	1889	560000	0.845562	0.926876	0.868753	0.781211	0.00282654	0.0908956	0.0870277	0.0180006
3315	7	3931	3949	720000	1.20684	1.10334	1.50692	1.24542	0.00282654	0.108896	0.000892591	0.00490925
246	3	2044	2067	920000	0.844387	0.93284	0.767294	0.731047	0.00282654	0.109342	0.0136864	0.00624814
441	12	306	313	320000	0.845622	0.948948	0.869356	0.784302	0.00282654	0.16989	0.0879203	0.0194882
66	1	2181	2189	360000	0.842274	0.95111	0.827678	0.794909	0.00282654	0.181494	0.0407617	0.0224636
2829	3	4284	4289	240000	0.842699	0.952087	0.829051	0.905042	0.00282654	0.186849	0.0419518	0.152633
1110	15	1239	1261	880000	0.843342	0.96341	0.799274	0.855173	0.00282654	0.241148	0.0243975	0.0697709
871	15	1267	1280	520000	0.846095	0.97958	0.945047	1.02	0.00282654	0.323416	0.278042	0.352127
1350	15	1395	1405	400000	0.846668	0.956347	0.825693	0.840203	0.00312407	0.207081	0.0391253	0.0526629
1028	12	680	688	360000	0.84718	0.98293	0.962801	0.995559	0.00312407	0.343201	0.353913	0.481256
755	1	2535	2544	400000	0.847339	0.989676	0.778175	0.809982	0.00327284	0.377269	0.0169592	0.029753
1457	4	89	99	440000	1.20294	1.15001	1.41851	1.15535	0.0034216	0.0232074	0.00119012	0.0242487
342	17	704	711	320000	0.848639	0.942317	0.926489	0.893109	0.00357037	0.143558	0.211395	0.127492
3130	2	4905	4914	360000	0.848645	0.987483	0.681055	0.722929	0.00357037	0.367004	0.00238024	0.00505802
1240	6	40	55	640000	1.19654	1.26919	1.29719	1.28379	0.00371913	0.000446296	0.00252901	0.0029753
2071	16	2121	2129	360000	1.19961	1.21581	1.48234	1.40744	0.00371913	0.00178518	0.000892591	0.00133889
313	16	2137	2142	240000	1.19739	1.16398	0.970871	0.90265	0.00371913	0.0124963	0.393187	0.147278
3122	4	243	253	440000	1.19523	1.15007	1.18581	1.06913	0.0038679	0.0232074	0.012645	0.153823
2610	13	1169	1176	320000	0.850372	0.961633	0.825268	0.923108	0.00401666	0.232371	0.038679	0.201279
2858	14	1307	1312	240000	1.19349	1.32839	1.54297	1.76581	0.00416543	0.000148765	0.000892591	0.000595061
2408	16	594	602	360000	0.851319	0.891887	0.986567	0.965445	0.00416543	0.0257364	0.472032	0.633442
2780	11	2844	2854	440000	0.850901	0.9007	0.592034	0.52632	0.00416543	0.036745	0.00104136	0.000595061
729	1	2694	2708	560000	0.852289	0.918234	0.825727	0.76793	0.00416543	0.0688783	0.0391253	0.0138352
613	12	1094	1104	440000	0.852235	0.955273	0.762545	0.810369	0.00416543	0.200238	0.0124963	0.0300506
927	6	1420	1430	440000	0.852009	0.970655	0.816392	0.856186	0.00416543	0.275067	0.0325796	0.0712586
1972	22	440	451	440000	0.852903	0.835803	0.94838	0.88799	0.00431419	0.00208271	0.292472	0.117525
2239	4	1997	2020	960000	0.852581	0.954294	0.71617	0.696482	0.00431419	0.195924	0.00461172	0.00282654
51	12	710	730	800000	0.852773	0.961613	0.902889	0.792557	0.00431419	0.232223	0.147575	0.022166
2458	17	1912	1920	360000	1.19193	1.21328	1.52764	1.36642	0.00446296	0.00193395	0.000892591	0.00148765
105	6	984	997	560000	1.19213	1.19027	1.39477	1.12501	0.00446296	0.00520678	0.00133889	0.046266
215	14	1528	1538	400000	0.853197	0.92297	0.733322	0.722243	0.00446296	0.0788456	0.00669444	0.00505802
815	21	476	483	320000	0.854224	0.852593	0.886872	0.8084	0.00476049	0.00431419	0.116037	0.029158
1637	13	1072	1079	320000	0.854178	0.899389	0.782242	0.72913	0.00476049	0.0349598	0.0181494	0.00565308
392	8	1492	1506	560000	0.854766	0.931668	0.724041	0.689332	0.00476049	0.105475	0.00505802	0.00267777
589	21	425	432	320000	0.853915	0.943358	0.835509	0.89546	0.00476049	0.14698	0.0486462	0.130765
351	23	2100	2109	360000	0.854051	0.955643	0.765491	0.770827	0.00476049	0.202618	0.0129426	0.0142815
3008	2	4550	4559	400000	0.854708	1.06977	0.751492	0.864384	0.00476049	0.217495	0.0102648	0.0819697
2617	12	731	737	280000	0.854868	0.962077	0.855804	0.983056	0.00476049	0.234305	0.0711098	0.545373
60	14	1691	1696	240000	0.85339	0.985316	0.789377	0.787312	0.00476049	0.355698	0.0211247	0.0202321
2334	13	811	823	520000	0.853268	1.01587	0.838785	0.931282	0.00476049	0.518001	0.0511752	0.226421
3241	2	5631	5639	360000	1.1914	1.36163	1.56962	1.54788	0.00490925	0	0.000892591	0.000892591
385	13	1720	1738	720000	0.855095	0.913388	0.787544	0.710349	0.00490925	0.0578697	0.0206784	0.0038679
166	21	469	475	280000	0.855376	0.897541	0.864818	0.837675	0.00505802	0.031687	0.0822672	0.0498364
2646	6	3819	3826	280000	1.1907	1.11864	1.16438	0.8914	0.00505802	0.0722999	0.0202321	0.123921
950	21	754	760	280000	0.855336	0.920047	0.86175	0.805948	0.00505802	0.0724487	0.0781018	0.0279679
44	15	896	920	1000000	0.85658	0.793652	0.876234	0.700179	0.00535555	0.00029753	0.09759	0.0034216
2105	8	1524	1533	400000	0.856774	0.933797	0.785362	0.809453	0.00535555	0.112615	0.0197858	0.0293068
327	9	82	93	440000	0.856019	0.939791	0.743163	0.778112	0.00535555	0.13493	0.00847962	0.0168105
400	7	2815	2827	520000	0.855665	0.948438	0.72252	0.671637	0.00535555	0.166766	0.00505802	0.00223148
1857	15	1306	1313	320000	0.856309	0.972238	0.909468	0.994672	0.00535555	0.285183	0.164088	0.486016
11	10	1442	1454	480000	0.857793	0.719972	0.904699	0.492939	0.00550431	0	0.152336	0.000595061
3261	18	1508	1517	400000	0.85759	0.948423	0.925196	0.912619	0.00550431	0.166766	0.206932	0.172865
916	15	1295	1305	440000	0.85763	0.955648	0.907133	0.914267	0.00550431	0.202618	0.157989	0.177477
139	5	2825	2845	840000	0.857591	0.970935	0.831488	0.80844	0.00550431	0.276257	0.0441833	0.029158
868	1	2424	2434	440000	0.858627	0.891499	0.8476	0.785626	0.00565308	0.0252901	0.0606962	0.0197858
1075	10	1854	1866	520000	0.858391	0.982088	0.876192	0.955731	0.00565308	0.337548	0.0974412	0.676733
747	18	478	487	400000	0.857995	1.01437	0.930404	1.01733	0.00565308	0.509223	0.223297	0.366558
363	1	2674	2693	800000	0.859194	0.924781	0.812632	0.789437	0.00580184	0.0847962	0.0318358	0.0211247
1808	2	4915	4924	360000	0.858841	0.996178	0.784381	0.770485	0.00580184	0.414162	0.0194882	0.0142815
2833	2	4925	4934	400000	0.859003	1.03886	0.733966	0.819573	0.00580184	0.64579	0.00714073	0.0348111
108	21	783	792	360000	0.859418	0.768831	0.922635	0.795101	0.00595061	0	0.199792	0.0226123
3227	2	5622	5630	360000	1.1873	1.22946	1.22668	1.05184	0.00595061	0.00104136	0.00699197	0.213181
1505	14	810	819	360000	0.859712	0.819754	0.82473	0.653129	0.00595061	0.00119012	0.0382327	0.00208271
124	12	381	392	480000	0.859734	0.885465	0.869069	0.708978	0.00595061	0.019637	0.087474	0.0038679
291	11	28	41	560000	1.18804	1.15089	1.26382	1.05297	0.00595061	0.0217197	0.00401666	0.209908
29	3	2465	2473	320000	0.860072	0.911565	0.835713	0.779983	0.00595061	0.0541506	0.048795	0.0177031
1140	1	85	92	320000	1.18631	1.11396	1.11863	0.985365	0.00595061	0.0825647	0.0508777	0.534811
311	12	1566	1571	200000	0.860325	0.992428	0.833466	0.931054	0.00595061	0.390211	0.046266	0.225677
1579	4	2553	2566	560000	0.860995	0.998107	0.797153	0.84858	0.00595061	0.425022	0.0235049	0.0620351
382	17	1493	1499	280000	0.860112	1.01646	0.837198	0.875861	0.00595061	0.52172	0.0496876	0.0966974
853	12	698	709	440000	0.861604	0.960302	0.89359	0.875252	0.00609938	0.225974	0.127938	0.0955073
447	4	2477	2485	360000	0.861684	1.03981	0.771984	0.814643	0.00609938	0.349301	0.014579	0.0321333
2132	6	56	69	560000	1.18482	1.27986	1.64531	1.59527	0.00624814	0.000446296	0.000743826	0.000743826
918	12	2030	2042	520000	0.862365	0.847318	0.816114	0.736189	0.00624814	0.00312407	0.0324308	0.0072895
74	1	59	65	280000	1.18462	1.14574	1.23219	1.04372	0.00624814	0.0282654	0.00595061	0.245909
23	10	1066	1075	400000	0.863022	0.811173	1.03887	0.653328	0.00654567	0.000743826	0.262719	0.00208271
460	7	2029	2041	520000	0.863264	0.926785	0.758047	0.754276	0.00654567	0.0907468	0.0113062	0.0105623
1775	7	315	333	760000	0.862968	1.06413	0.812626	0.811704	0.00654567	0.241595	0.0318358	0.0310919
588	12	1063	1071	360000	0.86351	0.995884	0.888961	0.969476	0.00654567	0.412229	0.11931	0.612318
559	15	1612	1617	240000	0.862729	1.0137	0.940145	1.05404	0.00654567	0.506694	0.259298	0.205891
1780	11	2943	2950	320000	1.18334	1.19887	1.50602	1.40786	0.00669444	0.00371913	0.000892591	0.00119012
841	7	286	297	440000	0.863569	0.993167	0.797264	0.782556	0.00669444	0.394972	0.0235049	0.0181494
3340	13	2771	2781	400000	1.1808	1.24976	1.38336	1.41606	0.0068432	0.000595061	0.00148765	0.00119012
2142	6	16	39	920000	1.18145	1.18064	1.21069	1.07585	0.0068432	0.0068432	0.00862838	0.135376
1261	12	547	555	360000	0.863661	0.889027	0.937832	0.82064	0.0068432	0.0232074	0.251116	0.0351086
270	19	918	945	1080000	0.864461	0.890824	0.841675	0.781582	0.0068432	0.024695	0.0531092	0.0181494
3001	2	4076	4081	240000	1.17996	1.13952	1.22815	1.08042	0.0068432	0.0355549	0.00669444	0.118417
1943	13	2000	2006	280000	0.863876	1.02436	0.836799	0.932982	0.0068432	0.565903	0.0495388	0.233115
784	7	2769	2785	640000	0.864801	0.898056	0.725657	0.661227	0.00699197	0.0324308	0.00520678	0.00223148
14	13	957	980	960000	0.865802	0.776595	0.95213	0.632463	0.00743826	0	0.308539	0.00148765
2952	1	4470	4476	280000	0.865726	0.930305	0.777873	0.851205	0.00743826	0.102202	0.0168105	0.0645641
230	11	1490	1501	480000	0.865841	0.930957	0.808126	0.738124	0.00743826	0.103243	0.029158	0.00773579
309	5	1500	1506	280000	0.865811	0.944225	0.788197	0.76	0.00743826	0.150997	0.0206784	0.0117525
1233	12	1496	1506	440000	0.865747	0.946772	0.936047	0.890601	0.00743826	0.160369	0.243826	0.122731
146	12	184	195	480000	0.866111	0.958016	0.87654	0.798722	0.00743826	0.214817	0.0977388	0.0242487
2028	2	5035	5044	400000	0.866124	1.01773	0.800549	0.831725	0.00743826	0.530051	0.0252901	0.0444808
64	19	602	610	360000	0.867113	0.770744	0.971046	0.77154	0.00758703	0	0.394525	0.0144302
5	22	422	431	360000	0.866666	0.843357	1.01123	0.687375	0.00758703	0.00282654	0.395567	0.00267777
438	14	799	809	440000	0.866708	0.853318	0.854571	0.772646	0.00758703	0.00476049	0.0693246	0.0150253
1671	20	261	266	200000	0.866664	0.983825	0.825785	0.934859	0.00758703	0.347813	0.0391253	0.239215
2570	3	4273	4283	440000	0.867265	0.984482	0.769218	0.788091	0.00758703	0.351532	0.0139839	0.0206784
1208	5	2798	2808	400000	0.866924	1.01769	0.885923	0.980913	0.00758703	0.530051	0.115144	0.557572
294	4	2661	2666	240000	0.866677	1.03592	0.8948	0.88394	0.00758703	0.630616	0.129426	0.11083
505	12	993	1003	440000	0.867646	0.980588	0.864986	0.920496	0.00788456	0.33011	0.0827135	0.194139
1987	1	47	53	280000	1.17542	1.11553	1.34449	1.14193	0.00803332	0.0792919	0.00163642	0.0322821
2165	21	1063	1073	440000	1.17566	1.11378	1.41734	1.16762	0.00803332	0.0828622	0.00119012	0.0185957
733	3	2170	2182	520000	0.868553	0.94472	0.846583	0.74812	0.00803332	0.152484	0.0590598	0.00922345
1619	1	2257	2263	280000	0.868727	0.979495	0.912381	0.946965	0.00803332	0.322523	0.172419	0.715115
474	3	2438	2444	280000	0.868109	0.987383	0.851577	0.867823	0.00803332	0.366558	0.0648616	0.0862838
252	15	1420	1430	440000	0.868526	0.990703	0.915853	0.892366	0.00803332	0.381732	0.180452	0.125707
426	10	1867	1874	320000	0.868446	1.00773	0.932198	0.952769	0.00803332	0.475751	0.230289	0.688932
2196	5	1890	1897	320000	0.86907	0.927522	0.790526	0.81915	0.00818209	0.0929783	0.0211247	0.034216
355	2	5272	5277	240000	0.868796	1.07984	0.741053	0.840189	0.00818209	0.176733	0.00833085	0.0526629
173	18	463	469	280000	0.868918	0.97627	0.981414	0.951633	0.00818209	0.305861	0.445552	0.69399
2954	3	3878	3886	360000	0.869169	0.983767	0.832562	0.890689	0.00818209	0.347218	0.0450759	0.123029
3290	5	3262	3269	320000	0.86984	1.07101	0.93452	1.03875	0.00833085	0.212586	0.238173	0.263463
1149	3	2692	2706	600000	0.869466	0.966243	0.882875	0.889844	0.00833085	0.254091	0.108747	0.121392
2299	5	975	983	360000	0.869802	0.989982	0.867249	0.888772	0.00833085	0.378905	0.0853913	0.118715
1484	8	1485	1491	280000	0.869682	1.00503	0.827092	0.938558	0.00833085	0.463106	0.0400179	0.253496
2818	2	820	825	240000	0.870061	1.02233	0.778616	0.851637	0.00833085	0.553258	0.0169592	0.0651592
2512	12	1743	1751	360000	0.869358	1.02616	0.848557	0.903765	0.00833085	0.575722	0.0620351	0.149807
221	5	1709	1717	360000	0.869727	1.03466	0.913236	0.857484	0.00833085	0.623773	0.17465	0.072895
2902	1	5918	5927	400000	1.17425	1.25004	1.22879	1.06013	0.00847962	0.000595061	0.00624814	0.182981
2972	17	1445	1451	240000	0.870455	1.02521	0.779082	0.998826	0.00862838	0.570366	0.017108	0.464296
2135	14	2361	2376	600000	1.17169	1.1802	1.62534	1.67201	0.00892591	0.0068432	0.000743826	0.000743826
521	12	535	546	480000	0.87088	0.931256	0.872115	0.781103	0.00892591	0.103987	0.092532	0.0178518
1135	15	1406	1419	520000	0.870902	1.01391	0.830459	0.872695	0.00892591	0.507289	0.043737	0.0932758
3294	10	3242	3250	360000	1.17051	1.18566	1.40695	1.33629	0.00907468	0.00609938	0.00133889	0.00193395
2687	4	205	211	280000	1.17143	1.09029	1.22084	1.08453	0.00907468	0.144302	0.00773579	0.10845
204	3	3552	3557	240000	0.870997	1.02425	0.76984	0.847631	0.00907468	0.565159	0.0142815	0.0606962
811	1	345	358	520000	1.16977	1.1293	1.05464	0.879745	0.00937221	0.0507289	0.204106	0.103838
3037	13	630	640	440000	0.871871	0.929889	0.826751	0.799127	0.00952098	0.100565	0.0397203	0.0243975
664	12	1149	1161	480000	0.871721	1.03108	0.891196	0.967972	0.00952098	0.603689	0.123326	0.621392
2032	8	481	492	480000	1.16881	1.22117	1.43776	1.24888	0.00996727	0.00119012	0.00104136	0.00490925
1513	2	4093	4101	360000	1.16874	1.17058	1.17979	0.965143	0.00996727	0.00907468	0.0142815	0.634484
672	6	1237	1247	440000	0.872185	0.963695	0.992253	0.829985	0.00996727	0.24219	0.500595	0.0431419
104	12	465	485	840000	0.87273	0.85094	0.873728	0.677254	0.010116	0.00416543	0.0938709	0.00223148
1716	21	770	782	520000	0.872865	0.894383	0.861598	0.807094	0.010116	0.0282654	0.0781018	0.0288605
2452	16	512	519	320000	0.872637	0.926753	0.752654	0.813279	0.010116	0.0907468	0.0105623	0.0318358
1049	14	786	798	520000	0.872754	0.955765	0.807425	0.826941	0.010116	0.203213	0.0288605	0.0398691
3068	8	3348	3356	360000	1.1685	1.19291	1.33224	1.2622	0.0102648	0.00446296	0.00193395	0.00401666
345	3	2183	2206	920000	0.872999	0.945063	0.872004	0.827605	0.0102648	0.154121	0.092532	0.0406129
283	3	2501	2512	480000	0.873298	1.0087	0.885609	0.921943	0.0102648	0.481999	0.114698	0.197858
297	12	689	697	360000	0.873431	0.942272	0.95667	0.91382	0.0104136	0.143558	0.327284	0.176287
618	6	2095	2107	480000	0.873471	1.02276	0.802435	0.864913	0.0104136	0.556233	0.0261827	0.0824159
76	12	1920	1925	240000	0.873673	0.974203	0.955422	0.81368	0.0105623	0.294704	0.322077	0.0319845
2057	19	1322	1339	680000	0.874054	0.798832	0.930664	0.769701	0.0107111	0.00029753	0.223743	0.0142815
1121	7	2863	2874	480000	0.873842	0.939113	0.819813	0.694581	0.0107111	0.132996	0.0348111	0.00282654
583	10	1901	1922	880000	0.874261	0.958193	0.935734	0.968812	0.0107111	0.215263	0.241744	0.616037
223	3	3261	3269	360000	0.874353	1.04278	0.781739	0.77145	0.0107111	0.334573	0.0181494	0.0144302
357	15	1114	1121	320000	0.874314	0.996454	0.903223	0.926223	0.0107111	0.415948	0.148319	0.210503
947	2	4335	4341	280000	0.873902	0.999134	0.840529	0.825817	0.0107111	0.429783	0.0528117	0.039274
320	5	2243	2253	440000	0.874479	1.0019	0.907741	0.822709	0.0107111	0.445106	0.159179	0.036745
660	6	1834	1847	560000	0.875026	0.921244	0.952809	0.857041	0.0108599	0.0742339	0.311068	0.0722999
404	21	682	704	920000	0.874818	0.925016	0.869516	0.851953	0.0108599	0.08554	0.0883666	0.0654567
1251	12	1139	1148	400000	0.875157	0.990622	0.872485	0.898719	0.0108599	0.381434	0.093127	0.137162
203	4	2567	2580	560000	0.875117	1.01698	0.812094	0.775573	0.0108599	0.525588	0.031687	0.0159179
1963	1	4929	4937	360000	0.874746	1.01803	0.829544	0.869245	0.0108599	0.531538	0.0428444	0.0879203
3354	1	5928	5940	520000	1.16681	1.1549	1.17563	0.921359	0.0110086	0.0185957	0.0153228	0.195775
1447	13	1798	1814	680000	0.875257	1.00391	0.835902	0.894952	0.0110086	0.454775	0.048795	0.129575
103	15	921	937	680000	0.875559	0.875062	0.864104	0.825353	0.0111574	0.0108599	0.0818209	0.0388277
514	5	1921	1940	760000	0.875342	0.999583	0.828589	0.881256	0.0111574	0.432907	0.0413567	0.106218
675	4	27	42	640000	1.16597	1.10711	1.10969	0.967796	0.0113062	0.0999702	0.06144	0.622136
54	12	1019	1034	640000	0.875705	0.964336	0.863016	0.819274	0.0114549	0.245165	0.0800357	0.034216
1276	5	1972	1984	480000	0.875736	0.976609	0.936362	0.898757	0.0114549	0.3072	0.244273	0.137162
238	5	1992	2000	360000	0.875741	0.981445	0.956007	0.945964	0.0114549	0.333978	0.324011	0.718834
396	3	3793	3805	520000	0.875901	0.985752	0.842236	0.923955	0.0116037	0.357334	0.0535555	0.203213
1362	19	1340	1357	680000	0.876136	0.794811	0.93954	0.666452	0.01205	0.00029753	0.257066	0.00223148
1894	6	3288	3299	480000	1.16459	1.08138	1.05087	0.81761	0.0121988	0.171973	0.216453	0.0330259
1569	12	1004	1013	400000	0.876264	0.951232	0.850755	0.912146	0.0123475	0.182089	0.0642666	0.171378
3244	8	3022	3028	280000	0.876393	0.965711	0.809665	0.856333	0.0123475	0.251413	0.0294555	0.0714073
63	5	2540	2547	320000	0.876368	1.04566	0.907133	0.875189	0.0123475	0.320887	0.157989	0.0955073
2843	15	1618	1625	320000	0.876391	0.982712	0.896227	1.03201	0.0123475	0.34097	0.131657	0.29515
3221	1	3019	3029	400000	0.876428	1.02158	0.907133	0.753839	0.0123475	0.549688	0.157989	0.0105623
137	20	586	591	240000	1.16404	1.13271	1.22448	0.920103	0.0124963	0.0447783	0.00758703	0.192651
264	17	1327	1336	400000	0.876821	0.867395	0.908215	0.739697	0.012645	0.00758703	0.160815	0.00788456
2661	1	1776	1789	560000	0.876799	0.95623	0.72899	0.717326	0.012645	0.206635	0.00565308	0.00461172
1166	15	1694	1704	440000	0.876693	0.97157	0.841003	0.886587	0.012645	0.281464	0.0529604	0.116037
576	13	1185	1209	1000000	0.876765	0.981466	0.853418	0.81799	0.012645	0.334127	0.0673907	0.0330259
304	14	1266	1276	440000	0.876806	0.999539	0.898993	0.952275	0.012645	0.432758	0.137608	0.690866
367	12	314	323	400000	0.8768	1.00474	0.884134	0.916985	0.012645	0.460875	0.111276	0.182832
852	1	2172	2180	360000	0.877194	0.950489	0.848908	0.841327	0.0129426	0.177923	0.0626302	0.0529604
798	3	2459	2464	200000	0.877058	0.966053	0.856523	0.866154	0.0129426	0.252306	0.0718536	0.0839036
31	9	1995	2001	280000	0.877186	1.05958	0.878247	0.831664	0.0129426	0.261678	0.10116	0.0444808
2886	3	4469	4477	360000	0.877041	0.982182	0.803964	0.807702	0.0129426	0.338143	0.0269265	0.0288605
1477	6	272	278	280000	0.877432	1.01043	0.85501	0.79093	0.0130913	0.490628	0.0696221	0.0214222
2561	6	2062	2073	440000	0.877458	1.01914	0.86936	0.942886	0.0130913	0.537786	0.0879203	0.269414
689	20	267	281	560000	0.877565	0.931744	0.769964	0.726129	0.0132401	0.105475	0.0142815	0.00520678
3312	18	1796	1806	440000	1.16285	1.1	1.25534	1.05593	0.0132401	0.116483	0.00446296	0.19875
234	21	705	727	920000	0.877734	0.90666	0.819279	0.796366	0.0133889	0.0458197	0.034216	0.0227611
113	3	2633	2659	1080000	0.877995	0.9937	0.834006	0.792212	0.0133889	0.399583	0.0464148	0.0220173
2374	7	9	23	600000	1.16189	1.14702	1.24556	1.08529	0.0136864	0.0267777	0.00490925	0.106962
1316	4	19	26	320000	1.1617	1.10189	1.27928	1.1201	0.0136864	0.111723	0.00312407	0.0493901
707	7	2002	2008	280000	1.16102	1.16058	1.41451	1.33115	0.0138352	0.0142815	0.00119012	0.00193395
555	3	2674	2682	360000	0.878198	0.997569	0.828334	0.858059	0.0138352	0.423088	0.0410592	0.0737876
1555	12	3325	3331	280000	1.16003	1.15432	1.18131	1.04677	0.0144302	0.0193395	0.0139839	0.231925
3229	2	3623	3631	320000	0.878836	0.981772	0.797814	0.959102	0.0144302	0.336061	0.0241	0.662452
2118	1	4938	4948	440000	0.878821	1.00445	0.801107	0.936647	0.0144302	0.458941	0.0255876	0.245165
1698	13	641	652	480000	0.879736	0.906297	0.847236	0.765942	0.0147278	0.0455222	0.0601012	0.0129426
95	3	2513	2528	640000	0.879511	0.963565	0.845104	0.792147	0.0147278	0.241595	0.0569771	0.0220173
372	1	2312	2319	320000	0.879497	0.978974	0.892535	0.903924	0.0147278	0.320887	0.126153	0.150402
946	1	2515	2523	360000	0.879532	1.02457	0.864874	0.858146	0.0147278	0.567093	0.0824159	0.0737876
2556	6	4096	4111	640000	1.1597	1.14188	1.11004	0.947013	0.0148765	0.0336209	0.0612913	0.714817
298	12	249	259	440000	0.879766	0.988346	0.895284	0.882253	0.0148765	0.371318	0.130318	0.107706
867	3	438	448	440000	0.879828	0.95086	0.859269	0.871103	0.0150253	0.180155	0.0748289	0.0907468
1537	1	1766	1775	400000	0.879794	1.06826	0.773742	0.813016	0.0150253	0.224338	0.0151741	0.0318358
134	21	670	681	480000	0.880163	0.963704	0.922328	0.851195	0.0154716	0.24219	0.198899	0.0645641
1198	5	1958	1971	560000	0.880329	1.00226	0.904969	0.945895	0.0154716	0.446742	0.152633	0.71928
78	4	2624	2645	880000	0.880263	1.00795	0.77073	0.774177	0.0154716	0.477834	0.0142815	0.0153228
395	2	4375	4382	280000	0.880378	1.03024	0.823295	0.929919	0.0154716	0.599524	0.0370425	0.221214
2173	3	4254	4264	440000	1.15843	1.27578	1.31698	1.24128	0.0157691	0.000446296	0.00208271	0.00505802
3327	3	75	81	240000	0.880525	0.924833	0.748405	0.726805	0.0157691	0.0847962	0.00922345	0.00520678
2146	2	4326	4334	360000	0.880511	0.999527	0.879764	0.932966	0.0157691	0.432609	0.103838	0.233115
1494	4	2021	2032	480000	0.880506	1.011	0.892657	0.997621	0.0157691	0.493901	0.126302	0.471437
141	6	2016	2021	240000	0.880795	1.00228	0.860227	0.808913	0.0159179	0.446891	0.0761678	0.029158
949	15	1648	1655	320000	0.880797	1.03152	0.914829	1.03642	0.0159179	0.606367	0.178221	0.274174
253	3	3887	3892	240000	0.881147	1.08326	0.905428	0.994612	0.0166617	0.165873	0.154121	0.486165
605	14	820	826	240000	0.881249	0.748463	0.903505	0.584035	0.0168105	0	0.148914	0.000892591
15	1	2968	2989	880000	0.881432	0.897375	0.897346	0.72803	0.0168105	0.0313895	0.13374	0.00550431
1665	12	1186	1202	640000	0.881322	0.968428	0.918054	0.881797	0.0168105	0.264058	0.186105	0.107111
830	4	2646	2660	600000	0.881597	1.01716	0.846587	0.865141	0.0169592	0.526034	0.0590598	0.0827135
1660	13	1235	1246	480000	0.881602	1.02416	0.908183	0.964836	0.0169592	0.564564	0.160815	0.635971
1991	13	1217	1234	680000	0.881689	1.02778	1.00642	1.08599	0.017108	0.585391	0.421749	0.105475
1489	13	1177	1184	320000	0.881813	0.987257	0.920483	0.913875	0.0172568	0.366111	0.194139	0.176436
1719	4	2205	2211	280000	0.881772	1.00423	0.898586	0.918819	0.0172568	0.457007	0.136715	0.188932
16	5	1112	1122	440000	0.882407	0.835467	0.955582	0.594741	0.0174055	0.00193395	0.322969	0.00104136
1589	14	1134	1144	440000	0.882092	0.943558	0.894195	0.9134	0.0174055	0.147873	0.128533	0.175245
2067	17	712	720	360000	0.882152	0.98453	0.981909	1.04893	0.0174055	0.351532	0.447783	0.222999
1487	12	1162	1185	920000	0.882105	1.00383	0.964063	0.98755	0.0174055	0.454329	0.359268	0.522464
2504	1	2320	2328	360000	0.88221	1.01233	0.847345	0.965441	0.0174055	0.500595	0.0602499	0.633442
2717	13	1337	1345	320000	1.15646	1.23104	1.49535	1.3049	0.0178518	0.000892591	0.000892591	0.00223148
1759	10	1929	1946	720000	0.882886	0.952907	0.955356	0.936023	0.0181494	0.189973	0.321779	0.243826
2469	7	3734	3739	240000	1.15527	1.14266	1.35172	1.04612	0.0182981	0.0321333	0.00148765	0.235495
1065	5	1831	1849	760000	0.882966	1.02183	0.84753	0.851062	0.0182981	0.550729	0.0605475	0.0645641
33	3	2864	2873	400000	0.883102	0.958722	0.775363	0.715988	0.0184469	0.217644	0.0156204	0.00446296
803	12	1072	1093	880000	0.88314	0.963654	0.865306	0.877598	0.0184469	0.24219	0.083011	0.0996727
93	12	2285	2294	400000	0.883293	0.960166	0.877138	0.769884	0.0187444	0.225677	0.0986314	0.0142815
710	5	2752	2761	400000	0.883373	0.99964	0.763902	0.799376	0.0187444	0.433204	0.0129426	0.0243975
578	12	32	43	480000	0.88334	1.00743	0.952368	0.893687	0.0187444	0.474412	0.309283	0.127938
567	3	2707	2718	480000	0.883504	1.0107	0.862074	0.837309	0.0187444	0.492562	0.0786968	0.0496876
850	13	1034	1041	320000	0.883357	1.01576	0.844849	0.896135	0.0187444	0.517108	0.0569771	0.131657
20	1	1858	1874	640000	0.88378	0.907437	0.874916	0.640079	0.0188932	0.0479024	0.0955073	0.00178518
91	21	761	769	360000	0.883656	0.946891	0.965016	0.921449	0.0188932	0.160518	0.36507	0.196221
1010	5	2019	2040	880000	0.883761	1.01993	0.837531	0.877357	0.0188932	0.541654	0.0496876	0.0990777
3300	4	2197	2204	320000	0.88373	1.03285	0.86166	1.02918	0.0188932	0.613062	0.0781018	0.308242
101	5	1088	1093	200000	0.884203	0.918448	0.750141	0.752288	0.019042	0.0697709	0.00981851	0.0104136
8	14	1708	1718	440000	0.883888	0.963926	0.967671	0.761168	0.019042	0.243082	0.377566	0.0117525
1612	3	3593	3613	840000	0.883909	0.987201	0.855817	0.852009	0.019042	0.365814	0.0711098	0.0656055
412	5	2497	2510	520000	0.884126	0.990168	0.847805	0.878827	0.019042	0.379946	0.060845	0.102648
1553	9	54	71	720000	0.883984	1.00133	0.892901	0.864532	0.019042	0.441833	0.126897	0.0821184
820	2	4942	4948	280000	0.884105	1.01095	0.811773	0.809051	0.019042	0.493603	0.0310919	0.029158
266	23	1813	1826	560000	0.884612	0.85944	0.861614	0.741638	0.0193395	0.00595061	0.0781018	0.00833085
657	19	1308	1321	520000	0.884904	0.912718	0.946187	0.840375	0.0193395	0.0560845	0.28191	0.0526629
361	18	1309	1317	360000	0.885007	0.958101	0.819896	0.732858	0.0193395	0.215115	0.0348111	0.00654567
1305	5	2158	2168	440000	0.884713	1.03516	0.895249	0.950192	0.0193395	0.626153	0.13017	0.700238
1925	4	3156	3168	480000	0.88514	0.983329	0.780016	0.799669	0.0194882	0.345135	0.0177031	0.024695
1312	13	1210	1216	280000	0.885343	0.963218	0.849527	0.810502	0.019637	0.240256	0.0630765	0.0300506
568	12	634	639	200000	0.885297	0.979204	0.954361	0.940665	0.019637	0.321779	0.31925	0.261529
263	1	2873	2883	440000	0.885385	0.984352	0.832125	0.830382	0.019637	0.350937	0.0449271	0.0435882
1748	2	3632	3642	400000	0.885223	0.992565	0.797058	0.812395	0.019637	0.390806	0.0235049	0.0318358
1989	23	1561	1573	520000	0.885649	1.03142	0.95079	0.931527	0.019637	0.605326	0.302142	0.227611
1411	4	2212	2223	480000	0.885708	1.01541	0.915672	0.84461	0.0197858	0.515174	0.180303	0.0565308
3332	2	80	93	520000	1.15324	1.17471	1.13276	1.01832	0.0200833	0.00818209	0.0388277	0.360904
217	10	3055	3066	480000	1.15312	1.13162	1.33193	1.16166	0.0200833	0.0464148	0.00193395	0.0214222
72	2	3568	3573	240000	0.885973	0.922008	0.819991	0.558767	0.0200833	0.0767629	0.0348111	0.000595061
164	3	392	397	240000	0.886116	0.982301	0.773326	0.840917	0.0200833	0.33859	0.0151741	0.0529604
420	2	1576	1595	800000	0.886039	0.984661	0.78513	0.790904	0.0200833	0.35183	0.019637	0.0214222
75	14	1511	1520	360000	0.885992	0.988962	0.843263	0.794062	0.0200833	0.37355	0.0545968	0.0224636
1746	5	2772	2788	680000	0.886278	1.03983	0.826776	0.860674	0.0202321	0.349301	0.0397203	0.0770604
1209	13	1247	1255	360000	0.886389	0.999533	0.937468	0.971099	0.0202321	0.432758	0.250223	0.605177
1001	13	923	935	520000	0.886604	0.96603	0.855948	0.818978	0.0206784	0.252157	0.0711098	0.0337697
1692	14	871	876	240000	0.886872	0.9155	0.823088	0.775607	0.0209759	0.0627789	0.0368938	0.0159179
560	7	893	900	320000	0.886927	1.02674	0.826178	0.841241	0.0209759	0.579887	0.0395716	0.0529604
545	5	1850	1856	280000	0.887212	0.988593	0.916705	0.859116	0.0212734	0.372062	0.182237	0.0745314
307	3	2609	2632	960000	0.88723	1.02073	0.889132	0.892557	0.0212734	0.546266	0.119607	0.126153
295	4	2826	2831	240000	0.887609	1.07299	0.853591	0.90109	0.021571	0.205147	0.067837	0.144154
1981	3	3040	3053	560000	0.887367	1.00966	0.855666	0.904357	0.021571	0.487504	0.0711098	0.151592
1195	1	4513	4521	360000	0.887627	1.02173	0.888953	0.88602	0.021571	0.550431	0.11931	0.115293
2012	14	1259	1265	280000	0.887716	0.994744	1.09444	1.14148	0.0217197	0.405534	0.087474	0.0327284
2031	1	2952	2962	440000	0.887885	0.960225	0.851289	0.785537	0.0218685	0.225826	0.0647129	0.0197858
1829	5	2366	2374	360000	0.887965	0.999203	0.892803	0.806577	0.0218685	0.430527	0.126748	0.0288605
2812	6	3415	3422	320000	0.888116	1.00941	0.849204	0.929464	0.0218685	0.486314	0.0627789	0.22047
1448	5	1941	1957	680000	0.888159	1.03127	0.956779	0.990066	0.0220173	0.604284	0.327581	0.509967
1293	6	710	716	280000	0.888295	0.994109	0.826008	0.863182	0.022166	0.401369	0.0394228	0.0803332
1118	17	1981	1987	280000	1.15051	1.21869	1.01402	0.997104	0.0223148	0.00148765	0.383814	0.474264
480	2	465	473	320000	1.15044	1.10648	1.00996	0.875875	0.0223148	0.101755	0.401964	0.0966974
187	5	1300	1306	280000	0.88835	1.01233	1.04512	0.99847	0.0223148	0.500595	0.238619	0.466379
651	18	510	515	240000	0.888307	1.02797	0.788465	0.831098	0.0223148	0.586135	0.0206784	0.0441833
2095	12	196	205	400000	0.888645	1.00031	0.917072	0.935987	0.0224636	0.437072	0.182832	0.243529
269	14	899	908	400000	0.888666	0.96797	0.813482	0.805725	0.0226123	0.262124	0.0318358	0.0278191
2659	5	3068	3075	320000	0.888859	0.979684	0.871666	0.918807	0.0227611	0.324011	0.0920857	0.188932
1642	17	1373	1380	280000	0.888902	0.968774	1.00454	1.02944	0.0229098	0.266439	0.431717	0.3072
828	4	43	48	240000	1.15005	1.15642	1.0768	1.00157	0.0232074	0.0178518	0.130913	0.449271
1895	4	2774	2787	560000	0.889085	1.0069	0.785141	0.817217	0.0232074	0.471883	0.019637	0.0327284
2114	13	832	844	520000	0.889394	0.959411	0.903908	0.889821	0.0233561	0.221809	0.150253	0.121392
2655	14	990	998	360000	0.889355	0.976477	0.853632	0.927188	0.0233561	0.306605	0.0679857	0.213478
81	14	1326	1332	280000	0.889307	1.01753	0.784801	0.854681	0.0233561	0.52886	0.019637	0.0694734
401	8	1068	1073	240000	0.889228	1.02421	0.890002	0.758717	0.0233561	0.56501	0.12169	0.0116037
10	15	548	557	360000	0.889589	0.882021	1.00364	1.04532	0.0235049	0.0174055	0.436477	0.237727
2053	7	1886	1892	280000	1.14979	1.22494	1.5782	1.52218	0.0236537	0.00104136	0.000743826	0.000892591
485	15	1314	1326	520000	0.889923	0.984047	0.888751	0.900059	0.0238024	0.349598	0.118566	0.141327
573	9	510	524	600000	0.889783	0.985034	0.78391	0.780828	0.0238024	0.35421	0.0191907	0.0178518
57	12	1859	1875	640000	0.890096	0.794318	0.985384	0.694671	0.0241	0.00029753	0.465338	0.00282654
831	8	3590	3596	280000	1.14962	1.1087	1.24035	1.15998	0.0241	0.0961024	0.00505802	0.0218685
2567	6	4198	4211	560000	1.14913	1.02675	1.12862	0.857203	0.0242487	0.580036	0.0425469	0.0725974
3237	2	2439	2446	320000	1.14901	1.20775	1.31197	1.28111	0.0243975	0.00267777	0.00208271	0.0029753
544	17	692	698	280000	0.890299	0.990539	0.98592	0.974045	0.0243975	0.381285	0.468164	0.591193
68	1	1724	1738	600000	0.890579	0.822931	0.902529	0.638348	0.0245463	0.00119012	0.147129	0.00178518
895	21	1015	1021	280000	0.890644	0.954436	0.941043	1.05556	0.0245463	0.196519	0.262719	0.200238
1291	4	2412	2433	840000	0.89072	0.957191	0.774619	0.769959	0.0245463	0.210652	0.0154716	0.0142815
1282	23	1440	1450	440000	0.890771	0.959292	0.878843	0.932386	0.0245463	0.220768	0.102648	0.231032
2136	5	1623	1638	640000	0.890693	1.01496	0.869625	0.966253	0.0245463	0.512794	0.0883666	0.629426
2921	2	257	265	360000	1.14879	1.22428	1.29086	1.23089	0.024695	0.00104136	0.00252901	0.00609938
26	3	3015	3031	680000	0.890964	0.956111	0.867803	0.730829	0.0248438	0.20604	0.0862838	0.00609938
644	12	1280	1286	280000	0.891011	0.988809	0.866087	0.890657	0.0248438	0.373103	0.0839036	0.123029
2246	23	1923	1934	480000	0.891029	1.0249	0.923695	1.0694	0.0249926	0.568878	0.202321	0.153377
819	19	705	711	280000	0.891158	0.847043	0.846905	0.818366	0.0251413	0.00312407	0.0595061	0.0333234
1482	16	788	801	560000	0.891462	0.896694	1.04374	0.900427	0.0252901	0.0309432	0.245909	0.142071
439	13	1057	1071	600000	0.891382	0.956722	0.865002	0.831554	0.0252901	0.208718	0.0827135	0.044332
607	23	1420	1439	800000	0.891525	0.979722	0.847177	0.826065	0.0252901	0.324606	0.0599524	0.0395716
3317	23	2555	2561	280000	0.891358	1.03944	0.810294	0.896677	0.0252901	0.351235	0.0300506	0.13255
921	17	1500	1505	200000	0.891401	1.03526	0.836729	0.898937	0.0252901	0.62645	0.0495388	0.13731
2048	1	310	319	400000	1.14809	1.21193	1.38622	1.33856	0.0255876	0.00223148	0.00148765	0.00193395
2957	4	1186	1192	280000	0.892132	0.974248	0.829712	0.814886	0.0257364	0.294853	0.0429932	0.0321333
587	4	1407	1419	520000	0.892098	0.988212	0.857829	0.883268	0.0257364	0.371021	0.07349	0.109789
1877	12	360	366	280000	0.892093	0.995989	0.789405	0.919414	0.0257364	0.41327	0.0211247	0.190866
299	3	4478	4483	240000	0.891862	0.999149	0.886219	0.695569	0.0257364	0.43008	0.115591	0.00282654
418	2	1596	1606	440000	0.891977	1.0015	0.824988	0.824132	0.0257364	0.442577	0.0383814	0.0377864
2789	5	1390	1404	600000	0.892075	1.00182	0.807009	0.777233	0.0257364	0.444511	0.0288605	0.0165129
3049	17	721	729	360000	0.891888	1.02097	1.0651	1.06635	0.0257364	0.547456	0.165576	0.161113
2434	3	409	416	320000	0.892179	0.995465	0.918983	0.871678	0.0258852	0.410592	0.189229	0.0922345
556	8	2489	2510	880000	0.892209	1.02064	0.902488	0.928325	0.0258852	0.54582	0.147129	0.216453
774	7	404	417	560000	0.892172	1.03192	0.888043	0.788911	0.0258852	0.608599	0.117525	0.0209759
1003	12	206	211	200000	0.892272	1.00906	0.933572	0.983182	0.0260339	0.484677	0.235198	0.544927
2771	3	4650	4658	320000	0.892492	0.977362	0.767879	0.739509	0.0261827	0.311514	0.0138352	0.00788456
1624	14	1252	1258	280000	0.892656	0.996392	0.911335	0.982839	0.0261827	0.41565	0.169741	0.546266
2984	2	522	531	400000	1.14749	1.06549	1.17071	0.963623	0.0263314	0.235347	0.0166617	0.643112
1886	19	294	316	880000	0.892811	0.90621	0.886552	0.751538	0.0264802	0.0453734	0.116037	0.0102648
783	4	1966	1972	280000	0.892903	0.991443	0.84062	0.933743	0.0264802	0.3856	0.0528117	0.235644
1662	12	3122	3132	440000	1.14718	1.20382	1.3643	1.30998	0.0267777	0.0034216	0.00148765	0.00208271
62	3	2453	2458	200000	0.892962	0.989505	0.947538	0.888555	0.0267777	0.376674	0.287563	0.118268
2250	4	76	88	520000	1.14687	1.13119	1.30254	1.16294	0.0269265	0.0476049	0.00238024	0.0211247
1828	8	3597	3604	320000	1.14686	1.11211	1.2044	1.08767	0.0269265	0.0865814	0.00937221	0.102053
1000	12	403	414	480000	0.893098	0.928014	0.892473	0.840397	0.0269265	0.0949122	0.126004	0.0528117
901	7	2042	2060	760000	0.893144	0.955585	0.791577	0.706761	0.0269265	0.20247	0.0217197	0.00371913
2825	4	2100	2105	240000	0.893432	1.05708	0.861564	0.977535	0.0269265	0.271794	0.0781018	0.57468
1359	23	1873	1884	480000	0.893534	0.979082	0.842676	0.735299	0.0269265	0.321184	0.0540018	0.0072895
1973	4	1193	1199	280000	0.893285	0.980047	0.818496	0.782873	0.0269265	0.32654	0.0333234	0.0181494
1885	8	2160	2165	240000	0.893603	0.980313	0.794713	0.750349	0.0269265	0.328176	0.0224636	0.00981851
1091	1	4797	4811	600000	0.893638	0.948563	0.82672	0.666769	0.0270753	0.167658	0.0397203	0.00223148
648	23	1846	1854	360000	0.89364	0.992612	0.866737	0.80122	0.0270753	0.390955	0.0846474	0.0257364
3159	1	5360	5371	480000	1.14662	1.17593	1.10056	1.04193	0.0273728	0.00788456	0.075424	0.25186
350	22	518	523	240000	1.14658	1.12482	1.46716	1.34249	0.0273728	0.0586135	0.000892591	0.00178518
3321	1	6099	6112	560000	1.14637	1.23482	1.16844	1.13943	0.0275216	0.000892591	0.0180006	0.0345135
1952	7	1405	1411	280000	0.893961	0.832421	0.732981	0.616225	0.0275216	0.00193395	0.00669444	0.00133889
3200	5	2347	2356	400000	0.894074	0.986286	0.954488	1.10634	0.0275216	0.360904	0.319399	0.0656055
235	7	692	704	520000	0.894027	0.989662	0.855239	0.803181	0.0275216	0.37712	0.0699197	0.0263314
1645	1	2506	2514	360000	0.89382	1.00551	0.85339	0.986612	0.0275216	0.464891	0.0673907	0.527968
904	2	4311	4325	600000	0.893967	1.01864	0.838459	0.935655	0.0275216	0.534662	0.0507289	0.241595
1915	1	1302	1307	240000	0.893978	1.02009	0.880017	0.902793	0.0275216	0.542547	0.104433	0.147426
303	3	462	477	640000	0.893877	1.02611	0.889323	0.857107	0.0275216	0.575275	0.120054	0.0725974
1858	9	2987	2998	480000	1.14578	1.01418	1.04791	0.791471	0.0281166	0.50848	0.228801	0.0217197
2457	18	65	70	240000	0.894525	1.08174	0.836774	0.983504	0.0282654	0.170931	0.0495388	0.543142
2697	14	1333	1346	560000	0.894317	0.960077	0.804526	0.849311	0.0282654	0.225082	0.027224	0.0630765
43	6	1117	1134	720000	0.894456	0.985277	0.869709	0.814804	0.0282654	0.3554	0.0885153	0.0321333
2066	9	2872	2879	320000	0.894481	0.998382	0.912728	0.989541	0.0282654	0.426212	0.172865	0.511901
2494	1	433	444	480000	1.14569	1.18575	1.32972	1.28049	0.0284142	0.00595061	0.00193395	0.00312407
371	15	957	968	480000	0.894703	0.952619	0.930007	0.884684	0.0284142	0.189527	0.221511	0.111723
711	10	1875	1888	560000	0.894682	1.02134	0.885362	0.953349	0.0284142	0.548795	0.113954	0.686403
369	15	606	628	880000	0.8949	0.793571	0.888104	0.711118	0.0285629	0.00029753	0.117525	0.0038679
2125	23	2402	2425	960000	0.894829	0.993974	0.82243	0.835402	0.0285629	0.400774	0.0365963	0.0486462
1784	9	2011	2022	480000	0.894867	1.00779	0.911412	0.981434	0.0285629	0.476495	0.16989	0.554448
581	4	1988	1996	360000	0.894882	1.01654	0.863354	0.952034	0.0285629	0.522315	0.0806308	0.691907
2311	8	1637	1647	440000	0.895055	0.970824	0.751992	0.735293	0.0288605	0.275811	0.0102648	0.0072895
3341	3	4290	4302	480000	0.895179	1.04501	0.843039	0.908341	0.0288605	0.324011	0.0544481	0.161113
1672	5	2565	2572	320000	0.895131	1.02688	0.872882	0.952394	0.0288605	0.58078	0.0934246	0.690568
1054	1	4449	4457	360000	0.895221	0.969135	0.829494	0.797417	0.029158	0.268224	0.0426956	0.0235049
663	3	3587	3592	240000	0.895371	0.935487	0.850673	0.840418	0.0294555	0.120054	0.0642666	0.0528117
407	11	62	74	520000	1.14487	1.13804	1.15653	1.04516	0.0296043	0.0364475	0.0238024	0.238322
1197	16	2223	2233	440000	1.14475	1.10999	1.09511	1.02408	0.0299018	0.092532	0.0859863	0.332342
697	11	819	829	440000	0.895962	1.04823	0.84347	0.846658	0.0303481	0.307647	0.0553407	0.0592086
1464	2	4935	4941	280000	0.896096	1.01688	0.839212	0.846461	0.0303481	0.524546	0.0514728	0.058911
25	6	1661	1681	800000	0.896244	0.872045	0.827391	0.682546	0.0306456	0.00966974	0.0403154	0.00238024
196	2	4637	4654	720000	0.896267	0.974959	0.811487	0.713841	0.0306456	0.298423	0.0309432	0.00416543
658	2	6025	6036	440000	1.14376	1.05837	1.16911	0.924673	0.0307944	0.267629	0.0178518	0.20604
35	14	943	954	480000	0.896571	0.735571	0.890838	0.61507	0.0309432	0	0.123029	0.00133889
213	7	591	596	200000	0.896563	0.959877	0.832428	0.772943	0.0309432	0.224487	0.0450759	0.0150253
1749	9	2863	2871	360000	0.89644	0.977545	0.872698	0.832476	0.0309432	0.312705	0.0932758	0.0450759
435	2	5315	5336	880000	0.896596	1.04304	0.736582	0.662724	0.0309432	0.33368	0.00743826	0.00223148
2638	20	119	127	360000	0.896867	0.973498	1.00597	1.06134	0.0310919	0.290687	0.42413	0.178965
38	5	1445	1454	400000	0.896967	0.981641	0.965173	0.774645	0.0312407	0.335019	0.365516	0.0154716
224	19	875	881	280000	0.897344	0.839909	0.891193	0.780591	0.0313895	0.00252901	0.123326	0.0177031
375	2	5278	5287	400000	0.897145	1.07	0.850437	0.828112	0.0313895	0.217048	0.0641178	0.0409104
27	6	1875	1899	960000	0.897589	0.845291	0.961236	0.632318	0.031687	0.00282654	0.345879	0.00148765
1234	12	1272	1279	320000	0.897605	1.02985	0.919077	0.970411	0.031687	0.597888	0.189378	0.608301
1328	10	1827	1836	360000	1.14308	1.18422	1.33321	1.17997	0.0318358	0.00639691	0.00193395	0.0142815
732	13	669	682	560000	0.897786	0.937409	0.914921	0.929435	0.0318358	0.12645	0.17837	0.220321
2360	3	2980	2988	320000	0.898125	1.01856	0.834336	0.8616	0.0324308	0.534662	0.0470098	0.0781018
3086	13	2794	2803	360000	1.14236	1.1016	1.21084	1.03699	0.0327284	0.112169	0.00862838	0.270753
3277	1	6119	6124	200000	1.14221	1.24126	1.32883	1.26034	0.0328771	0.000743826	0.00193395	0.00446296
2108	11	1502	1513	480000	0.898567	0.93311	0.851464	0.889074	0.0331747	0.109938	0.0647129	0.119607
512	13	1680	1696	680000	0.89865	0.959935	0.776343	0.736521	0.0334722	0.224636	0.0163642	0.00743826
1971	5	2809	2824	600000	0.898608	1.00015	0.87573	0.897428	0.0334722	0.436031	0.0963999	0.133889
1430	1	2339	2347	360000	0.898755	1.05913	0.91184	1.00688	0.0337697	0.264356	0.170931	0.419667
258	1	1551	1559	320000	0.898794	0.972544	0.780551	0.685865	0.0339185	0.286373	0.0177031	0.00267777
3099	9	546	557	480000	0.898783	1.01174	0.795069	0.8785	0.0339185	0.498066	0.0224636	0.101904
34	7	2061	2075	600000	0.898882	0.753006	0.926795	0.564178	0.0340672	0	0.212288	0.000595061
1058	10	1592	1605	560000	0.898852	0.964782	0.804917	0.755581	0.0340672	0.247099	0.0275216	0.0111574
982	22	1109	1127	760000	1.14118	1.10089	1.16771	1.05086	0.034216	0.113954	0.0184469	0.216453
156	10	1335	1351	640000	0.899089	0.772972	0.902346	0.648387	0.0345135	0	0.147129	0.00193395
1682	1	4962	4968	280000	0.899233	1.09367	0.967435	1.02936	0.0346623	0.133591	0.376376	0.307498
926	18	470	477	320000	0.899367	1.00054	0.927511	0.887002	0.0348111	0.438114	0.213924	0.116186
3004	4	1708	1715	320000	0.899414	1.00935	0.800247	0.810273	0.0349598	0.486165	0.0251413	0.0299018
3243	2	211	221	400000	1.14033	1.22171	1.20148	1.21312	0.0351086	0.00119012	0.00981851	0.00803332
296	1	4949	4961	520000	0.899448	1.02237	0.892174	0.884095	0.0351086	0.553555	0.125409	0.111128
1930	5	2789	2797	360000	0.900012	0.959531	0.873407	0.830796	0.0354061	0.222553	0.0938709	0.0440345
1839	11	809	818	400000	0.900008	1.00386	0.780228	0.794258	0.0354061	0.454329	0.0177031	0.0224636
3345	11	3252	3257	240000	1.1394	1.13118	1.1746	1.07291	0.0357037	0.0479024	0.0156204	0.143558
2842	19	1406	1414	360000	0.900388	0.808815	0.962841	0.830666	0.0358524	0.000595061	0.353913	0.0438857
310	5	2548	2564	680000	0.900372	1.03952	0.917715	0.993889	0.0358524	0.350788	0.185064	0.490628
79	4	2602	2623	880000	0.900354	1.02451	0.839422	0.755427	0.0358524	0.566349	0.0519191	0.0111574
2052	19	421	429	360000	1.13869	1.14916	1.40874	1.35224	0.0364475	0.0242487	0.00119012	0.00148765
2730	5	24	31	280000	1.13865	1.06057	1.07678	0.924641	0.0364475	0.256025	0.130913	0.205891
2543	12	373	380	320000	0.90068	0.983034	0.875435	0.889045	0.0364475	0.34335	0.0956561	0.119607
32	1	2858	2863	240000	0.900671	1.0332	0.933954	1.00626	0.0364475	0.615144	0.23609	0.422345
3077	2	5490	5496	280000	1.13799	1.19883	1.34865	1.28492	0.0365963	0.00371913	0.00148765	0.00282654
1738	12	626	633	320000	0.900693	0.998383	1.01453	1.01298	0.0365963	0.426212	0.38188	0.38798
2511	23	1946	1968	920000	0.900812	1.00912	0.721849	0.740739	0.0368938	0.485272	0.00505802	0.00818209
2991	6	4254	4273	800000	1.13778	1.12403	1.19126	1.02213	0.0370425	0.0598036	0.0117525	0.340672
242	4	2680	2696	680000	0.900904	0.996077	0.892849	0.857312	0.0370425	0.413567	0.126897	0.072895
2776	12	2620	2637	680000	0.90083	0.999733	0.939487	0.966961	0.0370425	0.433799	0.25662	0.625855
996	5	1320	1338	760000	0.900902	1.00846	0.919607	0.917762	0.0370425	0.480065	0.191312	0.185213
1706	7	1616	1629	520000	0.901024	0.889828	0.893919	0.753839	0.0371913	0.0238024	0.128236	0.0105623
2815	7	2696	2704	360000	0.901252	0.915457	0.794294	0.687435	0.0376376	0.0627789	0.0224636	0.00267777
2304	10	423	433	440000	0.901311	0.953468	0.827464	0.685892	0.0379351	0.19161	0.0403154	0.00267777
1529	4	401	407	280000	1.13676	1.20846	1.1259	0.959832	0.0385302	0.00267777	0.0455222	0.65784
3181	6	4029	4045	680000	1.13665	1.07881	1.0162	0.880602	0.038679	0.181791	0.372657	0.105326
1387	13	2405	2416	480000	0.901964	1.06552	0.923112	0.973251	0.038679	0.235198	0.201279	0.596102
773	1	4477	4484	320000	0.901947	1.05886	0.897686	0.937342	0.038679	0.265397	0.134335	0.249777
611	10	1923	1928	200000	0.901896	0.973351	0.991426	1.00772	0.038679	0.290241	0.497173	0.415055
2965	6	3383	3395	520000	0.902001	1.07851	0.692719	0.756013	0.0388277	0.182981	0.00282654	0.0111574
843	17	1644	1650	280000	0.902192	0.972272	0.902882	0.91244	0.0388277	0.285183	0.147575	0.172568
902	5	3351	3356	240000	0.902003	1.03562	0.911715	0.980755	0.0388277	0.628533	0.170931	0.558167
934	5	926	935	400000	0.902291	0.990954	0.837806	0.833509	0.0389765	0.383071	0.0502827	0.046266
45	2	2703	2713	440000	0.902438	0.848098	0.947228	0.684791	0.0394228	0.00357037	0.286671	0.00267777
42	1	2884	2891	320000	0.902542	0.962462	0.959784	0.823726	0.0394228	0.236388	0.342011	0.0374888
1575	13	1301	1310	400000	0.902599	1.03438	0.915123	1.00014	0.0395716	0.622731	0.179113	0.457007
292	4	2717	2723	280000	0.90267	1.05071	0.999259	0.880004	0.0397203	0.297382	0.461619	0.104433
2601	12	237	248	480000	0.902668	0.999912	0.838283	0.861228	0.0397203	0.434692	0.0507289	0.0778042
1082	4	2186	2196	440000	0.902767	1.05962	0.890345	0.940205	0.0401666	0.261232	0.122136	0.259595
595	9	43	53	440000	0.90326	0.978455	0.893908	0.845206	0.0407617	0.317911	0.128087	0.0572746
352	3	837	847	440000	0.90323	1.04244	0.919493	0.939181	0.0407617	0.335912	0.191015	0.255579
701	6	2530	2544	600000	0.903797	0.932262	0.864319	0.770168	0.0413567	0.107855	0.0819697	0.0142815
713	2	4295	4310	640000	0.903711	1.07362	0.849002	0.903478	0.0413567	0.20247	0.0626302	0.148914
1435	12	1287	1295	360000	0.904132	0.992633	0.971783	1.00987	0.0413567	0.390955	0.397054	0.402261
1927	18	544	553	360000	0.903674	0.999318	0.874369	0.864477	0.0413567	0.431419	0.0949122	0.0821184
900	14	1621	1628	320000	0.903873	1.00172	0.900761	0.874819	0.0413567	0.443767	0.142815	0.0955073
502	18	1170	1175	240000	0.903979	1.01789	0.815418	0.916432	0.0413567	0.530943	0.0324308	0.181494
2003	23	1935	1945	440000	0.904001	1.02904	0.836406	0.868007	0.0413567	0.592978	0.0492413	0.0865814
2237	2	2417	2425	360000	1.13496	1.21159	1.16332	1.1253	0.041803	0.00223148	0.0206784	0.0459685
2579	17	1769	1780	480000	0.904239	0.902093	0.886325	0.830981	0.041803	0.0388277	0.115888	0.0441833
3164	15	1122	1131	400000	0.904273	1.01012	0.914971	1.01945	0.0419518	0.48914	0.178518	0.3554
99	6	2355	2370	640000	0.90455	0.879026	1.03005	0.574928	0.0421006	0.0144302	0.304374	0.000743826
2702	4	3227	3233	240000	0.904351	0.978294	0.845419	0.905479	0.0421006	0.317168	0.0574234	0.154418
129	7	479	493	600000	0.904689	1.03247	0.847014	0.763731	0.0423981	0.611425	0.0595061	0.0129426
1921	18	488	509	840000	0.904875	0.986617	0.947584	0.925171	0.0425469	0.363136	0.287712	0.206932
354	13	715	722	320000	0.904788	1.03368	0.868285	0.953006	0.0425469	0.61812	0.0867301	0.687742
120	11	42	55	520000	1.134	1.10787	1.37874	1.25541	0.0426956	0.0983338	0.00148765	0.00446296
787	12	1423	1428	240000	0.904944	1.02694	0.970674	1.08888	0.0426956	0.58078	0.39274	0.0992264
1155	1	2236	2248	520000	0.905144	0.959387	0.895095	0.895132	0.0429932	0.221809	0.129872	0.129872
2282	19	1462	1467	240000	0.905491	0.815019	1.04622	0.82818	0.0434395	0.00104136	0.234603	0.0410592
61	15	883	895	520000	0.905526	0.89349	0.901446	0.877957	0.0434395	0.0269265	0.144897	0.100417
2356	9	94	109	600000	0.905326	0.961303	0.845853	0.874013	0.0434395	0.230735	0.0577209	0.0947635
696	3	1007	1015	360000	1.13349	1.22869	1.28749	1.304	0.043737	0.00104136	0.00282654	0.00223148
2716	12	2593	2601	360000	0.905688	0.906084	0.813591	0.754066	0.0438857	0.0450759	0.0319845	0.0105623
2378	17	1433	1444	480000	0.905766	1.02617	0.95263	1.01975	0.0441833	0.57587	0.309878	0.353317
2995	2	313	329	640000	1.13272	1.17582	1.0723	0.976667	0.0447783	0.00803332	0.145046	0.578399
2473	1	1903	1909	280000	0.905989	0.912487	0.877199	0.791557	0.0447783	0.0556382	0.0986314	0.0217197
1297	1	3597	3603	240000	0.906048	1.11379	0.66328	0.922779	0.0450759	0.0828622	0.00223148	0.200089
2793	6	279	290	480000	0.906128	1.03007	0.872998	0.912346	0.0450759	0.598631	0.0935733	0.171973
107	10	1837	1842	200000	1.1324	1.22673	1.13209	1.21481	0.0452246	0.00104136	0.0394228	0.00803332
172	16	1850	1859	400000	0.906245	0.948192	0.808882	0.683954	0.0453734	0.165873	0.029158	0.00267777
1376	15	1680	1693	560000	0.906258	0.996968	1.07585	1.05089	0.0453734	0.418774	0.135376	0.216305
529	8	3169	3185	680000	0.906432	0.975265	0.924404	0.887897	0.0455222	0.30006	0.20485	0.117525
251	7	997	1005	360000	0.906298	1.04253	0.862281	0.960893	0.0455222	0.335763	0.0789943	0.655013
1966	1	4193	4202	400000	0.906344	1.01674	0.898296	0.866766	0.0455222	0.523207	0.136418	0.0846474
1531	13	2377	2382	240000	0.906498	1.06751	0.90917	0.943802	0.0456709	0.22776	0.163493	0.272538
3325	2	514	521	320000	1.13151	1.06439	1.15036	1.05021	0.0468611	0.240553	0.0264802	0.218536
2754	1	2360	2374	600000	0.906921	0.957844	0.845132	0.795851	0.0470098	0.214222	0.0569771	0.0227611
59	3	2344	2350	280000	0.907028	0.98727	0.902806	0.866521	0.0471586	0.36626	0.147426	0.0842011
615	11	21	27	280000	1.13126	1.13193	1.0628	0.957525	0.0474561	0.0459685	0.173907	0.669444
2882	14	891	898	320000	0.907256	0.999377	0.967378	1.05395	0.0476049	0.432014	0.37593	0.206189
846	20	199	218	800000	0.907376	0.926558	0.892829	0.821045	0.0479024	0.0898542	0.126897	0.0354061
1687	4	3218	3226	360000	0.907349	1.05592	0.853773	0.99125	0.0479024	0.276703	0.0681345	0.504165
2097	5	1911	1920	400000	0.90743	1.00943	0.988595	1.01543	0.0479024	0.486314	0.482892	0.376971
481	21	392	406	600000	0.907496	1.01861	0.952902	0.968995	0.0479024	0.534662	0.311663	0.614996
2586	6	2784	2789	240000	0.907483	1.03126	0.911221	1.03283	0.0479024	0.604284	0.169741	0.291134
2926	8	168	174	280000	1.13108	1.05593	1.20179	0.9704	0.0480512	0.276703	0.00981851	0.60845
473	17	730	742	520000	0.907703	1.03433	1.04045	1.0856	0.0480512	0.622285	0.257364	0.106367
3255	2	503	513	440000	1.13098	1.21597	1.2082	1.15854	0.0481999	0.00178518	0.00907468	0.0227611
1913	5	532	538	240000	0.907972	0.860643	0.916115	0.997046	0.0484975	0.00595061	0.180601	0.474412
2782	6	1308	1314	240000	0.907956	0.979041	0.866431	0.870796	0.0484975	0.321184	0.0840524	0.090598
1978	2	448	460	480000	1.13045	1.13117	1.10307	0.845115	0.0486462	0.0479024	0.0706635	0.0569771
150	23	1888	1894	280000	0.908304	0.948397	0.858922	0.830557	0.0493901	0.166468	0.0743826	0.043737
596	1	2942	2951	400000	0.908302	0.954561	0.899752	0.839624	0.0493901	0.197709	0.140732	0.0522166
1038	4	2585	2601	640000	0.90861	1.08515	0.889311	0.937263	0.0495388	0.159179	0.119905	0.249331
2936	12	1376	1388	520000	0.908504	0.967329	0.938891	0.899598	0.0495388	0.259298	0.255281	0.140137
2187	5	2866	2874	360000	0.908358	1.05733	0.974424	1.0192	0.0495388	0.270158	0.410592	0.356888
2480	8	1704	1711	320000	0.908538	0.973814	0.750392	0.70334	0.0495388	0.292175	0.00981851	0.00371913
1041	23	3854	3865	480000	0.908413	1.04777	0.902998	0.848489	0.0495388	0.309729	0.147724	0.0618863
293	6	1184	1194	440000	0.908525	0.989536	0.978254	0.951458	0.0495388	0.376822	0.4277	0.694436
1793	17	208	217	400000	0.908702	0.977591	0.983628	0.885638	0.0496876	0.313151	0.457453	0.114847
702	11	1738	1751	560000	1.1296	1.09414	1.18001	0.98263	0.0499851	0.132252	0.0142815	0.548051
913	11	3224	3231	320000	1.12945	1.04323	1.13189	0.953793	0.0501339	0.332788	0.0398691	0.68432
1162	10	1565	1576	480000	0.90923	0.996503	0.822578	0.762039	0.0501339	0.416394	0.036745	0.0124963
1571	11	1836	1842	280000	0.909232	1.0003	0.955276	1.11373	0.0501339	0.437072	0.321482	0.0560845
3062	5	1898	1903	240000	0.909262	1.00474	0.950038	1.00586	0.0501339	0.460875	0.299167	0.424725
3084	5	3155	3172	720000	0.909196	1.02678	0.857266	0.817102	0.0501339	0.580184	0.0725974	0.0327284
374	23	3866	3874	360000	0.909449	1.01764	0.878903	0.912848	0.0504314	0.529902	0.102648	0.172865
1847	17	349	356	320000	0.909472	0.950615	0.91758	0.882601	0.0505802	0.178667	0.184766	0.108301
1998	10	3351	3356	200000	1.12925	1.08926	1.19416	0.987606	0.0507289	0.146683	0.0110086	0.522464
231	6	2074	2094	800000	0.909715	1.00032	0.875954	0.816792	0.0508777	0.437072	0.0971437	0.0327284
2213	15	1666	1671	240000	0.909697	1.02758	0.976863	1.01914	0.0508777	0.584201	0.422791	0.357037
1623	2	803	813	440000	0.909776	1.05565	0.907556	1.00562	0.0510265	0.278637	0.158881	0.426212
2074	13	506	514	360000	0.909778	1.02468	0.870623	0.873266	0.0510265	0.567391	0.0903005	0.0938709
735	15	1000	1008	360000	0.909899	0.978611	0.86912	0.875334	0.0511752	0.319399	0.0876227	0.0955073
826	6	642	650	360000	0.910011	1.04322	0.935492	0.876266	0.0514728	0.332788	0.241446	0.09759
346	12	763	775	520000	0.910099	0.952357	0.900479	0.892996	0.0516215	0.188783	0.14222	0.127194
1440	13	1256	1263	320000	0.910088	1.06119	0.918874	1.00902	0.0516215	0.253496	0.189081	0.408063
518	7	298	314	640000	0.910046	1.02309	0.837486	0.805008	0.0516215	0.558167	0.0496876	0.0275216
2285	12	1664	1678	600000	0.910254	1.037	0.886591	0.878353	0.0519191	0.635376	0.116037	0.101458
1116	1	450	465	640000	1.12839	1.07659	0.989571	0.852299	0.0520678	0.189973	0.488099	0.065903
1199	6	515	540	1000000	0.910305	0.982409	0.884377	0.815973	0.0520678	0.338887	0.111425	0.0324308
232	2	6037	6044	320000	1.12805	1.11137	1.35718	1.24353	0.0523654	0.0894079	0.00148765	0.00505802
1934	5	1	6	240000	1.12796	1.09174	1.33969	1.04227	0.0523654	0.139542	0.00178518	0.250372
3014	12	3282	3291	400000	1.12799	1.08615	1.16373	0.95894	0.0523654	0.155608	0.0205296	0.662898
2354	2	5999	6024	1040000	1.12787	1.13801	1.3414	1.21437	0.0525141	0.0365963	0.00178518	0.00803332
1463	5	2254	2269	640000	0.91047	1.01919	0.882199	0.925078	0.0526629	0.538233	0.107706	0.206932
377	2	814	819	240000	0.910707	1.10577	0.87175	0.92336	0.0529604	0.103689	0.0923832	0.201577
816	3	1738	1751	520000	0.910697	0.959348	0.874573	0.797802	0.0529604	0.221214	0.0952098	0.0241
693	12	786	795	400000	0.910678	1.05245	1.00008	1.05034	0.0529604	0.290836	0.457156	0.218239
2262	8	1866	1875	400000	0.91075	1.0439	0.882075	0.931306	0.0529604	0.329664	0.107557	0.226569
2747	2	249	256	320000	1.1276	1.12747	1.16553	0.999671	0.0531092	0.0531092	0.0197858	0.458643
434	3	3300	3311	440000	0.910838	1.05134	0.933083	0.968684	0.0531092	0.294109	0.233413	0.616781
212	2	5256	5271	640000	0.91099	1.05638	0.818921	0.818835	0.053258	0.274918	0.0337697	0.0337697
3249	11	3160	3173	560000	1.12736	1.08845	1.10301	0.922571	0.0534067	0.149212	0.0706635	0.199494
1517	15	1228	1238	440000	0.911183	1.02151	0.981805	1.02309	0.0537043	0.54939	0.447337	0.336358
6	12	1954	1959	240000	0.911361	0.787304	0.877228	0.498889	0.0540018	0.000148765	0.0986314	0.000595061
742	15	874	882	360000	0.9114	0.914741	0.879644	0.860369	0.0540018	0.0606962	0.103838	0.0763166
1439	12	2078	2096	760000	0.911534	0.956818	0.915144	0.833732	0.0540018	0.20961	0.179113	0.046266
1801	6	503	514	440000	0.911518	0.992514	0.938065	0.95266	0.0540018	0.390658	0.25186	0.689824
2496	23	2985	2991	280000	0.911369	1.03515	0.937124	0.843527	0.0540018	0.626153	0.248587	0.0553407
186	8	3638	3644	280000	1.12703	1.09565	1.10666	1.00583	0.0541506	0.126748	0.0650104	0.424874
2508	3	3032	3039	320000	0.911606	1.07121	0.945482	0.975413	0.0542993	0.211693	0.279381	0.585689
2443	2	970	975	240000	0.91163	1.04765	1.20461	1.34529	0.0542993	0.310027	0.00937221	0.00163642
278	14	1398	1404	280000	0.911861	0.922193	0.835926	0.748604	0.0545968	0.0772092	0.048795	0.00922345
1587	4	1204	1214	440000	0.911899	1.00004	0.831423	0.811761	0.0545968	0.435138	0.0441833	0.0310919
1824	13	845	861	680000	0.911821	1.01578	0.899938	0.900926	0.0545968	0.517108	0.141178	0.142963
535	4	2740	2758	760000	0.911964	1.02253	0.80613	0.790509	0.0545968	0.555192	0.0281166	0.0211247
2695	13	492	505	560000	0.912006	0.8451	0.867243	0.661868	0.0547456	0.00282654	0.0853913	0.00223148
909	5	2455	2460	240000	0.912009	1.09149	1.03821	1.06001	0.0547456	0.140286	0.265695	0.183279
1025	20	568	585	720000	1.12665	1.14241	1.44119	1.445	0.0548944	0.0327284	0.00104136	0.00104136
368	5	2058	2074	640000	0.912116	1.05429	0.874035	0.883384	0.0551919	0.284588	0.0947635	0.109789
2175	1	481	490	360000	1.12645	1.15839	1.0972	1.04356	0.0554894	0.0157691	0.0818209	0.246653
2809	3	329	338	400000	1.12632	1.12108	1.21823	1.09641	0.0556382	0.0663493	0.00788456	0.0836061
2866	4	3665	3678	560000	1.12636	1.11009	1.11434	0.86709	0.0556382	0.0922345	0.0551919	0.0850937
1450	5	919	925	280000	0.912653	0.988359	0.90865	0.911015	0.0560845	0.371318	0.162005	0.169444
1145	4	1928	1934	280000	0.912727	1.01017	0.915021	0.823107	0.0560845	0.48914	0.178667	0.0368938
286	4	2697	2716	760000	0.912718	1.02329	0.887249	0.860209	0.0560845	0.559655	0.116781	0.0761678
436	17	639	649	440000	0.912908	0.966909	1.08851	1.08936	0.056382	0.257066	0.100417	0.0984826
379	23	1604	1619	640000	0.912913	0.992055	0.907637	0.785664	0.056382	0.387831	0.15903	0.0197858
1088	3	4265	4272	320000	0.913023	0.990702	0.907708	0.836421	0.0566796	0.381732	0.159179	0.0492413
2347	10	1889	1897	360000	0.913088	1.05394	1.10675	1.12518	0.0568283	0.285778	0.0650104	0.0461172
534	1	24	32	360000	1.12546	1.11683	1.14259	1.0743	0.0571259	0.0767629	0.0313895	0.140286
3252	23	3798	3803	240000	1.12567	1.10324	1.19827	1.22499	0.0571259	0.109045	0.0104136	0.00758703
725	15	1105	1113	360000	0.913325	0.993932	0.958196	0.806577	0.0577209	0.400774	0.333383	0.0288605
1873	4	987	1001	600000	0.913457	1.11781	0.961766	1.05394	0.0580184	0.0737876	0.348706	0.206337
801	16	2217	2222	240000	1.12493	1.07676	1.1063	1.00305	0.0581672	0.189081	0.0657542	0.440196
759	9	159	169	440000	0.913554	0.946773	0.903459	0.895944	0.058316	0.160369	0.148914	0.13136
2313	18	516	526	440000	0.913626	1.00077	1.02208	1.01173	0.0586135	0.439304	0.340672	0.393782
274	9	1714	1735	880000	0.913707	1.14472	0.412333	0.435552	0.0587623	0.0299018	0.000446296	0.000446296
1040	11	694	714	840000	0.913771	0.981091	0.826524	0.777441	0.0587623	0.33249	0.0395716	0.0166617
322	3	3558	3569	480000	0.913696	1.04145	0.871743	0.841498	0.0587623	0.340226	0.0923832	0.0529604
1453	8	3563	3589	1080000	1.12443	1.05788	1.15435	0.986167	0.0592086	0.26867	0.024695	0.530348
1169	9	3417	3425	360000	1.12458	1.05776	1.30954	1.1641	0.0592086	0.269116	0.00208271	0.0202321
151	11	3099	3106	320000	0.914015	0.989589	0.732698	0.659645	0.0593573	0.376822	0.00639691	0.00223148
290	2	1665	1693	1120000	0.914053	0.876179	0.910989	0.651819	0.0595061	0.0123475	0.169295	0.00208271
2635	8	2049	2054	240000	0.914066	0.972214	0.872881	0.809112	0.0595061	0.285183	0.0934246	0.029158
384	11	1091	1098	320000	0.914163	0.968438	0.840753	0.782257	0.0598036	0.264058	0.0529604	0.0181494
724	3	2827	2836	400000	0.914191	1.03591	0.895492	0.896022	0.0598036	0.630616	0.130765	0.131657
661	1	715	724	400000	0.914255	1.07293	0.959541	0.990688	0.0599524	0.205147	0.34097	0.507141
2339	7	425	443	760000	0.914246	1.06874	0.964528	1.01156	0.0599524	0.220916	0.362243	0.394377
1170	3	1728	1737	360000	0.914273	1.03398	1.00608	1.04568	0.0599524	0.619756	0.42294	0.236239
782	2	6045	6054	400000	1.12387	1.12247	1.12063	0.997552	0.0601012	0.0632252	0.0492413	0.471735
3235	8	4	18	560000	1.1238	1.02664	1.19582	1.00076	0.0601012	0.578994	0.0105623	0.454032
1354	11	364	374	440000	0.914408	1.01794	0.86506	0.931169	0.0602499	0.531241	0.0827135	0.225974
1741	11	3107	3113	280000	0.91443	1.04619	0.892398	0.945535	0.0603987	0.318506	0.125855	0.72047
1187	12	813	823	440000	0.9145	1.02443	0.958784	1.02957	0.0603987	0.566349	0.336209	0.306456
1629	8	603	609	280000	1.12348	1.13064	1.27785	1.19096	0.0606962	0.0483487	0.0034216	0.0117525
1538	5	1805	1821	680000	0.914768	1.04113	1.02719	1.03354	0.0606962	0.341863	0.317614	0.287414
1230	4	2981	2991	440000	0.914705	1.03811	0.845993	0.855898	0.0606962	0.640732	0.0580184	0.0711098
1180	9	110	118	360000	0.914894	0.999071	0.938303	0.885251	0.0609938	0.429634	0.252603	0.113508
1148	5	2333	2346	560000	0.914882	1.02697	0.955937	0.94472	0.0609938	0.581375	0.324011	0.276555
3193	6	1300	1307	280000	0.914914	1.00551	0.878946	0.90275	0.0611425	0.46504	0.102797	0.147426
2133	13	2782	2793	440000	1.12331	1.15326	1.2118	1.1512	0.0612913	0.0200833	0.00862838	0.0258852
2379	21	989	994	240000	0.915009	0.960565	0.952635	0.913896	0.0612913	0.226718	0.309878	0.176584
538	18	1318	1325	320000	0.914988	0.988361	0.837951	0.826565	0.0612913	0.371318	0.0502827	0.0395716
2943	23	490	504	560000	0.914985	1.01808	0.909477	0.904239	0.0612913	0.531687	0.164088	0.151294
3061	6	2483	2493	440000	1.12324	1.13382	1.15947	1.02728	0.0615888	0.0431419	0.0218685	0.317465
2366	16	2165	2183	760000	1.12326	1.06136	1.09398	0.928245	0.0615888	0.25305	0.0883666	0.216453
2461	2	1741	1753	520000	0.915118	1.05735	0.85511	0.929724	0.0615888	0.270158	0.0697709	0.220916
1765	5	1000	1018	760000	0.915185	0.973953	0.875102	0.876797	0.0615888	0.293514	0.0955073	0.0977388
1626	17	1415	1428	560000	0.915185	1.01143	0.939165	0.984674	0.0615888	0.497025	0.255579	0.538233
1400	13	911	922	480000	0.915254	0.939648	0.892955	0.767716	0.0617376	0.134186	0.127046	0.0138352
1936	5	1382	1389	320000	0.915229	1.04056	0.944697	1.00215	0.0617376	0.344987	0.276555	0.445701
2419	23	1408	1419	480000	0.915251	0.991002	0.884773	0.986844	0.0617376	0.383071	0.111723	0.526778
1855	5	3270	3285	640000	0.915237	0.997461	0.890419	0.875934	0.0617376	0.422493	0.122285	0.0971437
1378	13	1042	1048	280000	0.915266	1.03	0.967087	0.947611	0.0618863	0.598334	0.37474	0.712288
3089	7	3919	3930	480000	1.12309	1.11299	1.10032	1.05148	0.0620351	0.084945	0.0755727	0.214073
1586	4	2501	2511	440000	0.915373	1.01252	0.855514	0.788344	0.0623326	0.501339	0.0705147	0.0206784
2070	11	2989	3000	480000	1.12275	1.0906	1.14606	1.07254	0.0627789	0.14341	0.0284142	0.144451
1200	2	4398	4405	320000	0.915462	1.04951	0.857673	0.880926	0.0627789	0.302737	0.07349	0.105772
2778	4	1420	1432	520000	0.91546	0.982875	0.798329	0.805286	0.0627789	0.342755	0.0242487	0.0275216
1256	7	1993	2001	360000	1.12271	1.15257	1.21641	1.14746	0.0629277	0.0205296	0.00788456	0.0276703
942	2	1899	1910	480000	0.915816	0.84149	0.909317	0.700102	0.0632252	0.00252901	0.163493	0.0034216
1625	7	3470	3478	360000	0.915742	1.07579	0.877207	0.993718	0.0632252	0.194436	0.0986314	0.492115
2568	12	1429	1435	280000	0.915869	0.96806	0.891656	0.86081	0.0632252	0.262422	0.124368	0.0770604
1160	3	2796	2807	480000	0.915818	1.0347	0.918868	0.893586	0.0632252	0.623921	0.189081	0.127938
2459	4	1215	1225	440000	0.915899	0.983875	0.857797	0.876933	0.063374	0.348408	0.07349	0.0981851
1932	4	2368	2380	520000	0.915947	0.996001	0.871487	0.778254	0.063374	0.41327	0.0916394	0.0169592
1119	1	1534	1550	640000	0.916085	0.965853	0.862806	0.776747	0.0641178	0.251562	0.0795894	0.0163642
2314	12	324	335	480000	0.916067	0.996483	0.9366	0.910069	0.0641178	0.416245	0.245016	0.166468
879	13	1969	1989	840000	0.916563	1.07111	0.92963	0.937017	0.0657542	0.212288	0.220768	0.247992
731	5	1664	1689	1040000	0.9166	1.00895	0.880605	0.854655	0.0657542	0.483933	0.105326	0.0694734
219	1	2228	2235	320000	0.916555	1.01425	0.918267	0.887832	0.0657542	0.508628	0.187295	0.117525
1070	15	987	999	520000	1.12131	1.19151	1.74162	1.66095	0.065903	0.00476049	0.000595061	0.000743826
1649	2	5011	5021	440000	0.916833	1.04861	0.896939	0.93895	0.0664981	0.306456	0.132699	0.255579
1480	7	444	460	680000	0.916877	1.07943	0.927261	0.952166	0.0666468	0.178667	0.213478	0.691163
427	6	3875	3880	240000	0.916887	1.06599	0.974993	1.03122	0.0666468	0.233561	0.411931	0.298869
2947	2	4764	4774	400000	0.917111	1.07577	0.88052	0.972672	0.0669444	0.194436	0.105028	0.599078
511	12	2328	2334	280000	0.916985	0.994445	0.949247	0.930831	0.0669444	0.403154	0.295745	0.224933
1675	1	2116	2131	640000	0.917174	1.0058	0.827852	0.829856	0.0672419	0.466379	0.0409104	0.0429932
2324	17	1456	1469	520000	0.917232	1.03113	0.884607	0.959035	0.0673907	0.603689	0.111574	0.662452
3182	11	1946	1958	520000	0.917388	1.0472	0.877208	0.910899	0.0675394	0.313151	0.0986314	0.168997
994	8	1534	1539	240000	0.917545	1.00948	0.934037	0.980399	0.0676882	0.486611	0.236388	0.560845
1454	9	1984	1994	440000	0.917639	0.975445	0.869691	0.817552	0.067837	0.301101	0.0885153	0.0328771
1379	15	1599	1611	520000	0.917849	1.01225	1.09696	1.15142	0.0679857	0.500149	0.0825647	0.0258852
1909	3	3773	3792	760000	0.917795	1.03789	0.877669	0.904091	0.0679857	0.639096	0.0999702	0.150997
1325	9	146	158	480000	0.917942	0.98651	0.907875	0.911734	0.0681345	0.36269	0.159476	0.170931
1393	9	10	21	480000	0.917979	0.964413	0.959323	0.945398	0.0682832	0.245463	0.339482	0.279381
1397	10	540	557	720000	0.918019	1.00063	0.863539	0.83291	0.068432	0.438709	0.0806308	0.0459685
1248	2	5045	5052	320000	0.918063	1.0483	0.938689	1.04038	0.0685808	0.307498	0.254537	0.257364
1137	13	794	810	680000	0.918205	1.00567	0.872475	0.85206	0.0688783	0.466082	0.093127	0.0657542
271	9	1887	1895	360000	0.918257	1.0061	0.825262	0.806053	0.0688783	0.467569	0.0385302	0.0281166
2176	2	4342	4356	600000	0.918303	1.01178	0.798369	0.81997	0.0688783	0.498066	0.0242487	0.0348111
2950	13	2396	2404	360000	0.918213	1.03244	0.881123	0.92524	0.0688783	0.611425	0.10607	0.207081
3195	10	3186	3191	240000	1.12001	1.10772	1.13173	1.06301	0.0691758	0.0987801	0.0398691	0.172865
483	21	959	964	240000	0.918416	0.999094	0.925515	0.932727	0.0697709	0.429634	0.208271	0.231925
1079	17	935	942	320000	0.918435	1.01656	0.964481	0.985403	0.0697709	0.522315	0.362243	0.534514
1498	2	5497	5506	400000	1.11981	1.20498	1.1897	1.16539	0.0699197	0.0034216	0.0119012	0.0197858
2163	14	2523	2529	280000	1.11982	1.10592	1.42235	1.30761	0.0699197	0.102946	0.00119012	0.00208271
2058	2	4967	4979	520000	0.918602	1.06979	0.882535	0.899014	0.0699197	0.217495	0.108152	0.137757
1165	12	2249	2264	640000	0.918504	1.05956	0.923925	0.893335	0.0699197	0.261976	0.203213	0.127641
936	13	1293	1300	320000	0.918541	1.00975	0.949341	0.816273	0.0699197	0.488099	0.296043	0.0325796
2026	13	539	554	640000	0.918551	1.01902	0.935432	0.922501	0.0699197	0.537191	0.241446	0.199345
175	16	12	19	320000	1.11961	1.11207	1.08961	1.03683	0.0700684	0.0865814	0.0977388	0.271348
593	9	878	889	480000	0.918742	0.958803	0.943016	0.954322	0.0700684	0.21809	0.270009	0.68075
490	3	1514	1535	880000	0.918642	0.988424	1.00209	0.972796	0.0700684	0.371616	0.446147	0.598185
601	7	2353	2372	800000	0.918859	0.915425	0.856399	0.688927	0.0702172	0.0624814	0.0715561	0.00267777
764	3	1440	1448	360000	0.918923	1.09419	0.995023	1.1302	0.0702172	0.132252	0.515323	0.0407617
2101	6	1177	1183	280000	0.918823	0.982339	0.919415	0.891695	0.0702172	0.338738	0.190866	0.124517
376	1	2842	2857	640000	0.918802	0.987444	0.922831	0.862885	0.0702172	0.367004	0.200089	0.0795894
2637	2	2814	2821	320000	1.11945	1.22342	1.57812	1.51717	0.070366	0.00104136	0.000743826	0.000892591
261	3	2783	2795	520000	0.919073	1.02973	0.951874	0.874839	0.0705147	0.596995	0.306903	0.0955073
3096	10	3379	3388	400000	1.11912	1.17327	1.11383	1.12312	0.070961	0.00877715	0.0559357	0.0471586
1086	2	5086	5102	640000	0.919252	1.09598	0.837849	0.886312	0.070961	0.125558	0.0502827	0.115888
2235	9	1976	1983	320000	0.919299	1.05524	0.856343	0.902139	0.070961	0.280571	0.0714073	0.146087
1228	1	4010	4016	280000	0.919433	1.02446	0.893533	0.831603	0.0711098	0.566349	0.127938	0.044332
2529	10	1301	1311	440000	0.919597	0.974917	0.806892	0.784321	0.0715561	0.298423	0.0288605	0.0194882
1843	1	1308	1313	240000	0.919642	1.00468	0.924126	0.832672	0.0715561	0.460131	0.20366	0.0452246
1581	6	1602	1614	520000	0.919772	1.05009	0.953407	0.971228	0.0718536	0.300506	0.313895	0.604433
2733	3	4941	4948	320000	0.919968	1.12347	1.11229	1.10851	0.0724487	0.060845	0.0580184	0.0632252
761	11	358	363	240000	0.919993	0.934578	0.861828	0.715995	0.0724487	0.116483	0.0782505	0.00446296
1693	14	1777	1789	520000	0.919996	1.02346	0.979829	0.979211	0.0724487	0.560547	0.435882	0.566796
2992	6	3493	3509	680000	0.920167	1.06418	0.833919	0.918875	0.0725974	0.241446	0.0464148	0.189081
2275	21	246	251	200000	1.1184	0.806724	1.43905	0.852737	0.0727462	0.000595061	0.00104136	0.0667956
454	8	3610	3617	320000	1.11805	1.08838	1.10015	1.00776	0.0731925	0.14936	0.0758703	0.414906
1515	13	613	621	360000	0.92053	0.941032	0.917969	0.847184	0.0733413	0.139393	0.185808	0.0599524
883	6	1065	1072	320000	0.920584	0.989832	0.980623	1.05723	0.0733413	0.378756	0.441089	0.193841
1863	9	2880	2892	520000	0.920651	1.00377	0.97586	1.01316	0.07349	0.454329	0.41684	0.387236
2298	11	240	245	240000	0.920679	1.07905	0.84518	0.941179	0.0736388	0.181047	0.0572746	0.263166
1820	16	520	529	400000	0.920683	0.990725	0.914524	0.876667	0.0736388	0.381732	0.177774	0.0977388
763	4	1912	1920	360000	0.920719	1.06209	0.967466	1.00138	0.0737876	0.250223	0.376525	0.450312
1512	1	671	681	440000	0.920736	0.993146	1.10777	1.13468	0.0737876	0.394972	0.0638203	0.0376376
1758	2	4949	4957	360000	0.920906	1.11479	1.00877	1.01056	0.0739363	0.0809283	0.410443	0.399286
1817	13	1940	1954	600000	0.920888	1.05821	0.948376	0.948639	0.0739363	0.267777	0.292472	0.706784
695	5	1604	1622	760000	0.920937	0.99925	0.924173	0.863392	0.0739363	0.430824	0.20366	0.0806308
1666	3	3750	3756	280000	0.920867	1.01043	0.911976	0.924454	0.0739363	0.490628	0.17108	0.204999
207	23	1042	1062	840000	0.920977	0.993226	0.905498	0.826061	0.0740851	0.395567	0.154418	0.0395716
2185	3	3395	3403	360000	0.921259	1.04586	0.832598	0.965659	0.0742339	0.320292	0.0450759	0.63255
1061	3	4907	4918	480000	0.921249	1.03946	0.967253	0.96188	0.0742339	0.350937	0.374888	0.651145
2102	8	2386	2394	360000	0.92141	1.04958	0.844936	0.935877	0.0748289	0.302589	0.0569771	0.242636
3268	3	4303	4310	320000	0.921404	0.997565	0.945105	0.89959	0.0748289	0.42294	0.278042	0.139988
2224	1	4552	4560	360000	0.921491	1.04193	0.821444	0.826911	0.0751265	0.337995	0.0355549	0.0398691
1754	11	914	920	280000	0.921558	1.00623	0.952741	0.847138	0.075424	0.468164	0.310771	0.0598036
1945	1	4260	4273	520000	0.921655	0.877432	0.967464	0.819302	0.0755727	0.0130913	0.376525	0.0343648
1317	4	3069	3080	480000	0.921654	1.02939	0.944549	0.967327	0.0755727	0.595359	0.276406	0.624814
1421	4	1921	1927	280000	0.921754	1.07627	0.852482	0.90267	0.0757215	0.19161	0.0663493	0.147278
226	2	1568	1575	320000	0.921717	0.979339	0.920408	0.842294	0.0757215	0.321779	0.193841	0.0535555
3307	6	262	271	400000	0.921701	1.02676	0.927676	1.01944	0.0757215	0.580036	0.214222	0.355549
1514	2	1718	1729	480000	0.921794	1.03959	0.905127	0.892312	0.0758703	0.35064	0.152782	0.125409
254	23	1096	1110	600000	0.92182	1.01908	0.839925	0.867693	0.0758703	0.537489	0.0525141	0.0859863
3199	1	5907	5917	440000	1.11711	1.19503	1.12617	0.99605	0.0761678	0.00401666	0.0450759	0.479619
2255	10	3168	3177	400000	1.11718	1.09147	1.30568	1.12111	0.0761678	0.140286	0.00208271	0.0486462
1695	3	3958	3964	280000	0.921906	1.01994	0.916636	0.80325	0.0763166	0.541803	0.18194	0.0263314
3091	2	5707	5719	520000	1.11695	1.2078	1.21219	1.1631	0.0764653	0.00267777	0.00862838	0.0211247
3044	8	3221	3227	240000	1.11689	1.13923	1.22881	1.09	0.0766141	0.0358524	0.00624814	0.0968462
2710	17	1992	1997	240000	1.1169	1.1146	1.1494	1.16592	0.0766141	0.0810771	0.0267777	0.0194882
335	5	1767	1774	320000	0.922044	1.07773	0.906395	0.97095	0.0767629	0.185361	0.15546	0.605772
906	7	31	40	400000	1.1167	1.11119	1.04033	0.934809	0.0769116	0.0898542	0.257364	0.238917
646	20	858	864	280000	0.922068	0.978869	0.985758	1.08025	0.0769116	0.320738	0.467718	0.119161
1890	4	1336	1347	440000	0.922233	0.98644	0.947527	0.821789	0.0772092	0.362392	0.287563	0.0362987
1237	15	859	867	320000	0.922317	1.03067	0.919884	0.871958	0.0773579	0.602053	0.192502	0.092532
2082	3	4188	4198	400000	0.922301	1.0365	0.876811	0.872832	0.0773579	0.633294	0.0977388	0.0932758
3343	2	5640	5648	360000	1.11637	1.16956	1.20286	1.17931	0.0775067	0.00952098	0.00952098	0.014579
2061	11	1124	1134	440000	1.11639	1.13316	1.20308	1.06988	0.0775067	0.0440345	0.00952098	0.151741
9	9	210	223	520000	0.922588	0.780521	0.975378	0.682896	0.0776555	0	0.414311	0.00238024
670	12	393	402	400000	0.92248	0.949346	0.884612	0.891711	0.0776555	0.172865	0.111574	0.124517
506	2	5766	5771	240000	0.92248	1.07601	0.958505	1.09152	0.0776555	0.193097	0.334871	0.0928295
1668	12	2808	2814	280000	0.922503	1.05933	0.817731	0.967181	0.0776555	0.263314	0.0330259	0.625112
2872	7	2305	2318	560000	0.922574	0.986271	0.845319	0.767936	0.0776555	0.360904	0.0574234	0.0138352
1460	7	612	620	360000	0.922554	0.999316	0.890205	0.804969	0.0776555	0.43127	0.121988	0.0275216
184	8	2511	2528	720000	0.922501	1.01393	0.870677	0.841729	0.0776555	0.507289	0.090598	0.0531092
914	2	1544	1553	400000	0.922596	1.08519	0.954419	1.00027	0.0778042	0.159179	0.31925	0.456412
3276	2	5103	5108	200000	0.922765	1.12702	0.812462	0.986964	0.0782505	0.0541506	0.0318358	0.526034
80	6	1773	1780	280000	0.922721	0.972688	0.865133	0.769258	0.0782505	0.287117	0.0827135	0.0139839
630	14	1465	1474	400000	0.922762	1.03553	0.842848	0.841298	0.0782505	0.628236	0.0542993	0.0529604
3117	2	2523	2530	320000	0.922928	0.982793	0.868977	0.87614	0.0788456	0.341565	0.087474	0.0974412
550	14	1850	1863	520000	0.922993	1.01779	1.08636	1.08303	0.0788456	0.530497	0.104582	0.112615
1986	7	2805	2814	400000	0.923026	1.00122	0.850034	0.826988	0.0789943	0.44094	0.0635228	0.0400179
2288	2	5109	5118	400000	0.92301	1.00796	0.759475	0.736733	0.0789943	0.477834	0.0117525	0.00758703
2835	7	1384	1392	360000	1.11569	1.07325	1.22933	1.08049	0.0791431	0.203808	0.00609938	0.118417
584	2	1829	1837	360000	1.1155	1.20484	1.23187	1.12229	0.0792919	0.0034216	0.00609938	0.0477536
373	11	56	61	240000	1.11551	1.12122	1.03845	1.00668	0.0792919	0.065903	0.264356	0.420857
1742	2	3268	3280	520000	1.11562	1.09059	1.11515	1.01885	0.0792919	0.14341	0.0542993	0.358227
738	23	1788	1795	320000	0.923113	1.00534	0.858165	0.802332	0.0795894	0.464148	0.0737876	0.0261827
2993	1	4384	4398	600000	1.11525	1.11808	1.13273	0.986004	0.0797382	0.0731925	0.0388277	0.531389
2254	19	1054	1059	240000	1.11516	1.13671	1.28007	1.15006	0.0798869	0.038679	0.00312407	0.026629
712	1	1573	1582	400000	0.923397	1.06716	0.82553	0.846729	0.0803332	0.22895	0.0389765	0.0592086
1371	5	2722	2743	840000	0.923457	1.04783	0.859487	0.921767	0.0803332	0.309432	0.0749777	0.19756
2746	4	113	124	480000	1.11499	1.02858	1.16202	0.984228	0.0803332	0.590152	0.0212734	0.540018
2183	4	3101	3117	680000	0.92351	1.07567	0.886412	0.953902	0.0806308	0.194882	0.116037	0.68313
2821	1	4618	4629	480000	0.923718	1.06218	0.944467	0.991664	0.0806308	0.249777	0.276257	0.502083
1161	17	1381	1398	720000	0.923551	0.97945	0.956336	0.917246	0.0806308	0.322374	0.32654	0.183279
1491	7	418	424	280000	0.923947	1.02953	0.919767	0.910918	0.0810771	0.595954	0.191907	0.168997
885	2	4390	4397	320000	0.923904	1.03826	0.942599	0.874178	0.0810771	0.641476	0.268075	0.0949122
2618	2	5507	5514	320000	1.11446	1.16567	1.17242	1.09153	0.0815234	0.0113062	0.0160666	0.0928295
1753	8	3645	3658	560000	1.11449	1.13042	1.05781	0.982863	0.0815234	0.0486462	0.191312	0.546117
2409	15	2396	2422	1040000	0.92433	1.07565	0.835864	0.913334	0.0831598	0.195031	0.048795	0.175097
239	6	965	973	360000	0.924369	0.988428	0.876072	0.848957	0.0831598	0.371616	0.0974412	0.0626302
874	6	3827	3834	280000	1.11364	1.12077	1.12856	0.855705	0.0834573	0.0673907	0.0425469	0.0711098
1194	20	67	75	360000	0.924465	0.9947	0.950489	0.874277	0.0834573	0.405088	0.301547	0.0949122
1689	12	486	497	480000	0.924517	0.976573	1.00448	0.946208	0.0836061	0.306903	0.432014	0.71809
324	7	583	590	320000	0.924718	1.07866	0.877597	0.901288	0.0842011	0.182237	0.0996727	0.144451
326	10	3357	3362	200000	1.11325	1.10991	0.961176	0.867279	0.0844987	0.092532	0.345879	0.08554
2636	23	2653	2668	640000	1.11307	1.03181	1.07587	0.933923	0.0846474	0.608301	0.135376	0.235942
1310	17	1129	1136	320000	0.924791	0.990192	1.0073	1.06786	0.0847962	0.379946	0.41684	0.157394
1055	19	56	61	240000	1.1129	1.13907	1.09178	1.08643	0.084945	0.0358524	0.0920857	0.104582
2137	13	2007	2023	680000	0.924887	1.11405	1.14716	1.21767	0.0850937	0.0824159	0.0278191	0.00788456
3266	2	1147	1155	360000	1.11287	1.17504	1.20816	1.22012	0.0852425	0.00818209	0.00907468	0.00773579
995	21	938	944	280000	0.924905	0.99762	1.08553	1.10321	0.0852425	0.423237	0.106813	0.0705147
2688	10	2052	2060	360000	1.11277	1.09148	1.2884	1.18317	0.0853913	0.140286	0.00282654	0.0133889
1874	1	2348	2359	480000	0.925003	1.04078	0.905743	0.826022	0.08554	0.343648	0.154865	0.0394228
652	12	1308	1313	240000	0.925182	0.977662	0.996115	0.963693	0.0861351	0.313597	0.520678	0.642517
938	1	4505	4512	320000	0.925274	1.03334	0.981272	0.9401	0.0862838	0.615888	0.444659	0.259149
3291	5	43	52	400000	1.11227	0.970317	1.13273	0.928528	0.0864326	0.273282	0.0388277	0.2169
1	5	1723	1766	1760000	0.925439	1.07851	0.777543	0.54444	0.0867301	0.182981	0.0168105	0.000595061
13	6	2926	2932	240000	0.925444	0.98092	0.908085	0.633372	0.0867301	0.331895	0.160666	0.00148765
128	12	1597	1605	360000	0.9255	0.992731	0.949473	0.872187	0.0867301	0.391253	0.296489	0.092532
1630	15	1705	1713	360000	0.925487	1.03332	1.00341	1.03223	0.0867301	0.615739	0.437965	0.294109
2752	2	976	988	480000	0.925538	1.043	0.900046	0.944218	0.0868789	0.333829	0.141327	0.274621
1105	5	878	891	560000	0.925689	0.9862	0.857813	0.781035	0.0871764	0.360458	0.07349	0.0178518
2931	23	1620	1634	600000	0.925713	1.07744	0.94028	1.07976	0.0873252	0.186552	0.26019	0.120649
1338	14	2377	2397	840000	1.11187	1.08173	1.06421	0.938799	0.0876227	0.170931	0.168551	0.254835
1301	14	1320	1325	200000	0.925796	1.0585	1.04159	1.01931	0.0876227	0.266885	0.252752	0.356293
498	14	1490	1499	400000	0.925876	0.952497	0.961444	0.831343	0.0877715	0.189229	0.346921	0.0441833
2241	20	9	19	440000	0.925989	0.965299	0.984841	0.989519	0.0877715	0.249628	0.462957	0.51205
1479	13	527	538	480000	0.925954	1.00873	0.871812	0.821717	0.0877715	0.482446	0.0923832	0.0358524
1023	11	246	260	600000	0.925933	1.03155	0.851671	0.879501	0.0877715	0.606516	0.0651592	0.103541
152	17	1528	1537	400000	0.926043	1.02732	0.846534	0.856018	0.0879203	0.583457	0.0590598	0.0711098
1185	5	2403	2413	440000	0.926083	1.03084	0.92819	0.911855	0.0882178	0.602648	0.216305	0.170931
318	9	1	9	360000	0.926195	1.01462	1.08856	1.01066	0.0886641	0.510414	0.100417	0.398542
647	22	647	655	360000	0.926289	0.933091	0.903464	0.87132	0.0889616	0.109938	0.148914	0.0911931
1652	12	796	812	680000	0.926324	1.04184	1.01516	1.09337	0.0889616	0.338143	0.378161	0.0895567
768	5	3306	3311	200000	0.926421	1.04675	0.866298	1.03798	0.0892591	0.315829	0.0839036	0.26629
122	3	2753	2771	760000	0.92641	1.02973	0.936811	0.888136	0.0892591	0.596697	0.246206	0.117525
1992	10	2268	2275	320000	0.926462	1.0728	0.912186	0.951493	0.0894079	0.205296	0.171526	0.694287
135	9	2679	2688	400000	0.926513	0.908175	0.898204	0.80129	0.0898542	0.0490925	0.135823	0.0258852
1552	16	1261	1272	480000	1.11125	1.10832	1.26306	1.22902	0.0898542	0.0972925	0.00401666	0.00609938
2171	6	2115	2124	400000	0.92657	1.03527	0.940234	0.982032	0.0898542	0.62645	0.259595	0.551324
343	17	1975	1980	240000	1.11117	1.1319	1.1906	1.06916	0.090003	0.0459685	0.0117525	0.153823
2855	1	5076	5081	240000	1.11108	1.13192	1.32675	1.286	0.090003	0.0459685	0.00193395	0.00282654
925	19	113	118	200000	1.11106	1.10889	1.38595	1.32825	0.090003	0.0952098	0.00148765	0.00193395
58	18	770	785	600000	1.1111	0.961563	1.62277	1.10463	0.090003	0.232074	0.000743826	0.0679857
2914	4	1716	1727	480000	0.926605	0.997591	0.848804	0.821003	0.0901517	0.423237	0.0624814	0.0354061
1638	10	2240	2258	760000	0.926666	1.08768	0.929	0.990502	0.0904493	0.150699	0.218834	0.508331
509	4	980	986	280000	0.926783	1.04433	0.906004	0.875838	0.0907468	0.32773	0.155162	0.0966974
1009	1	2832	2841	400000	0.926742	1.01469	0.982183	0.983723	0.0907468	0.511009	0.449866	0.541952
314	17	394	399	200000	0.926961	1.02349	1.05074	1.03958	0.0910443	0.560696	0.2169	0.259744
2499	20	1305	1314	400000	0.927039	1.05601	0.890079	1.05095	0.0914906	0.276257	0.121839	0.216156
3095	10	3344	3350	280000	1.1103	1.04	1.08215	0.974917	0.0914906	0.348259	0.114103	0.588218
2751	9	3512	3518	280000	1.11017	1.09503	1.2094	1.08534	0.0919369	0.128831	0.00892591	0.106962
810	15	1075	1082	320000	0.927266	0.972836	0.903227	0.871373	0.0923832	0.288605	0.148319	0.0913419
275	2	4655	4679	960000	0.927391	1.00001	0.780198	0.68238	0.092532	0.435138	0.0177031	0.00238024
2424	7	41	60	800000	1.10988	1.11863	1.08254	0.970297	0.0926807	0.0725974	0.113508	0.608747
3097	11	3344	3353	400000	1.10956	1.13823	0.90371	0.77932	0.0929783	0.0364475	0.149658	0.0172568
3107	3	4659	4664	240000	0.927622	1.01958	0.938802	0.950217	0.0932758	0.540018	0.254835	0.69994
2652	13	2847	2856	400000	1.10938	1.12415	1.12622	0.986621	0.0934246	0.0595061	0.0450759	0.527968
1130	13	599	612	560000	0.927643	0.950203	0.863548	0.794531	0.0934246	0.177179	0.0806308	0.0224636
1779	23	1574	1579	200000	0.927731	0.970684	1.03063	0.884942	0.0937221	0.275067	0.301993	0.112467
3139	8	223	230	320000	0.92774	0.991451	0.871983	0.871429	0.0937221	0.3856	0.092532	0.0916394
378	5	900	910	440000	0.927724	0.99412	0.9048	0.85943	0.0937221	0.401369	0.152336	0.0748289
2852	3	4642	4649	280000	0.927799	1.03542	1.0288	1.09416	0.0937221	0.627194	0.309432	0.0879203
2447	2	4258	4270	520000	0.927942	1.09083	0.872197	0.947501	0.0943172	0.142517	0.092532	0.712437
2946	3	4509	4523	600000	0.92799	0.979276	0.881126	0.806355	0.0946147	0.321779	0.10607	0.0287117
1523	8	1564	1576	520000	0.928128	0.981478	0.819658	0.803687	0.0952098	0.334127	0.0348111	0.026629
2006	4	1950	1957	320000	0.928156	0.95285	0.870864	0.81404	0.0953585	0.189824	0.090598	0.0321333
2024	4	2759	2773	600000	0.928175	1.04604	0.913877	0.940726	0.0953585	0.319101	0.176436	0.261827
1647	9	3189	3204	600000	0.928202	1.00477	0.999438	1.07029	0.0953585	0.461321	0.46028	0.150402
431	5	1405	1414	400000	0.928317	1.02876	0.914542	1.03308	0.0956561	0.591044	0.177774	0.289497
410	7	2559	2568	400000	0.928335	1.03901	0.878144	0.843058	0.0956561	0.646385	0.100714	0.0544481
1502	11	1084	1090	280000	0.928459	0.935325	0.85243	0.78684	0.0958048	0.119458	0.0662005	0.0200833
241	3	1429	1439	440000	0.928471	1.07687	0.933342	0.891674	0.0958048	0.188783	0.234157	0.124368
248	7	533	546	520000	0.928474	1.02513	0.838553	0.813629	0.0958048	0.570217	0.0507289	0.0319845
1656	1	1602	1618	680000	1.10869	1.1385	1.21243	1.15299	0.0961024	0.0364475	0.00847962	0.0258852
2113	18	1681	1695	600000	0.928599	0.907785	0.826208	0.674389	0.0963999	0.0483487	0.0395716	0.00223148
200	6	1285	1299	600000	0.928632	0.865346	0.936396	0.721634	0.0965486	0.0072895	0.244273	0.00505802
160	13	881	894	520000	0.928653	0.935207	0.967808	0.801956	0.0965486	0.119012	0.377864	0.0260339
1279	23	3804	3820	680000	1.10848	1.07596	1.11099	0.971255	0.0965486	0.193246	0.0598036	0.604284
3333	23	220	245	1040000	1.10838	1.07402	1.07804	0.881992	0.0969949	0.200684	0.126897	0.107557
1720	16	1175	1180	240000	0.928741	1.0013	0.937516	0.951197	0.0969949	0.441535	0.250372	0.695775
1699	2	989	1000	480000	0.928752	1.01838	0.952805	0.829161	0.0969949	0.53377	0.311068	0.0421006
2724	2	2839	2844	200000	0.928841	1.02396	0.887716	0.898693	0.0969949	0.563523	0.117227	0.137162
2181	1	5027	5035	360000	1.10827	1.11613	1.18997	0.979447	0.0974412	0.0781018	0.0117525	0.566201
2089	7	949	961	520000	0.928911	1.07399	0.912404	0.964214	0.09759	0.200982	0.172568	0.640286
1503	8	1023	1034	480000	1.10815	1.07312	1.20343	1.04262	0.09759	0.204255	0.00952098	0.249331
1466	3	1536	1545	360000	0.928916	1.00659	0.88862	0.84756	0.09759	0.469652	0.118566	0.0605475
2564	4	4264	4276	520000	1.10798	1.09806	1.1105	0.922324	0.0978875	0.121244	0.0603987	0.198899
1659	4	4586	4596	440000	1.108	1.04323	1.10862	0.772159	0.0978875	0.332788	0.0629277	0.014579
1594	7	621	630	400000	0.928997	1.00018	0.833064	0.892931	0.0978875	0.436328	0.0459685	0.127046
2421	20	138	145	280000	0.928972	1.00396	0.933572	1.03952	0.0978875	0.454775	0.235198	0.259893
858	3	1823	1829	280000	0.929096	1.00353	0.918097	0.865824	0.0983338	0.452246	0.186105	0.0836061
2761	2	4958	4966	360000	0.929164	1.06938	0.910745	1.01975	0.0984826	0.218685	0.168402	0.353317
539	5	1507	1525	760000	0.929217	0.98314	0.944765	0.90449	0.0986314	0.343648	0.276703	0.151741
1203	1	5787	5794	320000	0.929241	1.08602	0.91979	0.986552	0.0987801	0.156204	0.191907	0.527968
2446	14	877	890	560000	0.929314	1.01562	0.930741	1.0395	0.0989289	0.516215	0.22404	0.260042
2942	5	3525	3534	400000	1.10758	1.15538	1.25671	1.20928	0.0990777	0.0181494	0.00446296	0.00892591
181	14	2639	2650	440000	1.10756	1.11101	1.14342	1.05697	0.0990777	0.0901517	0.0306456	0.194585
2326	1	705	714	400000	0.929403	1.06899	1.08903	1.10626	0.0992264	0.220024	0.0989289	0.0660518
3003	8	3037	3049	520000	0.929392	1.01345	0.855781	0.83748	0.0992264	0.505802	0.0711098	0.0496876
2090	7	2655	2660	240000	0.929401	1.02823	0.820512	0.810984	0.0992264	0.587325	0.0351086	0.0304969
2274	16	2114	2120	280000	1.10751	1.16647	1.2545	1.27332	0.0993752	0.0111574	0.00476049	0.0034216
2064	2	240	248	360000	1.10735	1.16647	1.1688	1.02664	0.099524	0.0111574	0.0178518	0.320143
2083	2	2426	2431	240000	1.10722	1.13507	1.15378	1.10177	0.0996727	0.041803	0.0255876	0.072895
2988	6	1848	1853	240000	0.929584	0.955003	0.968231	0.877517	0.0998215	0.199197	0.380542	0.099524
446	15	1672	1679	320000	0.929617	1.02887	1.01201	0.969153	0.0998215	0.592086	0.392294	0.613805
1806	3	1169	1174	240000	1.10695	1.15513	1.31446	1.21551	0.100565	0.0184469	0.00208271	0.00788456
734	6	1908	1914	280000	0.929911	1.01174	0.921018	0.892315	0.100565	0.498066	0.19518	0.125409
1757	17	1960	1974	600000	1.10691	1.0756	1.14807	1.07967	0.100714	0.19518	0.0273728	0.120797
1210	3	2529	2535	280000	0.929969	1.04173	0.935293	0.947557	0.100863	0.338738	0.241148	0.712288
165	5	1904	1910	280000	0.929971	1.03706	0.987695	0.916634	0.100863	0.63612	0.477834	0.18194
387	12	1926	1931	240000	0.930121	1.00697	0.956937	0.839503	0.101012	0.47233	0.328176	0.0522166
3148	4	392	400	360000	1.10671	1.18952	1.21438	1.22724	0.101309	0.00535555	0.00803332	0.00699197
1383	20	1158	1181	960000	1.10651	1.06658	1.39092	1.16282	0.101607	0.231032	0.00133889	0.0211247
3112	23	2669	2681	520000	1.1065	1.11086	1.19649	1.10024	0.101755	0.0908956	0.0105623	0.0758703
193	14	2629	2638	360000	1.10642	1.1084	1.14377	1.01655	0.101755	0.0969949	0.0306456	0.370723
1368	20	829	835	280000	0.930243	0.999229	0.966256	1.07435	0.101904	0.430527	0.370574	0.139988
638	8	231	243	520000	0.930217	1.00286	0.864433	0.808961	0.101904	0.450312	0.0819697	0.029158
1705	2	1533	1543	440000	0.930248	1.07186	0.91002	0.933444	0.102053	0.20842	0.166468	0.234454
2281	5	4203	4226	920000	1.10611	1.07512	1.06518	0.89686	0.102202	0.197114	0.165278	0.132699
633	11	1843	1848	240000	0.930255	0.994754	1.09767	0.98053	0.102202	0.405832	0.0813746	0.560101
2713	15	1083	1092	400000	0.93042	1.00736	1.07036	1.10728	0.10235	0.474115	0.150104	0.0644154
1085	3	478	499	880000	0.930458	0.997428	0.827538	0.793202	0.102648	0.422196	0.0406129	0.022166
2900	13	1311	1321	440000	0.93048	1.02402	0.964085	0.980586	0.102797	0.56382	0.359417	0.559357
2493	9	669	676	320000	0.9307	1.00638	0.822452	0.926594	0.103094	0.469057	0.036745	0.211842
1929	16	614	623	400000	0.930873	0.963761	0.942557	0.930351	0.103243	0.242636	0.267777	0.222999
2860	23	952	964	520000	0.930911	1.05768	0.937358	0.999714	0.103243	0.269563	0.249777	0.458643
306	18	989	997	360000	0.931048	0.900998	0.904613	0.767393	0.103541	0.0370425	0.152038	0.0136864
3322	2	5616	5621	240000	1.10573	1.2513	1.12285	1.19538	0.103689	0.000595061	0.0473073	0.0105623
3149	1	6043	6055	520000	1.10575	1.17682	0.973565	0.910421	0.103689	0.00773579	0.405683	0.167212
1800	3	3008	3014	280000	0.931155	1.01642	0.942622	0.906947	0.103838	0.52172	0.268224	0.157096
563	4	4101	4112	480000	1.10557	1.13966	1.07959	0.840586	0.103987	0.0355549	0.121095	0.0528117
191	20	1315	1321	280000	0.931204	0.902329	0.973197	0.813432	0.103987	0.0391253	0.403898	0.0318358
2737	5	2375	2380	240000	0.931308	1.0939	0.951332	1.10727	0.103987	0.132996	0.304969	0.0644154
2770	23	2391	2401	440000	0.931333	0.978989	0.996786	1.0283	0.104136	0.320887	0.476346	0.311366
381	1	194	201	320000	1.10537	1.17705	1.17968	1.06065	0.104433	0.00773579	0.0142815	0.181791
2268	19	107	112	240000	1.10548	1.12882	1.30331	1.2095	0.104433	0.0519191	0.00223148	0.00892591
3042	6	3396	3414	760000	0.931543	1.05839	0.850244	0.871347	0.105177	0.267629	0.0638203	0.0913419
1762	15	1030	1043	560000	0.931607	1.03904	0.936473	0.991287	0.105326	0.646534	0.24457	0.503719
3262	6	4234	4253	800000	1.10499	1.07914	1.10086	0.959901	0.105475	0.180452	0.0748289	0.657691
2355	12	1732	1738	280000	0.931712	1.02411	0.993774	0.943237	0.105475	0.564118	0.508182	0.270753
2139	11	1198	1204	280000	0.931662	1.03069	0.986752	0.979444	0.105475	0.602053	0.472925	0.566201
558	16	48	56	360000	1.10484	1.11175	1.10405	1.02908	0.105623	0.0879203	0.0687295	0.30839
522	17	1926	1936	440000	1.10486	1.01732	1.20756	0.93685	0.105623	0.527224	0.00907468	0.24695
1841	2	935	940	240000	0.93187	1.05856	0.826069	0.932067	0.105921	0.266736	0.0395716	0.23014
1275	7	572	582	400000	0.931902	1.06678	0.908175	0.911457	0.10607	0.230289	0.160815	0.16989
1432	3	398	408	440000	0.932041	1.00232	0.954846	0.887583	0.106218	0.447188	0.320143	0.117078
752	2	4980	5010	1240000	0.932131	1.08608	0.855684	0.883767	0.106813	0.155906	0.0711098	0.110681
2826	10	2900	2914	600000	1.10422	1.10634	1.11238	0.971212	0.107409	0.101904	0.0580184	0.604582
1462	1	4336	4345	400000	0.932331	1.04148	0.898668	0.876343	0.107855	0.33978	0.137013	0.09759
2605	1	3730	3736	280000	0.932356	1.01526	0.886517	0.810357	0.107855	0.514281	0.116037	0.0300506
3205	8	2747	2759	520000	0.932413	1.05034	0.836441	0.853754	0.108004	0.299316	0.0492413	0.0681345
598	11	556	572	640000	0.932488	0.891092	1.0101	0.663238	0.108152	0.0249926	0.401517	0.00223148
1864	3	4112	4123	440000	0.932505	0.865546	1.01156	0.598626	0.108301	0.0072895	0.394377	0.00104136
629	3	4919	4924	240000	0.932521	1.00261	0.984418	0.915138	0.108301	0.448974	0.460726	0.179113
168	2	1450	1469	800000	0.932579	1.02802	0.862989	0.824238	0.108301	0.586284	0.0800357	0.0380839
1788	9	2549	2570	880000	0.932534	1.03691	0.987851	0.974643	0.108301	0.635376	0.478578	0.588813
2169	12	1719	1728	400000	0.93262	1.07767	0.957834	1.0091	0.108599	0.185659	0.331895	0.407319
809	22	1268	1276	320000	1.1034	1.10123	1.11419	1.03798	0.108747	0.113359	0.0554894	0.26629
2381	6	3423	3429	280000	0.932689	1.07892	0.960932	0.989247	0.108896	0.181642	0.344987	0.51324
2037	4	3053	3068	600000	0.932682	1.01469	0.890289	0.867751	0.108896	0.511009	0.122136	0.0861351
2867	4	4151	4160	400000	1.1033	1.14867	1.05716	0.967129	0.109045	0.0248438	0.194139	0.62526
973	3	3270	3281	480000	0.932705	1.03948	0.978094	0.937023	0.109045	0.350937	0.426956	0.247992
1042	2	2432	2438	280000	1.10322	1.13094	1.19265	1.03518	0.109194	0.0481999	0.0114549	0.27953
2516	11	1483	1489	280000	0.932793	1.03244	0.945546	1.01866	0.109194	0.611425	0.27953	0.359268
2466	8	1540	1551	480000	0.932854	1.0496	0.901963	0.950543	0.10964	0.302589	0.145344	0.698453
1485	18	1156	1169	560000	0.932872	0.993242	1.06379	1.04406	0.109789	0.395716	0.170634	0.245016
2977	4	4630	4641	480000	1.10296	1.24469	1.12899	1.1258	0.109938	0.000595061	0.0421006	0.0458197
1669	8	3556	3562	280000	1.10295	1.13895	1.16342	1.09335	0.109938	0.03615	0.0206784	0.0895567
2756	12	221	231	440000	0.93297	1.07185	0.955507	1.06226	0.109938	0.20842	0.322523	0.175543
1520	2	4426	4438	520000	0.933081	1.06886	0.919699	0.937015	0.109938	0.22047	0.191907	0.247992
1805	1	4496	4504	360000	0.933086	1.06206	0.973278	1.07496	0.109938	0.250223	0.403898	0.138054
2787	6	621	629	360000	0.933074	1.05857	0.928249	0.938439	0.109938	0.266587	0.216453	0.253198
2871	7	2439	2448	400000	1.10265	1.12956	1.27139	1.1757	0.110235	0.0501339	0.0034216	0.0153228
1438	2	4451	4466	600000	0.933203	1.10266	0.911459	0.939701	0.110235	0.110235	0.16989	0.25781
634	14	1596	1607	480000	0.93325	1.00863	0.958722	1.01816	0.110235	0.481256	0.336061	0.362243
2667	6	1315	1325	440000	0.933345	0.997358	0.939059	0.931002	0.11083	0.421452	0.255579	0.225528
409	8	1777	1790	560000	0.933321	1.03819	0.882357	0.858545	0.11083	0.640732	0.108152	0.0742339
2678	8	2395	2408	560000	0.93343	1.06188	0.870489	0.94465	0.111276	0.250967	0.090003	0.276555
3013	11	1428	1436	360000	0.933416	1.0408	0.845739	0.811677	0.111276	0.343499	0.0574234	0.0309432
2483	8	563	573	440000	1.10212	1.14529	1.3303	1.27155	0.111425	0.0288605	0.00193395	0.0034216
2164	19	97	106	400000	1.10194	1.08071	1.18953	1.09883	0.111574	0.173907	0.0119012	0.0795894
2100	9	2478	2490	520000	0.933497	1.06753	0.877511	0.908931	0.11202	0.227611	0.0993752	0.1626
793	9	1861	1866	240000	0.933508	1.06281	0.856696	0.904375	0.11202	0.247099	0.0721511	0.151592
531	20	754	760	280000	0.933517	1.01446	0.890317	0.959907	0.11202	0.50967	0.122136	0.657691
1542	4	1973	1987	600000	0.933531	0.996242	0.882885	0.753304	0.112169	0.414906	0.108747	0.0105623
489	16	1340	1348	360000	0.933638	0.969634	0.911991	0.911009	0.112467	0.270455	0.17108	0.169295
2150	21	1003	1014	480000	0.93382	0.976258	1.03286	1.07684	0.112615	0.305861	0.290985	0.130765
1037	17	895	900	200000	0.933807	1.00545	0.909943	0.940168	0.112615	0.464594	0.166022	0.259298
1396	3	1777	1793	680000	0.933804	1.02445	0.92984	0.945103	0.112615	0.566349	0.221214	0.278042
2315	17	1628	1634	280000	0.933724	1.02941	0.99524	0.994194	0.112615	0.595507	0.516959	0.48914
2427	15	772	777	240000	0.934003	0.942029	0.907133	0.772114	0.113359	0.14341	0.157989	0.014579
2997	11	2565	2575	440000	1.10104	1.12941	1.14214	1.10603	0.113805	0.0504314	0.0319845	0.0666468
2522	3	4178	4187	400000	0.934044	1.12491	0.905457	0.823607	0.113805	0.0581672	0.15427	0.0374888
1333	3	323	328	240000	1.10094	1.11419	1.20768	1.04965	0.113805	0.0821184	0.00907468	0.220619
421	8	3618	3626	360000	1.101	1.08737	1.14411	1.02515	0.113805	0.151443	0.029753	0.328325
370	1	5567	5573	280000	0.934092	1.11714	0.948735	1.01352	0.114103	0.0761678	0.293663	0.385451
2548	16	2088	2099	480000	1.1008	1.06426	1.1445	1.02698	0.114103	0.241	0.0296043	0.318506
348	9	3481	3490	400000	1.10082	1.0583	1.22322	1.13648	0.114103	0.267777	0.00758703	0.0364475
1792	3	3054	3061	320000	0.934144	1.03251	0.953347	0.96964	0.1144	0.611723	0.313597	0.611574
3273	23	429	443	600000	1.10056	1.12209	1.07334	1.06411	0.114698	0.0644154	0.142666	0.168997
2405	13	936	941	240000	0.934273	1.02589	0.97847	0.967724	0.114698	0.574383	0.429337	0.622136
2509	10	2629	2634	200000	1.10053	1.15957	1.1227	1.06816	0.114847	0.0151741	0.0474561	0.156055
2891	16	2250	2256	280000	1.10039	1.08583	1.34764	1.26362	0.115144	0.156799	0.00163642	0.00401666
1429	17	1889	1901	520000	1.1004	1.03871	1.13297	0.994792	0.115144	0.644897	0.0385302	0.485719
2119	1	5608	5617	400000	0.934458	1.08861	0.950325	1.02621	0.115591	0.14817	0.301398	0.322226
2708	11	4	13	400000	1.1002	1.11168	1.1122	1.05727	0.115739	0.0885153	0.0580184	0.193692
1782	23	1111	1127	680000	0.934464	1.02877	0.993646	1.02257	0.115739	0.591044	0.507736	0.339036
3174	3	4602	4607	240000	1.10017	1.13122	1.12706	1.03533	0.116186	0.0476049	0.044332	0.278935
2580	6	3479	3492	560000	0.934609	1.04147	0.895064	1.02129	0.116483	0.33978	0.129723	0.345582
1324	12	2608	2614	280000	0.934563	1.0284	0.967389	1.1056	0.116483	0.588515	0.37593	0.0670931
1414	13	1264	1292	1120000	0.934615	1.10435	0.928203	0.969863	0.116632	0.107111	0.216305	0.610681
1812	16	2184	2194	440000	1.09988	1.09541	1.11177	1.03557	0.116781	0.127194	0.058911	0.277298
1104	1	5705	5719	600000	1.09971	1.13673	1.05508	0.959384	0.117078	0.038679	0.202618	0.659923
1608	23	505	513	360000	0.93467	1.06626	0.950777	0.880337	0.117078	0.232223	0.302142	0.104582
2338	5	32	42	440000	1.09982	1.03274	1.17593	1.0628	0.117078	0.612467	0.0153228	0.173907
896	6	2711	2721	440000	0.9347	1.03818	0.880526	0.946878	0.117376	0.640732	0.105326	0.715412
854	8	1074	1085	480000	0.934723	0.951818	0.96889	0.845428	0.117525	0.184766	0.384409	0.0574234
1436	15	1930	1935	240000	0.934754	1.02523	1.04213	1.10042	0.117525	0.570366	0.251116	0.0755727
2517	4	319	341	920000	1.09957	1.11719	1.01948	0.939023	0.117673	0.0761678	0.355251	0.255579
388	23	1387	1407	840000	0.934866	0.957117	0.874744	0.788979	0.117971	0.210652	0.0953585	0.0209759
2009	3	417	432	640000	0.935116	1.04059	0.98429	1.01644	0.118566	0.344987	0.459982	0.371616
1231	2	2640	2648	360000	0.935086	0.986228	0.903589	0.787116	0.118566	0.360458	0.149063	0.0202321
2615	13	1153	1168	640000	0.935079	1.0075	1.02052	0.984214	0.118566	0.475007	0.349301	0.540018
604	20	1543	1553	440000	1.09922	1.00881	1.16667	0.989236	0.118566	0.48319	0.0191907	0.513389
2002	12	3292	3305	560000	1.09921	1.02902	1.1176	0.876706	0.118566	0.592978	0.0514728	0.0977388
1094	3	4755	4762	320000	0.93517	1.09305	0.950799	0.919012	0.118863	0.135823	0.302142	0.189378
503	22	1090	1095	240000	1.09909	1.07491	1.23192	1.07798	0.118863	0.19756	0.00595061	0.127046
1616	20	2	8	280000	0.935173	0.997434	1.01036	1.04314	0.118863	0.422196	0.400327	0.247843
366	15	1209	1216	320000	0.935243	0.987009	0.988539	0.977999	0.119161	0.36507	0.482446	0.573044
1103	6	3159	3176	720000	0.935262	1.01193	0.811516	0.808006	0.119161	0.49881	0.0309432	0.029158
1403	20	290	309	800000	0.935457	0.98082	1.00387	0.949939	0.119756	0.331449	0.435585	0.700833
3251	5	7	16	400000	1.0987	1.16763	1.45383	1.41014	0.120202	0.0108599	0.00104136	0.00119012
631	1	1279	1293	600000	0.935535	1.0419	0.875382	0.914046	0.120202	0.338143	0.0955073	0.176584
1729	12	2763	2772	400000	0.935663	1.04734	0.979586	0.973869	0.120797	0.312705	0.434692	0.592532
2540	2	5932	5950	760000	1.09831	0.987893	1.09947	0.842878	0.120797	0.367896	0.077953	0.0542993
2937	5	177	197	800000	1.09829	0.991245	1.02885	0.842403	0.120797	0.385302	0.309432	0.0537043
2634	12	3306	3314	360000	1.09824	1.11721	1.11903	0.97138	0.120946	0.0758703	0.0502827	0.603838
1174	3	927	933	280000	0.935701	1.09013	0.972837	1.0132	0.121095	0.144897	0.402112	0.386938
2875	2	3993	4000	320000	0.935741	0.970999	0.912541	0.833014	0.121095	0.276406	0.172568	0.0459685
1238	7	24	30	280000	1.09816	1.10666	1.20432	1.12112	0.121244	0.101458	0.00937221	0.0486462
1603	3	4018	4030	480000	0.93581	1.07074	1.00046	0.912365	0.121244	0.213627	0.455519	0.172121
2021	15	1482	1495	560000	0.93585	1.03846	0.978142	0.976505	0.121244	0.642963	0.426956	0.579292
1277	21	965	976	480000	0.935972	0.996861	0.952506	0.952585	0.121392	0.418477	0.309729	0.690271
577	10	2642	2650	360000	1.09781	1.18062	1.15501	1.18402	0.121541	0.0068432	0.0245463	0.0132401
2151	4	946	951	240000	0.936033	1.08115	0.941146	1.00334	0.12169	0.172568	0.263166	0.438411
3079	2	4749	4758	400000	0.93608	0.955398	0.904169	0.636115	0.12169	0.201279	0.151294	0.00163642
2628	1	1495	1506	480000	0.936029	1.00778	0.887373	0.826844	0.12169	0.476495	0.117078	0.0397203
2762	10	2387	2392	240000	1.09747	1.14092	1.1057	1.12042	0.121988	0.0348111	0.0669444	0.0492413
1840	23	1580	1592	480000	0.936197	1.03893	1.03056	0.982434	0.122583	0.646087	0.30244	0.549093
1789	1	2731	2737	280000	0.936247	1.03794	0.948263	0.994115	0.122731	0.639393	0.292026	0.489884
2919	7	3963	3970	320000	1.09729	1.06639	1.00935	1.04308	0.12288	0.231776	0.405088	0.24814
1559	10	3156	3162	280000	1.09715	1.1057	1.09317	1.03404	0.123178	0.103838	0.090003	0.285034
470	2	1202	1208	280000	0.936311	1.04795	0.960186	0.787459	0.123326	0.308837	0.342904	0.0205296
1835	22	452	457	240000	0.93635	0.955534	0.988061	0.912817	0.123773	0.202172	0.479322	0.172865
1076	7	176	190	600000	0.936348	1.05885	0.892812	0.886803	0.123773	0.265546	0.126897	0.116037
2514	1	5082	5087	240000	1.09676	1.15833	1.27211	1.28984	0.12407	0.0159179	0.0034216	0.00267777
594	7	962	970	360000	0.936406	0.951337	0.917782	0.777674	0.12407	0.182981	0.18551	0.0168105
1062	2	1387	1398	480000	0.936486	1.09907	0.870542	0.817196	0.124219	0.119161	0.0901517	0.0327284
2375	2	4406	4425	800000	0.936477	1.0975	0.974401	1.03844	0.124219	0.121988	0.410592	0.264505
1163	15	1586	1593	320000	0.936427	1.04287	1.03921	1.01262	0.124219	0.334127	0.261232	0.389616
50	4	2975	2980	200000	0.936461	0.981972	0.952634	0.691948	0.124219	0.336953	0.309878	0.00282654
2337	14	1608	1620	520000	0.936436	0.988445	0.995403	0.936683	0.124219	0.371616	0.518001	0.245611
102	20	890	895	240000	0.93643	1.02073	1.27844	1.22776	0.124219	0.546266	0.00327284	0.0068432
1663	12	2747	2756	400000	1.09671	1.11247	1.20153	1.05458	0.124368	0.0862838	0.00981851	0.204255
2346	1	234	241	320000	1.0967	1.1007	1.22954	1.06853	0.124368	0.114252	0.00609938	0.155162
2888	12	2335	2346	480000	0.936502	1.08371	0.958944	1.05257	0.124517	0.164088	0.337102	0.211247
2192	1	4918	4928	440000	0.936589	1.0479	0.923665	0.855323	0.124517	0.309134	0.202172	0.0702172
685	10	2317	2326	400000	1.09662	1.01666	1.06563	0.836774	0.124517	0.523059	0.164088	0.0495388
1574	21	1139	1144	240000	1.09648	1.07546	1.08183	1.02621	0.124665	0.195626	0.115442	0.322226
690	8	2862	2878	680000	0.936656	0.971949	0.799909	0.737439	0.124665	0.283695	0.0248438	0.00773579
2015	5	1775	1791	680000	0.93663	1.01624	0.917705	0.92875	0.124665	0.520381	0.185064	0.217941
959	22	979	988	400000	1.09631	1.08777	1.17713	1.0736	0.124814	0.150402	0.0150253	0.142071
1884	19	896	903	320000	1.09631	1.077	1.31404	1.16327	0.124814	0.188486	0.00208271	0.0206784
2075	23	514	545	1240000	0.936755	0.931267	0.901808	0.770433	0.124963	0.103987	0.145046	0.0142815
985	1	1146	1152	280000	0.936778	1.09567	0.92119	1.03843	0.124963	0.126748	0.195478	0.264505
1734	4	2999	3006	320000	0.936991	1.07239	0.900166	0.902269	0.125112	0.20604	0.141327	0.146683
2225	11	1771	1779	320000	1.09624	1.07182	1.14499	0.9446	0.12526	0.208866	0.029158	0.276555
3348	8	1218	1223	200000	1.09604	1.22642	0.960285	0.897812	0.125409	0.00104136	0.342904	0.134484
891	15	1463	1481	760000	0.937119	1.03745	1.16354	1.17802	0.125409	0.637459	0.0205296	0.0147278
1184	4	3042	3052	440000	0.937139	1.01493	0.939523	0.943568	0.125558	0.512794	0.256769	0.271348
1959	15	2272	2287	600000	0.937186	1.0325	0.989908	1.03032	0.125558	0.611723	0.489586	0.30363
90	17	970	975	240000	0.937215	0.918828	0.898785	0.817245	0.126004	0.0702172	0.137162	0.0328771
565	5	2178	2200	880000	0.937288	0.985446	1.00232	0.86342	0.126004	0.356144	0.444808	0.0806308
3342	14	1629	1636	320000	0.937268	1.03607	1.03597	1.06226	0.126004	0.631211	0.276406	0.175543
1565	13	1815	1833	760000	0.93734	1.01637	0.872303	0.865626	0.126153	0.521273	0.092532	0.0834573
2849	18	1807	1824	680000	1.09582	1.09903	1.11719	1.01689	0.126302	0.119458	0.0514728	0.368343
1167	12	1263	1271	360000	0.937418	1.05677	0.972391	0.996153	0.12645	0.273877	0.400179	0.479173
2410	1	5542	5559	720000	0.9374	1.04108	0.841582	0.831896	0.12645	0.341863	0.0531092	0.0446296
2199	18	825	833	360000	0.937368	1.03414	0.937165	0.890652	0.12645	0.620649	0.248735	0.123029
1658	5	2696	2721	1040000	0.937456	1.04111	0.929565	0.991899	0.126599	0.341863	0.220619	0.501488
67	16	530	536	280000	0.937482	0.991613	0.957152	0.831145	0.126599	0.386046	0.329069	0.0441833
1893	9	2825	2835	440000	0.937533	1.01914	0.957769	0.963898	0.126599	0.537786	0.331747	0.641625
1253	6	1326	1334	360000	0.937472	1.03262	0.962691	0.953005	0.126599	0.611871	0.352871	0.687742
1944	3	1416	1428	520000	0.937604	1.06143	0.903116	0.924995	0.126897	0.252901	0.147873	0.206635
1472	20	836	847	480000	0.937638	1.01169	0.975298	0.972679	0.126897	0.497917	0.413567	0.599078
1177	6	1055	1064	400000	0.937654	1.03528	0.965453	1.02972	0.127046	0.62645	0.366558	0.305861
2177	12	2236	2248	520000	0.937823	1.14104	1.06232	1.11073	0.128087	0.034216	0.175543	0.0602499
2186	5	2875	2886	440000	0.937907	1.04648	1.06498	1.10599	0.128236	0.31687	0.165576	0.0666468
1449	15	2334	2339	240000	0.937937	1.06192	0.959461	1.11321	0.128533	0.250669	0.340375	0.0568283
2259	11	3120	3133	560000	1.09496	1.09999	1.08739	0.954001	0.128831	0.116483	0.102499	0.682832
1073	2	1621	1628	320000	0.937946	1.04347	0.916501	0.95227	0.128831	0.331747	0.181642	0.690866
1900	1	3764	3775	480000	0.938034	1.06372	0.948939	1.05842	0.129128	0.243677	0.294109	0.188783
532	1	4463	4469	280000	0.938066	0.984144	0.967907	0.78002	0.129128	0.350045	0.378161	0.0177031
1141	9	3180	3188	360000	0.938025	1.01303	1.06693	0.994881	0.129128	0.503719	0.16022	0.485421
602	3	3404	3420	680000	0.938103	1.04219	0.898019	0.935139	0.129277	0.336953	0.135228	0.240553
471	20	219	234	640000	0.938186	0.897757	0.943264	0.761903	0.129872	0.0318358	0.270753	0.0124963
1288	7	2288	2304	680000	0.938179	1.05918	0.845875	0.843265	0.129872	0.264058	0.0578697	0.0545968
2011	6	152	164	520000	0.938161	0.98671	0.861788	0.81004	0.129872	0.363285	0.0782505	0.029753
873	4	3132	3155	960000	0.938161	1.00961	0.825451	0.817631	0.129872	0.487206	0.0389765	0.0330259
2799	14	1697	1707	440000	0.938177	1.0158	0.966109	0.977275	0.129872	0.517257	0.369682	0.57587
453	1	2990	3002	520000	0.938211	1.00398	0.977113	0.913373	0.130021	0.454775	0.423683	0.175097
1646	8	269	279	440000	1.0947	1.02603	1.0999	0.845292	0.130021	0.57468	0.0770604	0.0574234
2300	9	3085	3099	600000	0.938289	1.07143	0.944607	1.005	0.130318	0.210503	0.276555	0.429188
3	16	805	812	280000	0.938329	0.82396	0.676965	0.587995	0.130467	0.00119012	0.00223148	0.000892591
1635	10	2259	2267	360000	0.938299	1.08972	1.00866	0.991392	0.130467	0.14579	0.410741	0.503124
2899	5	2311	2323	520000	0.938322	0.979571	0.995687	0.930456	0.130467	0.323267	0.519339	0.223297
821	11	14	20	280000	1.09449	1.1438	1.13812	1.10038	0.130913	0.0307944	0.0355549	0.0755727
170	3	814	819	240000	0.938416	1.09049	1.06802	0.96205	0.130913	0.143856	0.156799	0.650402
1434	3	3907	3922	640000	0.938448	1.07668	0.962651	0.994179	0.130913	0.189527	0.352425	0.489586
3135	8	931	940	400000	1.09449	1.06087	1.26757	1.03969	0.130913	0.255132	0.00357037	0.259447
2388	10	1076	1083	320000	0.938456	0.981016	0.957253	0.84073	0.130913	0.332193	0.329664	0.0529604
855	10	558	571	560000	0.938491	0.968651	0.890198	0.845219	0.131062	0.265248	0.121988	0.0572746
2478	4	2224	2236	520000	0.938486	1.05531	0.94058	0.965552	0.131062	0.280274	0.261529	0.633145
2969	11	2134	2141	320000	0.938525	1.03966	0.891545	0.875765	0.131062	0.350193	0.124368	0.0963999
2974	8	1856	1865	400000	0.938558	1.05584	1.00174	0.966982	0.131211	0.277596	0.447635	0.625707
1732	1	1153	1162	400000	0.938729	1.09257	0.911179	1.01068	0.131508	0.137162	0.169741	0.398542
2160	6	2790	2800	440000	0.938723	1.06871	0.928956	0.940924	0.131508	0.221065	0.218536	0.262273
749	4	3246	3257	480000	0.938657	0.999927	0.885679	0.787753	0.131508	0.434692	0.114847	0.0206784
462	15	629	644	640000	0.938829	0.841896	1.00947	0.871571	0.131806	0.00267777	0.40479	0.0917882
2462	9	530	537	320000	0.938837	1.04655	1.04535	1.03129	0.131806	0.316721	0.237578	0.298126
1545	7	1371	1383	520000	1.09414	1.00038	1.02805	0.82124	0.132252	0.437221	0.313448	0.0354061
121	3	994	1006	520000	1.09405	1.08996	1.1109	0.985538	0.132401	0.145492	0.0599524	0.533621
1239	2	1754	1763	400000	0.938998	1.05101	0.946211	1.04312	0.132401	0.295894	0.28191	0.247843
477	6	1990	2006	680000	0.939177	1.00977	0.911353	0.86013	0.132996	0.488099	0.169741	0.0761678
2811	18	1497	1507	440000	0.939276	0.98791	1.03157	0.987722	0.133145	0.367896	0.296935	0.521868
1404	1	4177	4188	480000	0.93929	0.998148	0.883747	0.827997	0.133145	0.42532	0.110681	0.0409104
3109	16	704	709	200000	1.09383	1.1375	1.13003	1.04638	0.133294	0.0373401	0.041208	0.234008
3087	6	4003	4014	480000	1.09359	1.12215	1.07485	1.02421	0.13374	0.0642666	0.1385	0.332044
1774	2	1879	1891	520000	0.939515	0.94104	0.8937	0.814611	0.13374	0.139691	0.127938	0.0321333
1878	23	1855	1872	720000	0.939545	0.999386	0.953398	0.913805	0.133889	0.432014	0.313746	0.176138
284	1	4247	4259	480000	0.939778	0.93135	0.920478	0.757847	0.134781	0.104136	0.194139	0.0113062
2519	1	3756	3763	320000	0.939902	1.06034	0.980501	1.02528	0.135376	0.257215	0.43975	0.327581
585	19	38	46	360000	1.09304	1.0741	1.10265	1.03269	0.135823	0.200238	0.0715561	0.291729
279	17	1341	1348	320000	0.940019	0.974084	1.0433	0.919467	0.135823	0.29396	0.247099	0.190866
2310	2	1359	1374	640000	0.939988	1.03991	0.832417	0.779569	0.135823	0.348706	0.0450759	0.0172568
3147	14	520	529	400000	0.940003	1.00521	0.984115	1.00979	0.135823	0.463701	0.459387	0.403154
606	15	1009	1019	440000	0.940088	1.00408	1.11813	1.05669	0.135971	0.455668	0.0510265	0.19518
3320	17	1606	1617	480000	1.09298	1.06448	1.24899	1.2123	0.13612	0.240256	0.00490925	0.00862838
2432	14	2035	2042	320000	0.940125	1.06797	0.962359	1.06587	0.136269	0.225677	0.351235	0.163344
1329	1	4203	4208	240000	0.940175	1.03819	1.02261	0.960567	0.136566	0.640732	0.338887	0.655757
2433	13	2582	2588	280000	0.94024	1.05691	1.01425	0.956617	0.136864	0.273431	0.382922	0.672865
1406	7	191	210	800000	0.940259	1.06204	0.891816	0.936507	0.137013	0.250223	0.124814	0.244719
3132	6	1335	1340	240000	0.940251	1.05908	0.93577	1.01056	0.137013	0.264653	0.241892	0.399137
394	4	3007	3012	240000	0.940251	1.02201	1.01101	0.904788	0.137013	0.55177	0.396906	0.152336
3248	23	246	253	320000	1.09238	1.11373	1.14407	1.01856	0.137459	0.0831598	0.029753	0.359863
722	1	780	786	280000	1.09239	1.11127	1.19449	1.07604	0.137459	0.0898542	0.0108599	0.134186
1593	3	1187	1196	400000	0.940533	1.08557	1.05341	0.999673	0.137459	0.15784	0.208718	0.458643
1809	6	3611	3622	480000	0.940466	1.07115	0.973636	0.938677	0.137459	0.212139	0.40598	0.254537
2197	12	2213	2225	520000	0.940501	1.05792	0.940647	0.900254	0.137459	0.268521	0.261529	0.141327
2569	2	5172	5179	320000	0.940594	1.04739	0.901666	0.899911	0.137905	0.312258	0.144897	0.141178
1766	20	76	83	320000	0.940592	0.996687	0.896025	0.905906	0.137905	0.417435	0.131657	0.155013
1446	8	1791	1818	1120000	0.940585	1.0134	0.832929	0.803279	0.137905	0.505356	0.0459685	0.0263314
2127	14	1790	1806	680000	0.940645	0.98466	1.06349	1.02746	0.138054	0.35183	0.17108	0.316721
1876	11	1849	1858	400000	0.940628	1.02502	1.0098	0.995373	0.138054	0.569176	0.403005	0.481999
2880	8	679	687	320000	1.09209	1.10552	1.17347	1.09341	0.138203	0.104433	0.0157691	0.0895567
1980	14	1277	1285	360000	0.940733	0.974629	1.00335	0.969205	0.138352	0.296787	0.438262	0.613508
2625	5	3357	3364	320000	0.940718	0.990724	0.805671	0.791535	0.138352	0.381732	0.0278191	0.0217197
2602	1	5989	6004	640000	1.09202	1.09137	1.04802	0.798393	0.1385	0.140583	0.228503	0.0242487
468	1	3621	3628	320000	0.940868	1.06028	0.907133	0.871968	0.138798	0.257215	0.157989	0.092532
507	9	3434	3439	200000	1.09188	0.984676	1.15385	0.952924	0.138947	0.35183	0.0255876	0.688337
1562	17	849	854	240000	0.940975	1.01554	0.960873	0.929897	0.139244	0.515918	0.344838	0.221214
1977	19	127	140	560000	1.09176	1.06221	1.094	0.946768	0.139393	0.249628	0.0883666	0.715858
2295	20	31	37	280000	0.94102	0.970561	1.04243	1.04415	0.139393	0.274621	0.250074	0.24457
2148	12	175	183	360000	0.941017	1.01814	1.0592	1.11016	0.139393	0.532282	0.186105	0.0609938
687	3	3740	3749	400000	0.941034	1.05108	0.912631	0.842284	0.139542	0.295597	0.172865	0.0535555
3197	10	2982	3001	800000	1.0917	1.07632	1.08314	0.961838	0.139691	0.191461	0.112318	0.651145
678	1	3939	3948	400000	0.941044	1.02249	0.982308	0.932586	0.139839	0.555043	0.450461	0.231479
1348	13	1898	1905	320000	0.941091	1.05623	0.905606	0.980209	0.139988	0.275364	0.154716	0.561738
2639	5	157	165	320000	1.09159	1.02269	1.17719	0.948076	0.139988	0.555787	0.0148765	0.708569
665	20	131	137	280000	0.941118	0.955277	0.984454	0.784522	0.140137	0.200238	0.461024	0.0194882
399	9	926	936	440000	0.94114	1.02871	0.879191	0.876319	0.140137	0.591044	0.103094	0.09759
1377	11	2604	2622	760000	0.941156	0.998695	0.793122	0.756613	0.140286	0.4277	0.022166	0.0111574
1353	5	3339	3350	480000	0.941258	1.10033	1.05012	1.08588	0.140732	0.115442	0.218685	0.105772
2706	2	964	969	240000	0.941252	1.04273	1.05856	0.923052	0.140732	0.334573	0.188337	0.201131
2558	11	1934	1945	480000	0.941255	1.04103	0.916007	0.946069	0.140732	0.342458	0.180601	0.718685
1096	1	908	914	280000	0.941319	0.994459	1.2817	1.29843	0.141178	0.403303	0.0029753	0.00238024
3083	20	38	44	280000	0.941408	1.06549	0.904722	0.94856	0.141773	0.235347	0.152336	0.707081
3020	23	1827	1834	320000	0.941413	1.04062	0.929116	1.02762	0.141773	0.344689	0.219429	0.315829
609	12	1581	1587	280000	0.941454	0.987643	1.01617	0.873538	0.141773	0.367153	0.372806	0.0938709
1071	11	2786	2793	320000	0.941532	1.02098	0.975228	0.855106	0.141922	0.547605	0.412229	0.0697709
2425	4	1849	1854	240000	0.941648	1.11156	0.914076	0.908555	0.14222	0.0889616	0.176584	0.161708
929	10	2436	2444	360000	0.941589	1.005	0.867508	0.906352	0.14222	0.46266	0.0856888	0.15546
214	14	1837	1849	480000	0.94171	1.06003	1.0076	0.987281	0.142368	0.258554	0.415501	0.523207
1060	14	1642	1661	800000	0.941865	0.974885	0.913815	0.888672	0.142368	0.298274	0.176287	0.118566
1011	15	1137	1149	520000	0.941692	0.991479	0.961113	1.0282	0.142368	0.385748	0.345284	0.312407
716	13	1322	1327	240000	0.941911	1.08918	0.998566	0.853332	0.142666	0.146683	0.46623	0.0673907
3236	14	577	585	360000	0.941939	1.04383	1.04387	1.09272	0.142815	0.329813	0.245165	0.0904493
2620	6	192	202	440000	0.941939	1.03554	0.900836	0.844374	0.142815	0.628236	0.142963	0.0562333
2336	14	1934	1939	240000	1.09069	1.19564	1.24908	1.3093	0.142963	0.00371913	0.00490925	0.00208271
2881	12	3232	3242	440000	1.09077	1.02016	1.11343	0.952394	0.142963	0.543142	0.0565308	0.690568
640	6	703	709	240000	0.94217	1.11352	0.984172	1.03095	0.14341	0.0840524	0.459536	0.300357
708	9	119	136	720000	0.942089	1.01501	0.960607	0.994396	0.14341	0.513091	0.344243	0.488099
206	1	5150	5155	200000	0.942122	1.02168	1.12779	0.576465	0.14341	0.550431	0.043737	0.000743826
1578	2	2863	2869	280000	0.942162	1.03606	0.958696	1.01265	0.14341	0.631211	0.336061	0.389319
1024	3	2837	2847	440000	0.942466	1.09262	0.975915	1.00861	0.143856	0.137013	0.417287	0.41089
2329	3	806	813	320000	0.942557	1.08165	0.980995	1.06715	0.143856	0.171378	0.442874	0.159923
839	7	2245	2252	320000	0.942509	0.973232	0.975958	0.837719	0.143856	0.290092	0.417435	0.0499851
836	12	44	53	400000	0.942461	1.04028	1.0176	1.04903	0.143856	0.347069	0.365367	0.222999
2131	6	393	406	560000	0.942434	1.00105	0.930532	0.896278	0.143856	0.440345	0.223297	0.131657
2302	10	673	680	320000	0.94248	1.0241	0.989003	1.01263	0.143856	0.564118	0.485421	0.389467
461	9	2491	2503	520000	0.942526	1.02983	0.9959	0.863256	0.143856	0.597888	0.520083	0.0803332
1567	13	2417	2441	1000000	0.942503	1.03552	0.890989	0.878206	0.143856	0.628236	0.123326	0.100863
1019	1	4346	4355	400000	0.942593	1.09767	0.914118	0.936046	0.144005	0.12169	0.176584	0.243826
301	17	887	894	320000	0.942593	0.999823	0.924751	0.904807	0.144005	0.434246	0.206337	0.152336
1606	3	356	364	360000	1.09038	1.09111	1.15566	1.10911	0.144154	0.141773	0.0241	0.0620351
1375	9	2142	2148	280000	1.09039	0.992436	1.09608	0.802959	0.144154	0.39036	0.0842011	0.0263314
2228	6	407	428	840000	0.942636	1.01852	0.911128	0.91487	0.144154	0.534365	0.169444	0.178221
2393	7	132	138	280000	1.09025	1.19526	0.894654	0.897256	0.144302	0.0038679	0.129277	0.133591
3194	4	3887	3893	280000	1.09033	1.0478	0.975294	0.969682	0.144302	0.309729	0.413567	0.611425
2253	12	2558	2566	360000	0.942731	0.996352	0.840702	0.822951	0.144451	0.41565	0.0529604	0.036745
2959	6	2975	2981	280000	1.09016	1.20333	1.19235	1.12023	0.144749	0.0034216	0.0114549	0.0492413
1924	1	4659	4675	680000	0.942777	1.06432	0.943255	0.903483	0.144749	0.240851	0.270753	0.148914
1767	10	3289	3303	560000	1.09018	1.00031	0.985212	0.817862	0.144749	0.437072	0.464445	0.0330259
1967	17	1951	1959	360000	1.09012	1.09667	1.28751	1.15759	0.144897	0.124368	0.00282654	0.0235049
2515	20	516	521	240000	0.942826	1.01304	0.931477	1.04633	0.144897	0.503719	0.227313	0.234157
1595	7	2786	2804	760000	0.942869	1.02446	0.902201	0.855622	0.144897	0.566349	0.146534	0.070961
2120	3	3534	3542	360000	0.942915	1.06789	1.01547	1.01399	0.145046	0.225974	0.376525	0.383814
3337	1	3629	3634	240000	0.942938	1.04215	1.15051	1.52746	0.145195	0.337102	0.0263314	0.000892591
2718	2	2396	2402	240000	1.09	1.08766	1.11737	0.964995	0.145492	0.150699	0.0514728	0.63493
2939	11	2326	2335	400000	1.08986	1.09027	1.23191	0.98779	0.145641	0.144302	0.00595061	0.521868
2256	16	2100	2113	520000	1.08946	1.07665	1.15182	1.0301	0.146236	0.189676	0.0258852	0.304225
837	19	367	379	480000	1.08919	1.10532	1.31393	1.15982	0.146683	0.104731	0.00208271	0.0218685
3353	4	3991	4003	520000	1.08928	1.10464	0.906817	0.909992	0.146683	0.10607	0.156799	0.16632
2647	17	2019	2030	480000	1.08914	1.09906	1.19439	1.07446	0.146683	0.119161	0.0108599	0.139839
3073	23	2937	2944	320000	0.943188	1.05098	1.02091	1.12345	0.146683	0.295894	0.348259	0.0470098
2930	22	695	706	480000	1.08901	1.0011	1.07878	0.942561	0.146831	0.440494	0.124665	0.267777
1670	1	4601	4617	680000	0.943279	1.00573	0.974671	0.910853	0.146831	0.46623	0.411336	0.168997
1213	2	4589	4598	400000	1.08891	1.17425	1.02112	0.934609	0.14698	0.00847962	0.347218	0.238322
2371	1	5461	5489	1120000	1.08885	1.21509	1.01349	0.906613	0.147278	0.00178518	0.3856	0.156055
2879	1	4274	4283	400000	0.943494	0.946496	0.88936	0.856303	0.147724	0.159476	0.120202	0.0714073
807	23	1835	1840	200000	0.943453	1.0304	0.95816	0.982774	0.147724	0.600565	0.333234	0.546564
686	20	637	650	520000	1.08866	1.1141	1.10226	1.06332	0.147873	0.0822672	0.0722999	0.171675
2365	6	1854	1860	280000	0.943557	1.09401	0.889902	0.954072	0.147873	0.13255	0.121541	0.682237
1193	15	1641	1647	280000	0.943592	1.00813	1.08768	1.03775	0.147873	0.478132	0.102053	0.267629
2350	3	4665	4673	360000	0.943609	1.02027	0.915396	0.891227	0.147873	0.544332	0.17956	0.123475
1664	6	679	694	640000	0.943654	1.09994	0.890893	0.885474	0.148021	0.116632	0.123029	0.114252
1568	1	3658	3668	440000	0.94365	1.05209	0.868163	0.863067	0.148021	0.291729	0.0867301	0.0801845
347	18	715	729	600000	0.943739	0.959897	0.838246	0.730206	0.14817	0.224487	0.0507289	0.00595061
282	4	3013	3025	520000	0.943754	1.011	0.84717	0.833356	0.14817	0.493901	0.0599524	0.0459685
781	14	909	928	800000	0.943959	0.901489	0.947863	0.812333	0.148468	0.0382327	0.290092	0.0318358
2380	5	3987	3996	400000	1.08851	1.11547	1.07669	0.981477	0.148616	0.0792919	0.131508	0.554299
2545	4	1318	1323	240000	0.943972	1.07451	0.907133	0.993683	0.148616	0.199197	0.157989	0.492264
1100	7	1199	1208	400000	1.08851	1.06839	1.15391	0.990543	0.148616	0.223297	0.0254389	0.508033
1506	13	622	629	320000	0.944069	0.940804	1.01612	0.888771	0.149212	0.1385	0.373103	0.118715
3282	13	2829	2839	440000	1.08833	1.10931	1.17112	1.07449	0.149509	0.0934246	0.0163642	0.139691
1098	19	89	96	320000	1.08837	1.08679	1.16189	1.0233	0.149509	0.153675	0.0212734	0.336209
256	20	1525	1536	480000	1.08821	1.07387	1.11277	0.978513	0.149658	0.201726	0.0575722	0.570663
2588	1	6113	6118	200000	1.088	1.24838	1.12586	1.16383	0.149955	0.000595061	0.0455222	0.0203808
2874	19	250	259	360000	1.08812	1.11024	1.05411	0.994413	0.149955	0.0916394	0.205445	0.487801
834	16	1735	1745	440000	0.944295	1.04912	0.91111	0.953741	0.150997	0.304225	0.169444	0.684618
1321	5	3294	3305	480000	0.944273	1.03014	1.07839	1.16151	0.150997	0.598929	0.12526	0.0214222
744	7	3911	3918	320000	1.0875	1.07609	1.12334	0.920856	0.151294	0.192949	0.0470098	0.195031
968	17	1157	1168	480000	0.944449	1.02421	0.964002	0.902456	0.151592	0.56501	0.359268	0.147129
1677	4	165	178	560000	1.08726	1.11108	1.0775	1.06899	0.151741	0.090003	0.128384	0.153823
2894	21	843	850	320000	0.944538	0.918237	1.0286	0.925749	0.151889	0.0688783	0.310324	0.208866
1399	17	57	66	400000	1.08712	1.0745	1.12383	1.0691	0.152336	0.199197	0.0470098	0.153823
3074	12	2545	2557	520000	0.944713	1.05589	0.926536	0.976853	0.152484	0.277001	0.211842	0.577209
1224	8	2529	2539	440000	0.944673	1.03334	0.94313	0.947194	0.152484	0.615888	0.270306	0.713627
3216	2	5701	5706	200000	1.08685	1.14492	1.00327	1.00878	0.153526	0.0294555	0.438411	0.410443
3350	8	650	655	240000	1.08683	1.10058	1.17236	1.16582	0.153526	0.114698	0.0160666	0.0194882
1588	13	699	714	640000	0.944917	1.01929	0.993827	0.952143	0.153675	0.538976	0.508926	0.691312
2475	2	1512	1523	440000	0.944986	1.00439	0.956165	0.912516	0.153972	0.458197	0.325201	0.172568
222	6	2632	2638	280000	0.945051	0.998038	0.96108	0.853902	0.154121	0.424576	0.345284	0.0685808
437	9	3505	3511	280000	1.0866	1.08286	1.17449	1.1098	0.15427	0.167212	0.0156204	0.06144
3286	2	5079	5085	280000	0.945142	1.06814	0.839556	0.981936	0.154567	0.224636	0.0522166	0.552217
1125	1	4171	4176	240000	0.945174	0.989657	0.939901	0.936357	0.154567	0.37712	0.258256	0.244273
513	14	2300	2313	560000	0.945155	1.0255	0.959445	0.914318	0.154567	0.571854	0.340375	0.177626
2626	19	1261	1267	280000	1.08639	1.11479	1.25391	1.14013	0.154865	0.0809283	0.00476049	0.0336209
2258	5	1339	1345	280000	0.945291	1.06077	0.958805	0.959305	0.154865	0.255876	0.336358	0.660518
1120	7	1663	1670	320000	0.945298	1.04816	0.800599	0.739075	0.154865	0.307795	0.0252901	0.00773579
2656	9	2853	2862	400000	0.945344	0.990192	0.862785	0.826704	0.154865	0.379946	0.0795894	0.0395716
572	20	459	465	280000	0.945233	1.02486	0.900515	0.943015	0.154865	0.568283	0.142517	0.270009
192	15	1912	1929	720000	0.945325	1.02875	0.934204	0.899123	0.154865	0.591044	0.237132	0.138203
2291	10	2339	2344	240000	0.945366	1.0571	0.841516	0.771575	0.155162	0.271645	0.0529604	0.0144302
1360	2	6066	6071	240000	1.0863	1.06553	1.08234	1.01477	0.155311	0.235198	0.113508	0.38069
2773	2	5772	5792	800000	0.945441	1.07779	0.963233	0.952814	0.15546	0.185064	0.355103	0.688932
456	20	1146	1157	480000	0.945451	1.00764	1.25487	1.30626	0.15546	0.475602	0.00476049	0.00208271
3170	2	4775	4781	240000	0.945469	1.03885	0.874449	0.911184	0.155608	0.64579	0.095061	0.169741
1179	7	3763	3770	320000	1.0859	1.12429	1.04858	0.997163	0.156501	0.0593573	0.225379	0.474115
36	2	1399	1410	480000	0.945831	0.911557	0.948687	0.620924	0.15665	0.0541506	0.293365	0.00133889
2555	23	2579	2586	280000	1.08574	0.997596	1.13353	0.843764	0.156947	0.423237	0.0382327	0.0553407
2415	16	35	47	520000	1.08568	1.07348	1.19116	1.13043	0.157096	0.202767	0.0117525	0.0406129
1819	15	1044	1056	520000	0.946038	1.02498	1.06872	1.0111	0.157394	0.569176	0.154418	0.396162
1443	7	991	996	240000	0.94606	1.03029	0.985303	0.985555	0.157394	0.59997	0.46504	0.533621
2597	9	2504	2511	320000	0.946074	1.0308	0.953433	0.976173	0.157394	0.60235	0.314192	0.581077
2968	2	1375	1386	480000	0.9461	1.03867	0.851564	0.913003	0.157394	0.644451	0.0648616	0.173609
3288	5	1073	1078	200000	0.946198	1.00221	0.90567	0.929481	0.158137	0.446296	0.154716	0.22047
176	7	275	285	440000	0.946258	1.06592	0.929619	0.894334	0.158435	0.23371	0.220768	0.128682
3071	3	4489	4508	800000	0.946221	1.06448	0.883206	0.865148	0.158435	0.240256	0.10964	0.0827135
497	1	1014	1023	400000	0.946284	1.07277	0.999435	1.00477	0.158584	0.205296	0.46028	0.430378
1133	5	2381	2392	480000	0.946299	1.11916	1.14941	1.12046	0.158733	0.0708123	0.0267777	0.0492413
2841	6	3248	3259	480000	0.946303	1.00394	0.790607	0.790056	0.158733	0.454775	0.0212734	0.0211247
1410	15	1057	1069	480000	0.9463	1.02627	1.05371	1.00183	0.158733	0.57706	0.207379	0.447337
788	11	659	669	440000	0.94637	0.798669	0.897693	0.672265	0.158881	0.00029753	0.134335	0.00223148
2162	2	1554	1567	560000	0.946365	1.08446	0.977813	1.01374	0.158881	0.161113	0.426064	0.385004
1694	23	2011	2018	320000	0.94638	1.01195	1.07741	0.99958	0.158881	0.49881	0.128533	0.459536
1674	13	723	734	480000	0.946477	1.03246	1.03659	0.983657	0.15903	0.611425	0.272687	0.542249
3297	12	2757	2762	200000	1.08516	1.21013	1.24081	1.29928	0.159179	0.00238024	0.00505802	0.00238024
1172	2	2389	2395	240000	1.0852	1.09427	1.11843	0.957136	0.159179	0.131657	0.0508777	0.670931
2221	17	1206	1211	240000	1.08496	1.11824	1.28317	1.23332	0.159476	0.072895	0.0029753	0.00595061
1566	23	3073	3081	360000	0.946585	1.11546	0.959218	0.975519	0.159923	0.0792919	0.33859	0.585242
1964	6	974	983	400000	1.08476	1.12439	1.1977	1.1908	0.160071	0.0593573	0.0104136	0.0117525
69	1	5194	5199	240000	0.946633	1.10093	0.979406	1.01322	0.160071	0.113805	0.433651	0.386938
2189	2	2140	2146	280000	1.0847	1.18972	0.998214	1.03943	0.16022	0.00535555	0.467272	0.26019
2068	7	912	931	800000	0.946694	1.02729	1.03901	0.977863	0.16022	0.583457	0.261678	0.573936
2202	12	1572	1580	360000	0.946754	1.02907	1.07566	1.09616	0.160369	0.593127	0.136269	0.0837548
674	14	602	611	400000	0.946858	0.95241	0.976253	0.84874	0.160518	0.188932	0.419816	0.0624814
133	14	1500	1510	440000	0.946935	1.03704	1.05948	0.959286	0.160666	0.63612	0.184766	0.660666
510	19	828	840	480000	0.946993	0.992457	0.979603	0.890786	0.160964	0.39036	0.434841	0.123029
442	15	2459	2469	440000	1.08446	1.15264	1.09089	0.961377	0.161113	0.0205296	0.0940196	0.653228
785	18	588	599	480000	0.947039	0.981928	0.849992	0.896074	0.161113	0.336805	0.0635228	0.131657
799	3	2808	2819	480000	0.947135	1.08817	1.02286	1.08111	0.161708	0.149807	0.337846	0.116929
3346	10	138	143	200000	1.08418	1.15214	1.23459	1.16272	0.161857	0.0206784	0.00565308	0.0211247
3113	17	1635	1643	360000	0.947271	0.980709	1.05702	1.0222	0.162303	0.330556	0.194436	0.340524
1327	15	1281	1286	200000	0.94731	1.01184	1.02736	0.955393	0.1626	0.498364	0.317168	0.678221
741	10	468	476	320000	0.947421	0.921857	0.944574	0.79753	0.162749	0.076019	0.276555	0.0238024
325	1	1038	1043	240000	0.947485	1.01304	1.02357	1.01344	0.163047	0.503719	0.334424	0.385748
321	1	2801	2808	320000	0.947513	1.08556	0.968283	1.07046	0.163195	0.15784	0.380988	0.149509
1017	15	1813	1825	520000	0.947564	1.05673	1.07829	1.15181	0.163195	0.273877	0.125558	0.0258852
566	17	748	755	320000	0.947609	0.981264	1.00797	0.840371	0.163195	0.333532	0.413419	0.0526629
475	16	20	34	600000	1.08389	1.0553	1.16564	1.0037	0.163493	0.280422	0.019637	0.43618
2111	9	3146	3154	360000	0.94774	0.978985	0.961773	0.941304	0.163791	0.320887	0.348706	0.26391
3206	4	2840	2850	440000	0.947773	1.10146	0.982836	0.997511	0.163939	0.112615	0.453585	0.472032
2414	10	1208	1218	440000	1.08374	1.07954	1.09816	0.997808	0.163939	0.177626	0.0809283	0.470693
393	4	1024	1032	360000	1.08364	1.03897	1.07351	0.784485	0.164237	0.646236	0.142071	0.0194882
2805	12	100	111	480000	0.947872	1.01912	1.00152	1.02531	0.164534	0.537786	0.449717	0.327284
2485	12	2364	2374	440000	0.947954	1.05965	0.960958	0.995815	0.164683	0.260934	0.345135	0.480363
627	1	2790	2800	440000	0.947927	1.03683	0.975414	0.919398	0.164683	0.634781	0.414311	0.190568
2864	4	107	112	200000	1.0834	1.0582	1.02636	0.940298	0.164832	0.267777	0.321779	0.26019
3259	9	477	487	440000	0.948034	1.09966	0.833895	1.01624	0.165278	0.117078	0.0464148	0.372211
778	15	1020	1029	400000	0.948043	1.03342	0.990107	0.974679	0.165427	0.616483	0.490033	0.588664
691	19	1109	1126	680000	0.948064	1.00509	0.894072	0.839999	0.165576	0.463255	0.128384	0.0526629
1089	15	2093	2098	240000	0.94811	1.03571	1.02903	1.07221	0.165576	0.628979	0.308539	0.145195
1731	21	945	958	560000	0.9482	0.946363	1.00875	0.891756	0.165873	0.158881	0.410443	0.124665
3347	23	2570	2578	360000	1.08323	1.1126	1.00239	0.986996	0.166022	0.0859863	0.444362	0.526034
1067	5	1822	1830	360000	0.948304	1.04001	0.899534	0.900484	0.166022	0.348259	0.139542	0.14222
1627	3	1154	1162	360000	0.948327	1.07486	1.13928	1.18859	0.166171	0.19756	0.0346623	0.0121988
753	1	3786	3796	440000	0.948471	1.03552	1.0527	1.00854	0.166766	0.628236	0.210949	0.411336
3163	5	3767	3779	520000	1.08298	1.13139	1.20296	1.158	0.167063	0.0473073	0.00952098	0.0230586
1937	23	2765	2774	400000	1.08289	0.994285	0.972834	0.842786	0.167212	0.401964	0.402112	0.0542993
2411	18	71	82	480000	0.94854	1.05742	1.02931	1.03696	0.167361	0.26986	0.307498	0.270902
1804	9	867	877	440000	0.948533	1.00662	0.975039	0.987588	0.167361	0.469949	0.41208	0.522464
344	1	602	609	320000	0.94867	1.07454	0.947312	1.02551	0.168402	0.199197	0.287117	0.326391
2145	15	2240	2246	280000	0.948659	1.04596	1.04873	1.05617	0.168402	0.319697	0.224338	0.19756
1922	7	1254	1263	400000	0.94868	1.01008	0.932551	0.89752	0.168551	0.488991	0.231479	0.133889
1365	8	1691	1703	480000	0.948704	1.09221	0.89	0.932903	0.1687	0.138054	0.12169	0.232818
2205	10	1775	1782	320000	1.08246	1.12302	1.27042	1.19067	0.168849	0.0621839	0.0034216	0.0117525
2863	4	381	391	440000	1.08247	1.12056	1.03003	0.983183	0.168849	0.0676882	0.304522	0.544927
765	2	5406	5420	600000	1.08226	1.11388	1.08896	0.957907	0.169444	0.0827135	0.0989289	0.66751
849	8	545	552	320000	1.08205	1.11843	1.15567	1.04077	0.169741	0.0727462	0.0241	0.255132
517	3	1197	1206	400000	0.949007	1.11681	0.973766	0.942711	0.170039	0.0767629	0.407022	0.26867
899	2	2449	2454	240000	1.08199	1.09935	0.784548	0.68055	0.170039	0.11812	0.0194882	0.00238024
1068	12	18	31	560000	0.948959	1.08184	1.0489	1.16052	0.170039	0.170485	0.223148	0.0217197
92	1	4399	4408	400000	0.948969	1.07318	0.905556	0.850344	0.170039	0.203957	0.154716	0.0641178
2684	4	4770	4775	240000	1.08197	0.999153	1.06843	1.01026	0.170039	0.43008	0.155311	0.400774
281	9	2791	2798	320000	0.949003	1.01027	0.920905	0.751765	0.170039	0.490033	0.195031	0.0102648
2357	11	428	435	320000	0.949013	1.06746	0.841679	0.910183	0.170187	0.227908	0.0531092	0.166766
1336	3	2989	2999	440000	0.949019	1.08041	0.949361	0.944185	0.170336	0.175097	0.296192	0.274323
2492	3	4814	4833	800000	1.08186	1.08913	1.11481	0.82864	0.170485	0.146683	0.0548944	0.0413567
3305	4	4610	4618	360000	1.08179	1.19982	0.984324	1.05135	0.170634	0.00371913	0.46028	0.214817
1295	10	1556	1564	360000	0.949048	0.868564	0.86199	0.730536	0.170783	0.00803332	0.0785481	0.00609938
2948	18	83	92	400000	0.949119	1.05603	0.991956	1.05381	0.17108	0.27596	0.498512	0.206932
1202	8	3627	3633	280000	1.08168	1.08428	1.3009	1.24704	0.171229	0.161559	0.00238024	0.00490925
2264	4	3603	3612	400000	1.08162	1.09354	1.10697	1.06115	0.171675	0.133889	0.0647129	0.179411
2397	8	1876	1882	280000	0.949195	0.947857	0.877817	0.767257	0.171824	0.164386	0.100268	0.0136864
1046	19	492	498	240000	0.949227	0.917785	1.14976	0.948309	0.172121	0.0679857	0.0267777	0.707676
2552	3	795	805	440000	0.949229	1.05924	0.951197	0.902167	0.172121	0.263612	0.304076	0.146236
1712	7	709	723	600000	0.949248	0.969187	0.906156	0.848165	0.172121	0.268224	0.155162	0.0611425
177	13	480	491	480000	1.08133	0.853611	1.15447	0.806172	0.17227	0.00476049	0.0245463	0.0284142
2348	7	116	121	200000	1.08135	1.0925	1.11501	0.956931	0.17227	0.13731	0.0544481	0.671824
1361	23	2724	2729	240000	0.949305	1.1728	1.07604	1.04928	0.172419	0.00892591	0.134186	0.222107
523	9	3491	3499	360000	1.08087	1.06656	1.17658	1.11432	0.173609	0.231032	0.0150253	0.0551919
2658	5	4193	4202	400000	1.08079	1.06404	1.06297	1.00072	0.173758	0.241892	0.173014	0.45418
3076	12	1442	1447	240000	0.949591	1.05426	1.01252	1.03082	0.173758	0.284737	0.389914	0.300655
1138	1	2738	2744	280000	0.949618	1.03501	1.00128	0.988367	0.174055	0.625558	0.450907	0.519191
1078	7	2419	2438	800000	0.949634	0.923206	0.926886	0.740208	0.174204	0.0797382	0.212586	0.00788456
2080	17	813	818	240000	1.0806	1.05796	1.33733	1.3662	0.174204	0.268521	0.00193395	0.00148765
898	6	2722	2736	560000	0.949672	1.08776	0.969461	1.00481	0.174502	0.150402	0.387682	0.429932
1713	3	3084	3093	360000	0.949716	0.988131	0.938013	0.877153	0.174502	0.36983	0.251562	0.0986314
285	1	2278	2291	560000	0.949694	1.00605	0.904682	0.884066	0.174502	0.46742	0.152187	0.111128
1152	17	908	915	280000	0.949702	1.00638	1.03129	0.970072	0.174502	0.469057	0.298126	0.610086
1319	9	2571	2584	560000	0.949685	1.02413	0.95946	0.969544	0.174502	0.564267	0.340375	0.61202
198	15	1634	1640	280000	0.949741	1.02555	1.02568	0.938642	0.17465	0.572002	0.325796	0.253942
2156	1	1092	1103	440000	1.08047	1.10749	1.1529	0.990435	0.174948	0.0993752	0.0258852	0.508628
2537	7	3444	3464	840000	0.949779	1.06474	0.877653	0.92521	0.175097	0.238619	0.0998215	0.206932
2830	18	730	743	520000	0.949778	1.06454	0.967796	1.0764	0.175097	0.239958	0.377864	0.132996
1095	10	814	826	520000	0.94979	1.02983	0.921142	1.01619	0.175097	0.597888	0.195329	0.372657
3309	11	3062	3068	280000	0.94988	1.0597	0.95587	1.00332	0.175245	0.260637	0.324011	0.438411
1950	19	1291	1296	240000	1.08035	1.07509	1.22253	1.08097	0.175394	0.197114	0.00773579	0.117078
1655	21	1173	1183	400000	1.08036	1.03886	1.11104	1.08845	0.175394	0.64579	0.0598036	0.100417
3226	2	731	737	280000	1.08025	1.0749	1.22306	1.12243	0.175841	0.19756	0.00773579	0.0476049
1651	4	4383	4392	400000	0.949995	1.03409	0.807322	0.700904	0.175841	0.620649	0.0288605	0.0034216
440	5	2690	2695	240000	0.950044	1.11211	0.930849	1.06653	0.175989	0.0865814	0.224933	0.160815
100	23	3840	3845	240000	1.08018	1.08667	1.19991	1.08336	0.175989	0.153972	0.0102648	0.111871
2440	10	1245	1254	400000	1.08	1.09055	1.1232	0.977199	0.176733	0.143707	0.0470098	0.576019
3172	2	4566	4575	400000	0.950163	1.06688	0.911014	0.91488	0.176882	0.229991	0.169444	0.178221
2873	21	1190	1196	280000	1.07979	1.03699	1.09896	1.10512	0.176882	0.635376	0.0792919	0.0676882
1158	20	1089	1098	400000	0.950193	1.0219	0.993421	0.962542	0.177031	0.551175	0.505951	0.648021
3075	11	846	854	360000	0.950243	1.08654	0.918104	0.998512	0.177328	0.15427	0.186105	0.46623
428	13	1508	1526	760000	0.950382	1.07622	0.954555	0.962203	0.177626	0.192056	0.319548	0.649807
1802	2	1351	1358	320000	0.950357	1.0666	0.947942	0.961688	0.177626	0.231032	0.290241	0.651443
3116	9	381	391	440000	0.950314	1.027	0.92262	0.986874	0.177626	0.581672	0.199643	0.526629
3134	7	3479	3494	600000	1.07949	1.15708	1.36588	1.31603	0.177774	0.0174055	0.00148765	0.00208271
519	20	769	777	360000	0.950565	0.999083	1.03691	0.984141	0.17837	0.429634	0.271199	0.540613
1621	4	56	63	320000	1.07944	1.09946	1.15704	1.03224	0.178518	0.117971	0.0238024	0.294109
2916	8	656	663	320000	1.07941	1.1222	1.16948	1.10746	0.178816	0.0639691	0.0175543	0.0641178
1115	1	1138	1145	320000	0.950653	1.02416	0.902688	0.916636	0.178816	0.564415	0.147278	0.18194
1285	4	1348	1369	880000	0.95076	1.00362	0.920089	0.835272	0.179113	0.453288	0.192502	0.0484975
2927	4	3815	3833	760000	1.07929	1.19383	1.16031	1.07887	0.179411	0.00401666	0.0217197	0.124368
3098	9	2292	2298	280000	0.950785	1.02254	0.986495	0.956846	0.179708	0.555192	0.471586	0.671973
777	11	1549	1558	360000	0.950831	0.97892	0.984946	0.93035	0.180006	0.320887	0.463701	0.222999
823	3	3247	3260	560000	0.950839	1.05963	0.960963	0.92207	0.180155	0.261232	0.345135	0.198007
1572	19	67	73	280000	1.07923	1.04198	1.06935	0.907273	0.180155	0.337548	0.153377	0.158435
791	11	1826	1835	400000	0.950842	1.0317	1.14395	1.16689	0.180155	0.607557	0.0300506	0.0188932
1715	1	1952	1961	360000	0.950934	1.09152	0.879268	0.918143	0.18075	0.140286	0.103243	0.186254
1970	19	1046	1053	320000	1.07902	1.10333	1.30013	1.22725	0.181345	0.108896	0.00238024	0.00699197
1495	19	1171	1177	280000	1.07895	1.08004	1.1732	1.00292	0.181345	0.176584	0.0157691	0.44094
1755	17	1786	1797	440000	0.951071	0.901208	0.954236	0.81346	0.181494	0.0376376	0.318655	0.0318358
2781	11	96	104	360000	0.951143	1.11559	0.948171	1.06209	0.181494	0.0792919	0.291729	0.176287
1422	2	1764	1772	360000	0.951183	1.07207	0.97212	0.894373	0.181494	0.207081	0.398988	0.128831
2611	10	1624	1639	640000	0.951119	1.05294	0.964863	1.00789	0.181494	0.288456	0.364029	0.414014
2335	17	901	907	280000	0.951073	0.991411	1.13605	1.0338	0.181494	0.3856	0.0365963	0.286671
423	22	1254	1263	360000	1.0789	1.07167	1.04402	0.975561	0.181642	0.209461	0.245016	0.584945
161	6	854	860	280000	0.951247	1.08068	0.978857	1.09559	0.182237	0.173907	0.431568	0.084945
2507	23	474	484	440000	1.07866	1.06022	1.0402	0.933026	0.182237	0.257513	0.257959	0.233264
443	15	1626	1633	320000	0.95126	1.03709	1.14865	1.17559	0.182237	0.636418	0.0270753	0.0153228
2491	7	3771	3776	240000	1.07856	1.11153	1.10753	0.956629	0.182684	0.0889616	0.0639691	0.672716
3156	5	3142	3149	320000	0.951318	0.946444	0.904797	0.76321	0.182684	0.15903	0.152336	0.012645
2979	6	4	15	480000	1.0785	1.15503	1.33509	1.20025	0.182981	0.0184469	0.00193395	0.0102648
3021	17	165	173	360000	1.07853	1.14525	1.28648	1.31493	0.182981	0.0288605	0.00282654	0.00208271
2279	1	5440	5449	400000	1.07854	1.13998	1.05259	0.922049	0.182981	0.0354061	0.211247	0.198007
948	23	444	460	680000	1.07851	1.07667	1.09235	0.849387	0.182981	0.189676	0.0911931	0.0630765
488	17	1561	1569	360000	0.951367	1.01931	0.989666	0.923794	0.182981	0.539125	0.488099	0.202916
737	1	491	500	400000	1.07843	1.11809	1.22748	1.15045	0.183279	0.0731925	0.0068432	0.0263314
1093	22	961	969	360000	1.07842	1.07148	1.30641	1.18655	0.183279	0.210205	0.00208271	0.012645
3141	16	2195	2200	240000	1.07836	1.03267	1.07742	1.08325	0.183428	0.612169	0.128533	0.112169
2093	12	2773	2784	480000	0.951549	1.07773	0.978808	1.06839	0.183725	0.185361	0.430824	0.155311
628	19	1415	1422	320000	0.951631	0.952338	0.985083	0.899006	0.184171	0.188634	0.464148	0.137757
554	5	1079	1087	360000	0.951671	1.00925	0.961715	0.836386	0.184171	0.48557	0.348557	0.0492413
1064	14	590	601	440000	0.951714	1.02619	1.00291	1.00002	0.184618	0.57587	0.44094	0.457602
300	1	640	647	320000	0.951764	1.05586	0.980846	1.07213	0.184766	0.277298	0.44213	0.145492
639	20	84	93	400000	0.951815	1.0193	1.00252	0.967164	0.184766	0.539125	0.44332	0.625112
2994	7	1131	1148	680000	1.0777	1.02946	1.02365	0.842166	0.18551	0.595507	0.334127	0.0535555
2208	7	1933	1939	280000	0.951886	1.04983	0.97349	0.977339	0.185659	0.301547	0.405237	0.575424
967	17	2006	2014	360000	1.07756	1.09352	1.15795	1.11573	0.186403	0.134037	0.0230586	0.0534067
574	7	494	517	960000	0.952002	1.07935	0.992694	0.978908	0.186403	0.179113	0.502975	0.568134
575	8	1429	1434	200000	0.951995	1.02721	0.916081	0.858116	0.186403	0.582713	0.180601	0.0737876
2280	19	380	392	520000	1.07735	1.0951	1.18236	1.13023	0.1867	0.128682	0.0136864	0.0407617
978	11	1723	1737	600000	1.07728	1.08226	1.28837	1.21634	0.187147	0.169444	0.00282654	0.00788456
897	20	1514	1524	440000	1.07729	1.04883	1.23353	1.08419	0.187147	0.305861	0.00580184	0.109194
202	19	47	55	360000	1.07714	1.11237	1.17445	1.10324	0.187593	0.0864326	0.0156204	0.0705147
2489	14	541	551	440000	0.952174	1.02353	0.952419	1.00909	0.187593	0.560845	0.30958	0.407468
4	2	1276	1286	400000	0.952329	0.843231	1.08976	0.609974	0.188486	0.00282654	0.0972925	0.00133889
1052	19	960	968	360000	0.952303	0.948493	0.979916	0.911891	0.188486	0.166915	0.436775	0.170931
1903	7	3510	3518	360000	0.952272	1.06967	0.935564	0.972637	0.188486	0.217941	0.241595	0.599226
3065	13	2857	2878	880000	1.07684	1.13923	1.07127	1.02318	0.188783	0.0358524	0.147873	0.336209
1739	4	1892	1911	800000	0.952427	1.05128	1.12678	1.09103	0.188932	0.294406	0.0444808	0.0938709
2161	14	1734	1740	280000	0.952427	1.02311	1.10052	1.12081	0.188932	0.558167	0.075424	0.0489438
2883	1	6081	6088	320000	1.07671	1.2902	1.16527	1.28857	0.189081	0.00029753	0.0197858	0.00282654
1131	6	1762	1772	440000	0.952464	1.0134	0.923811	0.939296	0.189081	0.505356	0.203065	0.255876
1683	1	892	901	400000	0.952513	1.05806	0.990747	1.06774	0.189229	0.268373	0.493157	0.157542
2404	2	1708	1717	400000	0.952624	1.07896	0.976067	1.06428	0.189527	0.181345	0.418179	0.168402
2373	7	1603	1615	480000	0.952667	0.96185	0.949209	0.952394	0.189527	0.233413	0.295299	0.690568
2043	14	929	942	560000	0.952782	0.829915	0.988465	0.826306	0.189676	0.00178518	0.481851	0.0395716
3039	3	4007	4017	400000	0.952804	1.06413	0.946031	1.0376	0.189824	0.241744	0.281166	0.268373
2430	1	224	233	400000	1.0766	1.16168	1.41741	1.46927	0.189973	0.0136864	0.00119012	0.000892591
2816	8	493	502	400000	1.07664	1.13347	1.08124	1.08429	0.189973	0.043737	0.116483	0.108896
1790	11	230	239	400000	0.952904	1.08948	0.93846	1.03519	0.189973	0.146236	0.253198	0.27953
2023	13	1140	1148	360000	0.952927	1.06241	1.0045	1.08972	0.189973	0.249033	0.432014	0.0974412
551	2	1892	1898	280000	0.953167	0.962608	0.978046	0.781343	0.190717	0.237132	0.426956	0.0180006
1339	20	820	828	360000	0.953123	1.0282	1.0012	1.03667	0.190717	0.58673	0.451354	0.272092
1099	4	2512	2521	400000	0.95323	1.07812	0.998238	0.866479	0.191015	0.184023	0.467123	0.0842011
2918	19	889	895	280000	1.0764	1.07739	1.03395	1.01986	0.191015	0.1867	0.285481	0.352722
70	15	1802	1812	440000	0.953254	1.00664	0.966106	0.89864	0.191015	0.469949	0.369682	0.137013
3121	12	2375	2386	480000	0.95324	1.03783	0.935596	0.958782	0.191015	0.638798	0.241595	0.663791
1728	21	1165	1172	280000	1.07636	1.03705	1.14083	0.970709	0.191163	0.63612	0.0331747	0.607111
2910	2	2669	2680	480000	0.953335	0.980968	0.855001	0.782813	0.191312	0.332044	0.0696221	0.0181494
1007	1	264	277	560000	1.07626	1.10127	1.08231	0.983908	0.19161	0.113062	0.113508	0.54091
2395	10	2857	2881	1000000	1.07624	1.08698	1.06858	0.962808	0.19161	0.153079	0.155013	0.646087
106	5	1043	1052	400000	0.953576	0.958888	0.870626	0.742229	0.192056	0.218536	0.0903005	0.00833085
2005	23	2544	2554	440000	0.953572	1.02118	0.966581	0.816337	0.192056	0.548349	0.372062	0.0325796
2757	10	2357	2367	440000	0.953635	1.12534	0.973594	1.09469	0.192205	0.0572746	0.405683	0.0871764
2428	12	1403	1412	400000	0.953644	1.02182	1.01908	1.04346	0.192205	0.550729	0.357185	0.24695
1799	17	943	954	440000	0.953675	1.01355	0.984792	0.951487	0.192353	0.506248	0.46266	0.694287
976	20	870	877	320000	1.07613	1.00979	1.20956	0.988276	0.192651	0.488099	0.00892591	0.519488
1444	17	400	409	400000	0.953695	1.01989	1.05055	1.11982	0.192651	0.541357	0.217644	0.0495388
1803	4	2832	2839	320000	0.953728	1.08362	0.963289	0.925587	0.1928	0.164237	0.3554	0.20842
1618	10	2218	2224	280000	0.953747	1.02727	1.03603	1.00894	0.1928	0.583457	0.276108	0.408509
1896	9	3402	3409	280000	1.07611	1.01717	1.0718	1.00232	0.192949	0.526034	0.14698	0.444808
2266	2	1156	1167	480000	1.07597	1.15207	1.23062	1.14433	0.193097	0.0206784	0.00609938	0.0296043
1012	19	146	151	200000	1.07603	1.07646	1.10509	0.979335	0.193097	0.19042	0.0676882	0.566498
2460	22	458	465	320000	0.953779	0.967818	1.05651	0.944173	0.193097	0.260934	0.196073	0.274174
2614	2	5425	5439	600000	1.07586	1.10108	1.05028	0.981316	0.193395	0.113657	0.218387	0.555043
1227	10	347	363	640000	1.07591	1.08192	1.05859	0.877053	0.193395	0.170336	0.188337	0.0983338
2904	10	1740	1753	560000	0.953913	1.05524	0.965705	1.03709	0.193841	0.280571	0.367599	0.270455
317	1	2195	2214	800000	0.953911	1.02169	0.95644	0.900474	0.193841	0.550431	0.326837	0.142071
22	11	336	344	360000	0.95396	1.05261	0.97882	0.85732	0.19399	0.289943	0.430973	0.072895
216	22	1012	1019	320000	0.95399	1.02047	1.01533	0.946258	0.19399	0.545373	0.377269	0.717941
1813	7	631	640	400000	0.953933	1.03351	1.03831	0.9325	0.19399	0.617227	0.265397	0.231479
2795	23	3826	3831	240000	1.07579	1.07437	1.16975	1.14108	0.194436	0.199345	0.0175543	0.0330259
233	10	2393	2408	640000	1.07577	1.03703	1.04904	0.845793	0.194436	0.635823	0.222999	0.0575722
1690	14	1891	1900	400000	0.954026	1.04239	1.09167	1.10884	0.194734	0.336209	0.0926807	0.0626302
1351	18	250	264	600000	1.07557	1.09072	1.32755	1.14834	0.19518	0.142963	0.00193395	0.0273728
1401	13	689	698	400000	0.954101	0.998373	0.943121	0.87555	0.19518	0.426212	0.270158	0.0958048
2775	11	161	170	400000	1.07551	1.14296	1.24807	1.15065	0.195329	0.0319845	0.00490925	0.0263314
7	17	387	393	280000	0.954196	0.912397	1.07153	0.965732	0.195329	0.0554894	0.147426	0.632252
988	13	991	1006	640000	0.954135	0.935202	0.932003	0.771784	0.195329	0.119012	0.229694	0.014579
3118	2	3809	3822	560000	0.954152	1.08327	0.833814	0.837275	0.195329	0.165873	0.0464148	0.0496876
1395	15	2530	2539	400000	1.07534	1.08807	1.14003	0.990308	0.196073	0.149955	0.0336209	0.509075
1168	15	1522	1535	560000	1.07535	1.05398	1.05327	0.903435	0.196073	0.285778	0.209164	0.148765
1634	3	2972	2979	280000	0.954445	1.00521	0.976129	0.865759	0.196519	0.463701	0.418477	0.0834573
616	19	74	82	360000	1.07518	1.08858	1.04757	1.01165	0.196816	0.148319	0.230289	0.394079
2940	7	2449	2462	560000	1.07514	1.03669	1.10162	0.975184	0.197114	0.634186	0.0733413	0.58792
319	19	1443	1449	280000	0.954544	0.934643	0.993648	0.875887	0.197263	0.116929	0.507736	0.0968462
1881	7	139	144	240000	1.07496	1.1699	1.15357	1.19044	0.197411	0.00937221	0.0257364	0.0117525
3129	5	790	803	520000	1.07496	1.05531	1.04774	0.965592	0.197411	0.280274	0.229694	0.632847
1871	3	4561	4571	400000	0.954605	1.10344	0.92356	0.946421	0.198007	0.108747	0.201874	0.717197
1990	1	4311	4318	320000	0.954591	1.09118	0.976669	1.00712	0.198007	0.141327	0.421601	0.418179
2008	2	1106	1116	440000	0.954617	1.08089	0.976295	0.997141	0.198007	0.173609	0.419816	0.474115
1704	15	2247	2253	280000	0.954616	1.07377	0.985582	0.921376	0.198007	0.20247	0.466528	0.195924
772	10	3112	3119	280000	1.07475	1.06221	1.04279	0.929009	0.198155	0.249628	0.249033	0.218834
1654	6	3436	3450	600000	0.954694	1.10238	0.96092	0.957648	0.198304	0.11083	0.344987	0.668997
359	18	1637	1662	1000000	0.954731	0.843104	1.07466	0.721605	0.198453	0.00282654	0.138798	0.00505802
1725	8	1473	1484	480000	0.954727	1.06106	0.984811	0.983058	0.198453	0.25424	0.462809	0.545373
1245	10	2445	2453	360000	0.954797	0.987703	0.940725	0.948696	0.198602	0.367153	0.261678	0.706635
136	16	1181	1195	600000	0.95481	1.01577	0.928482	0.890748	0.198602	0.517108	0.216602	0.123029
1490	7	1926	1932	280000	0.954895	1.06901	1.1111	1.06197	0.19875	0.219875	0.0598036	0.177328
524	20	146	152	240000	0.954891	0.970885	1.05327	0.945393	0.19875	0.276108	0.209164	0.279381
2824	12	2861	2876	640000	1.07466	1.02227	0.993889	0.844719	0.19875	0.55296	0.509372	0.0569771
2465	4	438	446	360000	1.07444	1.10131	1.07328	0.890222	0.199197	0.112913	0.142815	0.121988
1192	8	3322	3330	360000	1.07453	1.02032	1.00636	0.801312	0.199197	0.54463	0.422047	0.0258852
840	1	17	23	280000	1.07435	1.11651	1.20143	1.12804	0.199345	0.0773579	0.00981851	0.043737
991	23	2718	2723	200000	0.955051	1.049	1.11212	0.912844	0.199345	0.305118	0.0584647	0.172865
3106	16	1954	1971	720000	1.07439	1.03801	1.00394	0.987337	0.199345	0.639988	0.435287	0.523059
2534	23	1128	1142	600000	0.955095	1.056	0.961278	0.913985	0.199494	0.276257	0.346028	0.176584
1888	10	330	335	240000	0.95509	0.979188	1.01941	0.972999	0.199494	0.321779	0.355698	0.597144
2996	2	4383	4389	280000	0.955132	1.09985	1.03386	1.12716	0.199643	0.116781	0.286373	0.0441833
1384	2	2493	2504	480000	0.955124	1.05682	0.953748	0.960369	0.199643	0.273877	0.315531	0.656501
2571	3	1686	1698	520000	0.955126	1.00371	0.959125	0.900115	0.199643	0.454032	0.338143	0.141327
2399	6	3153	3158	240000	0.955233	1.10262	1.00515	0.928963	0.200238	0.110384	0.428295	0.218536
2110	10	1136	1143	320000	1.07411	1.06481	1.08691	1.02861	0.200238	0.238322	0.103689	0.310324
1997	16	314	325	440000	1.07409	1.029	1.09172	1.01876	0.200238	0.592978	0.0923832	0.358524
688	1	5132	5138	280000	1.07405	1.11078	1.23993	1.14769	0.200387	0.0910443	0.00505802	0.0276703
1846	2	5053	5066	560000	0.955306	1.10289	0.876255	0.892958	0.200536	0.109938	0.09759	0.127046
971	1	3669	3685	640000	0.95536	1.03306	0.865951	0.784645	0.200982	0.6144	0.0836061	0.019637
933	2	5836	5842	240000	1.07393	1.16322	1.1143	1.06146	0.201428	0.0130913	0.0551919	0.178816
2193	10	1799	1805	280000	1.07394	1.14004	1.34116	1.31246	0.201428	0.0354061	0.00178518	0.00208271
2092	9	2156	2163	320000	0.955489	1.06978	0.962313	0.971863	0.201726	0.217495	0.351235	0.602499
528	21	407	424	720000	0.955485	1.01114	1.08415	1.00373	0.201726	0.494793	0.109194	0.43618
2590	11	3242	3251	400000	1.07374	1.14731	1.17753	1.16908	0.20247	0.026629	0.0148765	0.0178518
1304	21	1115	1128	560000	1.07373	1.0687	1.16829	1.02506	0.20247	0.221214	0.0180006	0.328622
2592	6	666	678	520000	0.955637	1.11774	0.813448	0.959856	0.202618	0.0739363	0.0318358	0.657691
1029	14	2050	2062	520000	0.955671	1.05722	0.995279	0.925288	0.202767	0.270604	0.517108	0.20723
2699	10	3	21	720000	1.07331	1.06316	1.16618	0.914317	0.203511	0.245909	0.0194882	0.177626
1770	1	2136	2144	360000	0.955771	0.966968	0.904764	0.886239	0.203511	0.257066	0.152336	0.115739
1476	3	3995	4006	480000	0.955827	1.09397	0.907025	0.913814	0.203957	0.132699	0.157394	0.176138
3265	4	4349	4355	280000	0.955821	1.02727	0.881893	0.895851	0.203957	0.583457	0.107111	0.131211
2044	3	642	649	320000	0.955847	1.02341	0.856972	0.74161	0.204255	0.560547	0.0722999	0.00833085
1657	17	838	848	440000	0.95588	1.03	0.928987	0.91285	0.204701	0.598334	0.218685	0.172865
188	17	657	667	440000	0.955919	0.949577	1.03603	0.956351	0.204999	0.173758	0.276108	0.673312
96	1	4908	4917	400000	0.955949	1.04464	0.865115	0.683784	0.204999	0.326391	0.0827135	0.00252901
1236	12	1251	1256	240000	0.955928	1.02289	1.07606	1.08429	0.204999	0.557126	0.134186	0.108896
3190	7	3535	3550	640000	0.95597	1.03126	0.91027	0.944058	0.204999	0.604284	0.166915	0.273877
3168	2	3372	3381	400000	1.07269	1.08959	1.13925	1.07124	0.205296	0.146236	0.0346623	0.147873
579	22	1096	1108	520000	1.07269	0.982332	1.07773	0.884613	0.205296	0.338738	0.127492	0.111574
500	8	451	467	680000	1.07267	1.01209	1.06767	0.816845	0.205296	0.499702	0.15784	0.0327284
2613	1	1197	1206	400000	1.07288	1.01571	1.0945	0.978707	0.205296	0.516959	0.0873252	0.569622
2980	2	3416	3429	560000	0.956019	1.0798	0.810464	0.844588	0.205445	0.176882	0.0300506	0.0565308
736	3	1016	1033	720000	1.07252	1.11081	1.17143	1.05287	0.205594	0.0908956	0.0163642	0.210057
650	1	155	163	360000	1.0725	1.04775	0.9442	0.866827	0.205891	0.309878	0.274323	0.0846474
3357	3	3989	3994	200000	0.956142	1.04298	0.870987	0.983539	0.206189	0.333829	0.0907468	0.543142
3274	8	626	634	360000	1.07214	1.14651	1.38582	1.51957	0.206635	0.0275216	0.00148765	0.000892591
1768	4	1433	1447	600000	0.956378	1.09265	0.941945	0.950108	0.207379	0.136864	0.265695	0.700536
720	6	127	136	400000	0.956419	1.05044	0.960821	0.92684	0.207676	0.298721	0.344838	0.212288
2153	12	2471	2477	280000	0.956606	1.11824	0.905516	0.927935	0.207974	0.072895	0.154567	0.215561
3192	6	3451	3458	320000	0.95656	1.11263	0.940793	1.01583	0.207974	0.0859863	0.261827	0.374442
2528	13	2301	2311	440000	0.956507	1.06536	0.864242	0.902084	0.207974	0.236239	0.0819697	0.145939
1511	6	2498	2507	400000	0.956564	1.05338	0.976377	0.81566	0.207974	0.286968	0.420411	0.0324308
397	17	1998	2005	320000	1.07188	1.095	1.14089	1.1222	0.20842	0.128831	0.0331747	0.0477536
786	16	2	11	400000	1.07184	1.08704	1.1765	1.1069	0.208569	0.152782	0.0151741	0.0648616
1063	4	3089	3100	480000	0.956725	1.07178	0.97656	0.936365	0.208718	0.208866	0.420857	0.244273
3033	3	4608	4614	280000	1.07183	1.1223	1.07162	1.02777	0.208866	0.0635228	0.147426	0.314936
2307	1	4561	4571	440000	0.956755	1.06823	1.00057	0.970729	0.209164	0.224487	0.454924	0.607111
3153	10	81	96	640000	1.07172	1.05939	1.08592	1.03137	0.209461	0.262571	0.105772	0.297977
806	21	924	937	560000	0.956777	1.00188	1.00189	0.912325	0.209461	0.444808	0.44704	0.171824
2740	5	4266	4271	200000	1.07158	1.09518	0.947878	1.00405	0.20961	0.128087	0.290241	0.434395
408	20	1554	1569	640000	1.07157	1.06124	1.18119	1.11085	0.20961	0.253347	0.0139839	0.0601012
508	1	6195	6202	280000	0.956914	1.01667	0.975123	0.786905	0.209759	0.523207	0.41208	0.0200833
486	3	349	355	280000	1.07149	1.04524	1.15984	0.860994	0.210057	0.322374	0.0218685	0.0772092
865	9	890	898	360000	0.956969	1.04181	1.11842	1.08588	0.210205	0.338292	0.0508777	0.105772
833	9	910	919	360000	0.956993	1.00981	0.951178	0.988847	0.210205	0.488248	0.304076	0.515323
2665	2	1209	1217	360000	0.957036	1.09559	0.889034	0.944905	0.210503	0.126897	0.119607	0.277001
1923	8	952	957	240000	0.957077	1.0742	0.905945	1.00378	0.210652	0.19994	0.155162	0.43618
2014	9	2893	2900	280000	0.957082	0.988704	1.05013	0.838288	0.210652	0.372657	0.218536	0.0507289
882	11	1811	1825	600000	0.957143	1.01713	1.09682	1.10823	0.210652	0.526034	0.0825647	0.0635228
71	12	1684	1693	400000	0.957304	0.982564	0.983476	0.90693	0.211247	0.339482	0.456709	0.156947
3224	10	3020	3033	560000	1.07132	1.17045	1.15194	1.14568	0.211544	0.00922345	0.0258852	0.0285629
3005	11	2152	2165	560000	1.07124	1.04534	1.08283	0.936877	0.211544	0.321779	0.11321	0.247248
1969	10	1535	1546	480000	1.07126	1.02664	1.08218	1.05274	0.211544	0.578994	0.114103	0.210949
2694	17	112	121	360000	1.07116	1.12605	1.1289	1.08856	0.21199	0.0568283	0.0423981	0.100417
171	12	1216	1226	440000	0.957544	1.00194	1.02389	0.922503	0.212437	0.445254	0.332937	0.199345
1680	14	1870	1876	280000	1.071	1.13821	1.30708	1.27639	0.212586	0.0364475	0.00208271	0.0034216
1995	17	764	770	280000	0.957586	1.02204	1.06959	1.02355	0.212586	0.55177	0.152633	0.334573
2539	6	3459	3472	560000	0.957611	1.04332	0.942941	0.956577	0.212734	0.332193	0.269563	0.672865
237	9	3460	3467	320000	1.0709	0.978959	1.07878	0.903085	0.212883	0.320887	0.124665	0.147873
1534	6	2195	2203	360000	0.957633	1.08491	0.919603	0.958792	0.213181	0.159625	0.191312	0.663642
1385	5	4489	4504	640000	1.07081	1.06008	1.09871	0.975755	0.213329	0.258405	0.0797382	0.583606
825	1	4319	4330	480000	0.957714	1.02316	0.886008	0.845593	0.213478	0.558614	0.115293	0.0574234
2723	23	461	473	520000	1.07066	1.09042	1.05744	1.07176	0.213924	0.144005	0.193097	0.147129
2726	4	1787	1799	520000	0.957801	1.0477	0.9666	0.98047	0.213924	0.310027	0.372211	0.560547
12	17	1137	1143	280000	0.95778	0.986162	0.948223	0.884041	0.213924	0.360458	0.291877	0.110979
2079	1	4812	4825	560000	0.957875	1.08304	0.967074	0.955353	0.214371	0.166766	0.374591	0.678221
364	5	2393	2402	400000	0.957879	1.06308	0.988865	0.944975	0.214371	0.246058	0.484677	0.277596
1212	5	892	899	320000	0.957857	0.973546	0.960087	0.855067	0.214371	0.290985	0.342458	0.0696221
1259	20	852	857	240000	0.957872	0.983275	1.0733	1.09563	0.214371	0.344689	0.142815	0.084945
1456	1	1376	1383	320000	1.07054	1.0991	1.17905	1.09999	0.214519	0.118863	0.014579	0.0764653
870	21	876	882	280000	0.957971	1.06725	1.18313	1.15845	0.214668	0.228355	0.0133889	0.0227611
1488	12	2347	2363	680000	0.95792	1.05363	0.922242	0.930003	0.214668	0.286224	0.19875	0.221511
864	2	699	718	800000	0.958024	1.05396	0.97617	0.954437	0.214817	0.285778	0.418923	0.680601
2547	14	2284	2294	440000	0.958092	1.05092	1.05896	1.06991	0.215115	0.296043	0.186849	0.151592
2846	2	4226	4245	760000	0.958107	1.04738	0.920526	0.912778	0.215115	0.312258	0.194287	0.172865
494	3	3196	3209	560000	0.958102	1.0201	0.918598	0.859618	0.215115	0.542547	0.188188	0.0752752
2214	1	5883	5891	360000	0.958226	1.13352	0.947764	1.03203	0.215263	0.043737	0.289051	0.295001
2651	8	2732	2746	600000	0.958154	1.07724	0.901952	0.910699	0.215263	0.187593	0.145344	0.168402
450	15	1093	1104	480000	0.958151	1.07461	0.97408	0.909165	0.215263	0.198899	0.408956	0.163493
469	1	1067	1074	320000	0.958131	1.017	0.900962	0.887116	0.215263	0.525588	0.142963	0.116483
824	7	3270	3279	360000	0.958364	1.07837	0.926296	0.942449	0.21571	0.183428	0.211098	0.26748
1688	6	83	93	440000	1.07027	1.06609	1.12217	0.918484	0.215858	0.232669	0.0477536	0.188039
1173	9	899	909	440000	0.958425	1.04401	0.957677	0.990229	0.215858	0.328771	0.331003	0.509372
3018	6	2908	2913	200000	0.958434	0.940475	0.949446	0.914379	0.216007	0.137459	0.296192	0.177626
2184	5	1346	1355	400000	0.95845	1.05679	1.20492	1.12749	0.216007	0.273877	0.00922345	0.0438857
3336	6	2801	2810	400000	0.958452	1.05583	0.938581	0.811151	0.216007	0.277893	0.253496	0.0306456
1678	18	227	239	520000	0.958477	1.02107	0.938008	0.950773	0.216156	0.547754	0.251562	0.697858
3127	23	2977	2984	280000	0.958498	1.02356	0.929316	0.865404	0.216156	0.560845	0.220173	0.0831598
1128	2	1096	1105	400000	0.958535	1.09726	0.928456	0.852195	0.216453	0.12288	0.216602	0.0657542
2670	15	2019	2032	560000	1.0701	1.05495	1.08965	0.972715	0.216453	0.282059	0.09759	0.598929
1730	16	1384	1398	560000	0.958527	0.974184	0.875984	0.840197	0.216453	0.294704	0.0972925	0.0526629
2729	14	530	540	440000	0.958555	1.03845	0.94075	0.893678	0.216602	0.642963	0.261827	0.127938
632	1	5036	5045	400000	1.07007	1.10309	1.10034	0.970257	0.216751	0.109789	0.0755727	0.608747
2041	7	3880	3890	440000	1.07009	1.04711	1.11145	1.0105	0.216751	0.313597	0.0593573	0.399583
1756	6	3679	3693	600000	0.95859	1.09713	0.98611	1.003	0.2169	0.123178	0.469354	0.440345
2685	10	2551	2557	280000	0.958589	1.05762	0.929247	0.917529	0.2169	0.269711	0.219726	0.184618
2426	10	1754	1768	600000	0.958618	1.05395	0.902626	0.980129	0.2169	0.285778	0.147278	0.562035
1473	4	3652	3664	520000	1.06996	1.07492	1.10046	0.947082	0.217197	0.19756	0.0755727	0.714519
2359	23	1166	1175	400000	0.958696	1.03278	0.963457	1.09454	0.217495	0.612764	0.356144	0.0873252
2671	4	4681	4693	520000	1.06972	0.997982	1.00129	0.729359	0.217644	0.424576	0.450907	0.00595061
1573	11	2855	2866	480000	0.958806	0.959497	0.87784	0.838881	0.21809	0.222404	0.100268	0.0511752
194	15	1217	1227	440000	0.958755	0.995315	1.05608	0.960383	0.21809	0.409997	0.197709	0.656352
969	17	677	682	240000	0.958774	1.01254	0.994679	1.01329	0.21809	0.501339	0.513984	0.386492
2038	5	3558	3570	520000	0.958782	1.03085	0.876321	0.864514	0.21809	0.602648	0.09759	0.0821184
1372	11	1710	1722	520000	1.06959	1.08252	1.11059	1.05179	0.218239	0.168849	0.0602499	0.213478
280	8	2291	2300	400000	1.06955	0.96271	1.08343	0.7963	0.218239	0.237727	0.111574	0.0227611
1205	3	3330	3338	320000	0.958858	1.05096	1.0345	0.931821	0.218239	0.295894	0.282803	0.228801
138	17	318	324	280000	1.0695	0.995613	1.23499	0.991827	0.218387	0.411187	0.00565308	0.501488
2764	16	470	475	240000	1.06947	1.2129	0.939085	1.02465	0.218536	0.00193395	0.255579	0.330259
2392	17	756	763	320000	0.95888	1.04563	0.984796	1.04417	0.218536	0.320887	0.46266	0.24457
3202	6	611	620	400000	0.958913	1.1012	0.977944	1.04652	0.218685	0.113359	0.426659	0.232966
3318	2	175	181	280000	1.06932	1.1116	1.00912	1.01581	0.218982	0.0888129	0.407319	0.374591
703	7	2913	2920	320000	0.958986	1.06896	0.896334	0.846289	0.218982	0.220173	0.131806	0.058911
2353	8	2603	2614	480000	0.959025	1.04769	0.940352	0.816555	0.218982	0.310027	0.260339	0.0327284
2905	1	1294	1301	320000	0.958985	1.04616	1.0026	1.07669	0.218982	0.318804	0.442874	0.131508
1533	7	1877	1885	360000	1.06927	1.17332	1.18018	1.12155	0.219131	0.00877715	0.0142815	0.0483487
965	19	904	911	320000	1.06928	1.10366	1.05038	1.00275	0.219131	0.108301	0.217941	0.442428
2317	9	2527	2539	520000	1.06929	1.08888	1.17954	1.0345	0.219131	0.14698	0.0144302	0.282803
2683	1	1364	1375	480000	1.06908	1.08055	1.16158	1.07285	0.21928	0.174502	0.0214222	0.143558
197	16	2201	2216	640000	1.06916	1.04733	1.07483	0.919005	0.21928	0.312705	0.1385	0.189229
1908	10	954	968	600000	0.959076	0.988792	0.961566	0.885398	0.21928	0.373103	0.347664	0.114252
84	14	1447	1464	720000	0.959092	0.923063	0.956829	0.712152	0.219429	0.0794406	0.327879	0.00401666
116	9	3426	3433	320000	1.06906	1.01667	0.991951	0.936911	0.219429	0.523207	0.498512	0.247397
951	10	301	307	280000	0.959134	1.01944	0.956683	1.00111	0.219429	0.539423	0.327284	0.452098
2069	3	4876	4882	280000	0.959163	1.10613	0.950931	0.949676	0.219875	0.102053	0.302886	0.702321
827	1	4591	4600	400000	0.959251	1.05339	0.9781	0.937403	0.220173	0.286968	0.426956	0.249926
3186	13	2478	2487	400000	1.06876	1.15152	1.12132	1.0853	0.220916	0.0211247	0.0484975	0.106962
1510	15	2496	2509	560000	0.95933	1.08504	0.90677	0.856422	0.221065	0.159328	0.15665	0.0715561
1519	22	1244	1253	400000	1.06871	1.00622	1.06186	0.877893	0.221065	0.468164	0.177626	0.100268
1243	14	1905	1912	320000	0.95939	1.00524	1.02468	0.986257	0.221809	0.463701	0.330259	0.529902
3356	23	3393	3401	360000	0.95944	1.17962	0.834359	0.979764	0.221958	0.0068432	0.0471586	0.564564
1717	9	3242	3249	320000	0.959431	0.965406	0.904432	0.800212	0.221958	0.250074	0.151741	0.0249926
876	23	2730	2735	240000	0.959461	1.02367	0.965066	0.847015	0.222107	0.561143	0.36507	0.0595061
861	14	2343	2352	400000	0.959488	1.01259	0.849138	0.862554	0.222255	0.501339	0.0627789	0.0791431
2283	1	1322	1329	320000	0.959492	1.07699	1.16721	1.2173	0.222404	0.188486	0.0187444	0.00788456
158	6	1781	1794	520000	0.959574	0.989819	0.931435	0.858557	0.22285	0.378608	0.227165	0.0742339
1468	6	239	261	920000	0.959612	1.05993	0.958564	0.959224	0.222999	0.259149	0.335317	0.661262
2450	3	3456	3467	480000	0.959615	1.05395	1.01504	1.13122	0.222999	0.285778	0.379054	0.0403154
1381	6	872	881	400000	0.959665	1.02455	0.886166	0.839879	0.222999	0.566796	0.115591	0.0523654
1391	8	313	318	240000	1.06837	1.03256	0.982728	0.939296	0.223297	0.611723	0.45299	0.255876
2802	3	3766	3772	280000	0.959716	1.08041	0.992507	0.978624	0.223594	0.175097	0.501785	0.570217
2238	7	3233	3242	400000	0.959767	1.05017	0.999021	0.950471	0.223743	0.299911	0.462957	0.698453
3330	5	4425	4433	360000	0.959803	0.979818	0.907586	0.848957	0.223892	0.325052	0.158881	0.0626302
600	22	1150	1160	440000	1.06832	1.03344	1.02993	0.950544	0.223892	0.616632	0.304969	0.698453
2971	11	2951	2962	480000	1.06825	1.15937	1.24147	1.32936	0.224487	0.0153228	0.00505802	0.00193395
2325	5	3718	3725	320000	1.06819	1.13391	1.1586	1.07446	0.224487	0.0426956	0.0226123	0.139839
1941	4	970	979	400000	0.959891	1.11935	0.935547	1.03222	0.224487	0.070366	0.241595	0.294109
704	4	4597	4605	360000	1.06822	1.06679	0.955926	0.750431	0.224487	0.23014	0.324011	0.00996727
1492	4	2486	2495	360000	0.95988	1.04856	0.960441	0.865719	0.224487	0.306456	0.343648	0.0834573
1151	11	75	86	480000	1.0681	1.13017	1.11179	1.09112	0.224784	0.0490925	0.058911	0.0938709
2630	17	1651	1662	440000	0.960053	1.05021	0.918423	0.956634	0.225082	0.299911	0.187742	0.672716
832	2	5022	5034	520000	0.96013	1.07188	0.953441	0.907102	0.225528	0.20842	0.314192	0.157542
1917	3	3757	3765	360000	0.960101	1.0632	0.987788	0.974664	0.225528	0.245909	0.478132	0.588664
2155	2	2649	2654	200000	0.960116	1.00351	0.927568	0.779752	0.225528	0.452098	0.213924	0.0177031
2103	8	2568	2581	560000	0.960162	1.03192	1.10924	1.04577	0.225677	0.608599	0.0620351	0.236239
553	14	1884	1890	280000	0.960206	0.996783	1.11889	1.06159	0.225826	0.417882	0.0507289	0.17837
3335	11	2692	2699	320000	0.960283	1.09079	1.01073	1.0817	0.225974	0.142815	0.398542	0.115442
2047	8	1667	1674	320000	0.960297	1.08099	0.937608	0.984371	0.225974	0.173163	0.250669	0.539274
2240	19	1297	1307	440000	0.96034	1.02484	1.03206	1.02671	0.226123	0.568134	0.294704	0.319399
1781	9	1935	1945	440000	0.960357	1.09763	0.950776	0.946892	0.226272	0.12169	0.302142	0.715263
1347	1	1314	1321	320000	0.96037	1.0593	0.976821	0.975572	0.226272	0.263314	0.422345	0.584945
2438	3	365	374	400000	1.06785	1.0639	1.10983	0.975611	0.226421	0.242041	0.06144	0.584647
2481	11	1459	1473	560000	0.9604	1.04742	0.936418	0.953294	0.226421	0.311663	0.244421	0.686552
863	1	397	402	240000	1.0678	1.08584	1.15322	1.06539	0.226718	0.156799	0.0257364	0.164832
1441	13	1834	1858	1000000	0.960543	1.069	0.911999	0.92217	0.226718	0.219875	0.17108	0.198453
2497	2	3382	3392	440000	1.06774	1.06813	1.093	0.87868	0.226867	0.224784	0.0901517	0.102202
3234	11	2803	2811	360000	1.06772	1.02703	0.975402	0.964004	0.226867	0.581821	0.414311	0.640732
2663	15	2317	2333	680000	1.06766	1.0967	1.05486	0.919654	0.227016	0.124368	0.203065	0.191461
2719	6	2770	2783	560000	0.960695	1.09754	0.974529	1.05269	0.227908	0.121839	0.411038	0.211098
3289	5	3922	3929	320000	1.06743	1.10259	1.10462	0.996247	0.228057	0.110533	0.0679857	0.478578
2654	5	268	280	520000	1.06745	1.03273	1.13903	0.919948	0.228057	0.612467	0.0348111	0.192502
1493	9	2449	2461	520000	0.960751	1.02792	0.928946	0.851757	0.228206	0.585838	0.218536	0.0653079
2087	7	932	948	640000	0.960757	1.06519	1.03615	1.04284	0.228355	0.236983	0.275513	0.248884
2412	7	3751	3762	480000	1.06717	1.14378	1.22872	1.17974	0.22895	0.0307944	0.00624814	0.0142815
2660	3	830	836	280000	0.960902	1.0552	0.976826	0.978189	0.22895	0.28072	0.422345	0.572746
1181	14	1372	1383	480000	0.961062	0.98696	0.981619	0.874694	0.229396	0.364921	0.446445	0.0953585
3057	5	3965	3972	320000	0.961096	1.04003	0.921584	0.994706	0.229545	0.348259	0.196816	0.486016
2178	18	600	615	600000	1.06701	1.02306	1.2345	1.02591	0.229545	0.558167	0.00565308	0.324308
1206	6	843	853	440000	1.06695	1.07101	1.12532	0.957465	0.229694	0.212586	0.0459685	0.669592
1106	1	403	410	320000	1.06693	1.09846	1.15645	1.0361	0.229842	0.120649	0.0238024	0.275662
1702	7	2615	2631	640000	0.961171	1.08782	1.00598	1.06324	0.229991	0.150402	0.423981	0.171973
1691	7	1838	1846	360000	1.06679	1.08014	1.16799	1.15461	0.23014	0.175989	0.0181494	0.0245463
328	19	1066	1073	320000	1.06671	1.12324	1.19667	1.13922	0.230586	0.0615888	0.0105623	0.0346623
329	4	3973	3979	280000	1.06674	1.10654	1.08188	0.980879	0.230586	0.101607	0.115442	0.557721
989	7	3495	3502	320000	1.06676	1.09434	1.11598	0.9859	0.230586	0.131508	0.0531092	0.531985
1611	13	2463	2477	600000	1.06676	1.07722	1.03293	0.94332	0.230586	0.187593	0.290241	0.270753
922	20	20	30	440000	0.961297	0.980198	1.05829	0.954661	0.230735	0.327284	0.189527	0.680303
1797	8	1369	1377	360000	0.961391	1.09435	0.929604	0.957206	0.23133	0.131508	0.220619	0.670634
3019	1	5046	5053	320000	1.06648	1.11401	1.13026	1.06113	0.231627	0.0825647	0.0407617	0.179411
1250	19	14	19	240000	1.06648	1.07414	1.12953	1.0745	0.231627	0.200238	0.0419518	0.139691
1211	4	1370	1379	400000	0.961445	1.02422	0.966306	0.826211	0.231776	0.565159	0.370574	0.0395716
3152	4	3553	3568	600000	0.961586	1.02616	0.868812	0.795333	0.232074	0.575722	0.0870277	0.0226123
570	6	203	212	400000	0.961603	0.998325	0.92202	0.857824	0.232223	0.426064	0.198007	0.07349
1576	17	1570	1580	400000	0.961605	0.999005	1.13245	1.09787	0.232223	0.429188	0.0391253	0.0809283
3308	2	5589	5596	320000	1.06614	1.19842	1.01407	1.06893	0.232371	0.00371913	0.383517	0.153972
2803	11	2317	2325	360000	1.06618	1.02835	1.01884	0.880641	0.232371	0.588367	0.358227	0.105326
3115	1	5819	5836	720000	1.06614	1.15852	1.04128	1.00815	0.23252	0.0157691	0.253645	0.412824
940	12	2295	2314	800000	0.961765	1.098	1.06509	1.12098	0.233264	0.121392	0.165576	0.048795
2765	2	2578	2586	360000	0.961737	1.03763	0.909411	0.890947	0.233264	0.638352	0.164088	0.123178
961	11	1886	1897	440000	0.961845	1.03504	0.995458	0.997596	0.233413	0.625558	0.518298	0.471437
2758	10	3034	3042	360000	1.06599	1.16889	1.13624	1.20922	0.233561	0.00996727	0.0364475	0.00892591
2619	11	2371	2388	720000	1.06584	1.13415	1.14541	1.1212	0.23371	0.0425469	0.0285629	0.0486462
1340	8	291	298	320000	1.06595	1.09046	1.15485	1.01521	0.23371	0.144005	0.0245463	0.378161
2755	13	2531	2545	600000	1.06597	1.06131	1.179	0.977238	0.23371	0.253198	0.014579	0.576019
3138	4	646	651	200000	1.06577	1.16637	1.05276	1.06417	0.234008	0.0111574	0.210949	0.168997
3209	11	420	427	320000	1.06568	1.15189	1.29024	1.25008	0.234454	0.0208271	0.00267777	0.00490925
2607	16	624	632	360000	0.962117	0.995994	0.943133	0.972164	0.234603	0.41327	0.270306	0.600714
2322	6	3322	3329	320000	1.06556	1.11503	1.01867	0.887366	0.235198	0.0801845	0.359268	0.117078
1609	5	3206	3212	240000	0.962188	1.06558	0.948809	0.824666	0.235347	0.235049	0.29396	0.0382327
1592	3	3526	3533	320000	0.962357	1.06955	0.963715	0.943632	0.235793	0.218239	0.357632	0.271497
1136	3	3349	3356	320000	0.96241	1.07619	1.04321	0.95152	0.23609	0.192205	0.247545	0.694287
721	1	1681	1692	440000	0.962466	1.07081	0.884992	0.898828	0.236388	0.213329	0.112467	0.13731
667	16	1804	1813	400000	0.962443	0.962915	0.965658	0.811341	0.236388	0.239066	0.36745	0.0309432
955	7	819	830	480000	0.962478	1.06345	0.91973	1.00498	0.236388	0.245165	0.191907	0.429337
1599	1	4044	4051	320000	0.962542	1.05208	1.04958	0.956858	0.236834	0.291729	0.220768	0.671973
3009	12	3088	3093	240000	1.06518	1.07783	1.21537	1.09604	0.236983	0.185064	0.00803332	0.0842011
582	10	1818	1826	360000	1.0651	1.06763	1.18902	1.05982	0.236983	0.227313	0.01205	0.183279
2851	16	2049	2057	360000	1.0652	1.04131	1.11078	1.0281	0.236983	0.341267	0.0602499	0.3133
2728	11	3154	3159	240000	1.06509	1.14743	1.13948	1.14531	0.237132	0.026629	0.0345135	0.0288605
1112	1	4037	4043	280000	0.962627	1.10887	0.939397	1.06146	0.237281	0.0952098	0.256174	0.178816
2848	1	3011	3018	320000	0.962621	1.07352	0.931688	0.944553	0.237281	0.202767	0.228206	0.276406
1057	3	1601	1613	520000	1.065	1.01655	1.06222	0.895712	0.237578	0.522315	0.175543	0.130913
1273	18	1293	1298	240000	0.962717	1.04018	0.944964	1.13253	0.237727	0.347664	0.277596	0.0391253
2401	11	296	308	480000	0.962753	1.01742	0.933057	0.883811	0.237876	0.52767	0.233264	0.110681
2622	11	3145	3153	360000	1.06486	1.06204	1.04521	0.920657	0.238173	0.250223	0.238322	0.194585
2099	12	3037	3042	240000	0.962799	1.03321	0.880616	0.863544	0.238322	0.615442	0.105326	0.0806308
389	19	119	126	320000	1.0647	1.07653	1.17134	1.1115	0.238768	0.190271	0.0163642	0.0593573
3238	9	3100	3107	320000	0.962861	1.05962	1.09681	1.13138	0.238768	0.261232	0.0825647	0.0401666
2045	4	3499	3508	400000	0.962906	1.12662	0.85924	0.944625	0.238917	0.0548944	0.0748289	0.276555
2581	8	2055	2065	440000	0.962918	1.02165	0.943771	0.878152	0.239066	0.549985	0.272092	0.100714
1008	15	1936	1947	480000	0.96291	1.03256	0.947246	0.938699	0.239066	0.611723	0.286819	0.254537
2932	1	5297	5306	400000	0.963051	1.13597	0.956146	1.03413	0.239512	0.0404641	0.325052	0.284885
405	6	1149	1166	720000	0.963067	1.03586	1.00235	0.939958	0.239512	0.63017	0.444511	0.258256
1409	2	1787	1794	280000	1.06461	1.09818	1.14593	1.12345	0.239661	0.121095	0.0285629	0.0470098
954	20	1002	1009	320000	0.963089	0.97155	0.910624	0.935338	0.239661	0.281018	0.168402	0.241148
1270	17	1029	1035	280000	0.963096	1.01547	0.988548	1.00334	0.239661	0.515769	0.482446	0.438262
1919	15	2138	2144	280000	0.963139	1.01571	0.991563	0.888259	0.23981	0.516959	0.497322	0.117971
1255	8	2582	2591	400000	0.963151	1.07881	1.05221	1.02989	0.239958	0.181791	0.212288	0.305266
804	3	500	509	400000	0.963153	1.07549	0.970928	0.967059	0.239958	0.195329	0.39393	0.625707
1764	9	3172	3179	320000	0.963168	1.01983	1.05401	1.02463	0.239958	0.541059	0.20604	0.330259
1345	9	3331	3339	360000	1.06459	1.03785	1.07276	0.942624	0.239958	0.638947	0.144005	0.268224
2612	2	283	290	280000	1.06451	1.11306	0.965134	0.977012	0.240256	0.0846474	0.365367	0.576614
1892	2	3054	3064	440000	0.963242	1.07504	0.914337	0.918075	0.240405	0.197114	0.177626	0.186105
617	16	57	67	440000	1.06435	1.08483	1.09198	1.06731	0.240702	0.160071	0.0917882	0.159328
1906	1	3635	3641	280000	0.963317	1.09465	0.989125	1.0229	0.241	0.130021	0.485867	0.3374
2218	11	178	194	680000	1.06423	1.07544	1.16246	0.957762	0.241148	0.195626	0.0211247	0.668402
893	20	501	515	600000	0.96348	0.986703	0.899237	0.871059	0.241446	0.363285	0.138798	0.0907468
3296	2	4560	4565	240000	0.963577	1.10077	0.988972	0.976611	0.241595	0.114103	0.485123	0.578697
1551	3	3932	3957	1040000	0.963531	1.09955	0.945499	0.948224	0.241595	0.117822	0.279381	0.708123
1836	7	3222	3232	440000	0.963596	1.05369	0.993173	0.963438	0.241595	0.286076	0.505207	0.644302
1832	2	4799	4810	480000	1.06402	1.21503	1.30344	1.25878	0.241892	0.00178518	0.00223148	0.00446296
501	17	75	89	600000	1.06402	1.06178	1.21777	1.09207	0.241892	0.251265	0.00788456	0.0914906
2854	10	2802	2809	320000	1.06394	1.12639	1.19409	1.10557	0.242041	0.0556382	0.0110086	0.0670931
2055	19	1060	1065	240000	1.06393	1.09805	1.15917	1.08992	0.242041	0.121244	0.0220173	0.0969949
1258	1	164	169	240000	1.06392	1.05942	1.09202	1.09386	0.242041	0.262571	0.0917882	0.0886641
3072	13	2496	2507	480000	0.963683	1.09486	0.933567	1.00426	0.24219	0.129277	0.235198	0.432907
1225	4	2724	2739	640000	0.963725	1.07961	0.940308	0.877509	0.242339	0.177328	0.26019	0.0993752
2722	12	2911	2929	720000	0.963787	1.03885	0.894107	0.909556	0.242785	0.64579	0.128533	0.164386
2323	2	5483	5489	240000	1.06369	1.15476	1.15605	1.07487	0.243826	0.0188932	0.0239512	0.138352
842	18	345	362	680000	1.0637	0.987498	1.02072	0.795384	0.243826	0.367004	0.348855	0.0226123
2760	1	1480	1494	600000	0.964061	1.03263	0.966735	0.971838	0.243975	0.611871	0.372954	0.602797
1265	6	344	354	440000	0.964078	1.0438	1.04136	0.974702	0.244124	0.33011	0.253645	0.588664
3284	8	3363	3376	560000	1.06356	1.08129	1.08936	1.06251	0.24457	0.17227	0.0984826	0.175097
1504	15	2258	2266	360000	0.964219	1.1014	1.14206	1.21687	0.244719	0.112615	0.0319845	0.00788456
125	9	3132	3140	360000	0.964169	0.944456	0.987858	0.797886	0.244719	0.151741	0.478578	0.0241
1027	22	1060	1074	600000	1.06348	1.10622	1.14743	1.09292	0.244868	0.101904	0.0276703	0.0903005
2431	23	3243	3252	400000	0.964256	1.03631	0.905228	0.878644	0.244868	0.632847	0.153079	0.102202
1667	12	1203	1209	240000	0.964358	1.05381	1.11622	1.04841	0.245165	0.285927	0.0531092	0.226867
2662	12	1912	1919	320000	0.964432	1.06573	1.09098	1.13114	0.245463	0.234157	0.0938709	0.0403154
739	7	2334	2352	720000	0.964475	0.854028	0.909573	0.64214	0.245611	0.00476049	0.164386	0.00193395
2542	3	4248	4253	240000	0.964502	1.14792	0.899698	1.09785	0.245611	0.0257364	0.140434	0.0809283
1711	8	763	777	600000	0.964501	1.04356	0.861944	0.860306	0.245611	0.331003	0.0782505	0.0763166
1810	7	2186	2196	440000	0.964495	1.00753	0.889847	0.823976	0.245611	0.475007	0.121392	0.0374888
3183	1	5892	5906	560000	1.06306	1.21263	1.1669	1.20341	0.246058	0.00193395	0.0188932	0.00952098
2544	22	529	537	360000	1.06305	1.10365	1.19994	1.15739	0.246058	0.10845	0.0102648	0.0236537
928	17	1861	1869	360000	1.063	1.08858	1.14846	1.09963	0.246355	0.148319	0.027224	0.0775067
2056	23	1776	1787	440000	0.964626	1.07771	0.87873	0.929479	0.246504	0.18551	0.10235	0.22047
180	16	1919	1931	480000	0.964717	0.852467	0.99594	0.676833	0.24695	0.00431419	0.520083	0.00223148
3035	3	752	770	760000	0.964709	1.10129	0.982065	1.0185	0.24695	0.112913	0.448825	0.360012
2696	1	298	304	280000	1.06285	1.13118	1.12145	1.10264	0.247099	0.0477536	0.0483487	0.0715561
1961	4	49	55	280000	1.06281	1.09745	1.17432	1.06574	0.247099	0.122285	0.0156204	0.163493
1246	20	94	104	400000	0.964815	1.02767	0.99134	1.01999	0.247099	0.584796	0.496727	0.352127
3351	8	43	51	360000	1.06281	1.02887	0.935554	0.918376	0.247099	0.592086	0.241595	0.187742
557	3	1227	1238	480000	0.964842	1.05777	1.09283	1.09948	0.247248	0.269116	0.0903005	0.077953
1309	20	1099	1110	480000	0.964837	1.00247	0.979379	0.930387	0.247248	0.448527	0.433651	0.223148
1373	6	2670	2676	280000	0.964909	1.12084	0.975293	0.996253	0.247694	0.0672419	0.413567	0.478429
2482	2	1524	1532	360000	0.965096	1.09311	1.09631	1.08582	0.247992	0.135525	0.0836061	0.10607
2642	12	54	69	640000	0.96505	1.00244	0.97862	0.938213	0.247992	0.448527	0.429783	0.252306
1101	12	1257	1262	240000	0.965028	1.02287	1.05788	1.02101	0.247992	0.556828	0.191015	0.347516
1191	3	1287	1293	280000	0.965006	1.02917	0.953239	0.959567	0.247992	0.59402	0.3133	0.658881
3207	3	4418	4438	840000	1.06265	1.20831	1.2506	1.3202	0.24814	0.00267777	0.00490925	0.00193395
2296	2	3393	3415	920000	0.965119	1.0751	0.861845	0.865496	0.24814	0.197114	0.0782505	0.0831598
1679	1	5054	5068	560000	1.06261	1.13044	1.21861	1.15186	0.248289	0.0486462	0.00788456	0.0258852
1320	20	1442	1450	360000	1.06247	1.01493	1.12606	0.969345	0.248735	0.512794	0.0452246	0.613062
1176	1	411	421	440000	1.06239	1.11007	1.13465	1.09525	0.249182	0.0922345	0.0376376	0.0858375
243	23	1221	1226	240000	1.06231	1.11584	1.15792	1.17631	0.249628	0.0791431	0.0230586	0.0151741
2377	19	232	242	400000	0.965286	0.962556	0.92113	0.809356	0.249628	0.236983	0.195329	0.0293068
2810	16	431	440	400000	0.965249	0.997978	1.03936	1.00925	0.249628	0.424576	0.260488	0.405683
2232	3	4925	4932	320000	0.96541	1.01837	1.08574	0.911052	0.250074	0.53377	0.106218	0.169444
1014	10	2915	2923	360000	1.06207	1.08332	1.00906	0.866223	0.250223	0.165427	0.407766	0.0839036
800	22	1169	1179	400000	1.06203	1.04146	1.17639	1.01187	0.250372	0.340226	0.0151741	0.39274
1821	17	1663	1669	280000	1.06186	1.06649	1.20959	1.08024	0.250967	0.231479	0.00892591	0.119161
2559	12	2505	2515	400000	0.965601	1.05102	0.910217	0.936556	0.251116	0.295745	0.166766	0.244868
569	11	835	845	440000	0.965609	1.02305	1.0089	0.848499	0.251116	0.558167	0.409253	0.0618863
1289	23	1343	1351	360000	0.965674	1.1093	1.00319	0.927335	0.251265	0.0934246	0.438857	0.213776
1600	10	398	422	960000	0.965664	0.949713	0.875468	0.765887	0.251265	0.174502	0.0956561	0.0129426
3361	15	717	723	240000	0.965712	0.889694	0.209338	7.62215	0.251413	0.0236537	0.000148765	0
422	15	1867	1873	280000	0.965828	1.02085	1.0517	0.961648	0.251413	0.54701	0.213478	0.652038
201	18	363	376	520000	1.06172	0.908145	1.17911	0.820448	0.251711	0.0490925	0.014579	0.0349598
1390	3	920	926	280000	0.965896	1.10918	0.981458	1.04624	0.251711	0.0937221	0.445701	0.234603
3210	8	261	268	320000	1.0617	1.04866	1.0641	0.956171	0.25186	0.306308	0.168997	0.674799
1501	2	3480	3490	440000	1.06167	1.11731	1.10579	0.988303	0.252008	0.075424	0.0669444	0.519488
2970	5	3515	3524	400000	0.96601	0.895462	1.05027	0.794995	0.252157	0.0294555	0.218387	0.0224636
2598	2	4538	4549	480000	0.966035	0.97	0.898336	0.750084	0.252157	0.271348	0.136418	0.00981851
3328	23	3235	3242	320000	0.966	0.986105	0.870621	0.90465	0.252157	0.359863	0.0903005	0.152187
1175	14	2596	2601	200000	0.966053	1.01406	1.10727	1.09977	0.252306	0.508182	0.0644154	0.0772092
2720	7	3777	3787	440000	1.06152	1.05964	1.05582	0.96417	0.252603	0.261083	0.199494	0.640286
1539	16	225	231	280000	0.966188	0.985207	0.973147	0.933609	0.25305	0.354954	0.403749	0.235347
769	23	1700	1716	680000	1.06117	1.11113	1.15808	1.04515	0.253496	0.090003	0.0229098	0.238619
2928	2	2655	2668	560000	0.966222	1.03631	0.918443	0.890901	0.253942	0.632847	0.188039	0.123029
3242	4	3844	3852	360000	1.06106	1.14467	1.30116	1.20969	0.254091	0.0299018	0.00238024	0.00877715
2738	7	1919	1925	280000	0.96629	1.09856	1.07709	1.07681	0.254091	0.120351	0.13017	0.130913
3110	18	1081	1092	440000	0.966294	1.07708	1.02148	1.09085	0.254091	0.187891	0.344392	0.0941684
2242	3	3062	3075	560000	0.966261	1.0388	0.978668	0.930941	0.254091	0.645641	0.430229	0.225379
1570	20	932	942	440000	1.06105	1.07217	1.24724	1.25761	0.25424	0.206486	0.00490925	0.00446296
2679	11	887	907	840000	0.966338	1.04378	0.965573	0.959953	0.25424	0.330408	0.367004	0.657691
3212	8	430	439	400000	0.966381	0.979815	0.93418	0.780682	0.254537	0.324903	0.237132	0.0178518
2188	7	2513	2524	440000	1.06097	1.12651	1.10885	1.11438	0.254686	0.0548944	0.0626302	0.0551919
2261	16	1660	1667	320000	1.06097	1.10616	1.33508	1.38593	0.254686	0.102053	0.00193395	0.00148765
3173	18	17	22	200000	0.966418	1.08569	0.915596	0.989146	0.254686	0.157096	0.179857	0.513984
1004	3	1320	1328	360000	0.966433	1.02394	1.05047	0.989378	0.254686	0.562928	0.217644	0.512199
1216	17	1943	1950	320000	1.06083	1.0658	1.11942	1.06362	0.255132	0.233859	0.0496876	0.170931
154	20	778	786	360000	0.96667	0.974006	0.998078	0.928102	0.25543	0.293514	0.468611	0.215858
1530	16	1683	1688	240000	1.06081	1.08851	1.20667	1.16502	0.255579	0.148616	0.00907468	0.0199345
2441	3	3712	3717	200000	0.966686	1.0924	1.00527	1.09234	0.255727	0.13731	0.427551	0.0911931
2576	10	718	723	240000	0.966717	1.08417	0.91837	1.01787	0.255876	0.161857	0.187742	0.36388
487	19	1221	1228	320000	1.06057	1.12057	1.10605	1.04726	0.256025	0.0676882	0.0666468	0.231479
2644	10	2498	2505	320000	1.06057	1.05883	1.11844	1.01772	0.256025	0.265695	0.0508777	0.364624
751	1	2823	2831	360000	0.966771	1.02022	0.941368	0.973568	0.25662	0.543886	0.26391	0.594317
140	3	1410	1415	240000	0.966749	1.02112	0.963385	0.947574	0.25662	0.547902	0.355698	0.712288
2500	20	1182	1190	360000	0.966861	1.04463	1.11584	1.13047	0.256918	0.326391	0.0531092	0.0406129
2551	18	1216	1229	560000	0.966862	1.01953	0.912677	0.902401	0.256918	0.53972	0.172865	0.147129
1879	1	660	670	440000	0.966884	1.02071	1.06987	1.05047	0.256918	0.546117	0.151741	0.217644
2303	6	441	457	680000	0.966991	1.07266	0.889652	0.920109	0.257066	0.205296	0.120797	0.192651
48	5	3033	3038	240000	0.966967	1.06068	1.08913	0.901507	0.257066	0.256025	0.0986314	0.144897
2398	16	1724	1729	240000	0.966897	1.0115	1.02865	1.05982	0.257066	0.497173	0.310176	0.183279
2436	23	3227	3234	280000	1.06029	1.15632	1.15238	1.18805	0.257215	0.0178518	0.0258852	0.0123475
1097	1	422	432	440000	1.06037	1.13304	1.04645	1.05958	0.257215	0.0441833	0.233413	0.18432
3267	18	1929	1936	320000	1.06035	1.11749	1.40559	1.41077	0.257215	0.075424	0.00133889	0.00119012
2370	2	6055	6065	440000	1.06019	1.07614	1.03708	1.01965	0.257661	0.192651	0.270455	0.354359
1605	1	4141	4148	320000	0.967112	1.02558	0.955319	0.982942	0.257959	0.572002	0.321482	0.545671
2488	3	3339	3348	400000	0.967159	1.05873	0.933368	0.910478	0.258256	0.265843	0.234157	0.167658
2922	7	150	163	560000	1.06008	1.17077	1.09132	1.09859	0.258405	0.00907468	0.0935733	0.0801845
2783	13	2508	2530	920000	1.06005	1.09501	1.03643	0.936595	0.258405	0.128831	0.274026	0.245016
2840	22	924	929	240000	1.06009	0.986994	1.07824	0.974224	0.258405	0.36507	0.125707	0.590598
999	10	1173	1179	240000	1.06008	1.01933	1.06568	0.845144	0.258405	0.539125	0.163939	0.0569771
857	22	1020	1031	440000	0.96724	1.0192	0.980694	0.952965	0.258554	0.538233	0.441238	0.688188
1763	10	2345	2356	480000	0.967256	1.07291	0.938339	0.878405	0.258703	0.205147	0.252901	0.101607
1979	10	1255	1269	600000	1.05992	1.028	1.07518	0.946025	0.259149	0.586284	0.137608	0.718834
1254	9	3290	3297	320000	1.0599	1.07421	1.05827	1.04102	0.259447	0.19994	0.189527	0.25424
3059	10	875	884	400000	0.967411	1.02934	0.980572	0.98646	0.259447	0.594763	0.440494	0.528414
3131	3	110	118	360000	0.967443	1.07678	0.9829	1.00182	0.259595	0.189081	0.45418	0.447337
3137	23	2736	2742	280000	0.96744	1.01145	0.865374	0.86768	0.259595	0.497025	0.0831598	0.0859863
2157	7	2253	2267	600000	0.967467	1.02895	0.978935	0.916951	0.259595	0.592532	0.432163	0.182684
2445	10	2848	2856	360000	1.05978	1.02301	1.00488	0.875797	0.26019	0.558018	0.429783	0.0965486
797	5	2201	2227	1080000	0.967587	1.03405	1.07425	0.979601	0.26019	0.620351	0.140286	0.565308
1005	18	310	317	320000	0.967699	1.05879	0.918551	0.91114	0.260785	0.265695	0.188039	0.169444
812	2	4001	4023	920000	0.967729	1.08435	1.00692	1.00723	0.260934	0.16141	0.419369	0.417138
2247	7	3788	3796	360000	1.05967	1.08008	1.25263	1.10304	0.260934	0.176287	0.00490925	0.0706635
2263	10	2232	2239	320000	0.967787	1.06442	0.951617	0.943979	0.260934	0.240553	0.30601	0.273282
2301	5	3286	3293	320000	0.967755	1.04261	1.06343	1.06609	0.260934	0.334871	0.171378	0.162303
808	17	1009	1018	400000	0.967846	1.02564	1.06338	1.04713	0.261083	0.572449	0.171526	0.231627
2958	16	719	724	200000	1.05963	1.16445	1.15144	1.08999	0.261232	0.0123475	0.0258852	0.0968462
548	21	902	923	880000	0.967868	0.999852	1.00078	0.985516	0.261381	0.434395	0.454032	0.533621
1849	11	3029	3037	360000	0.967897	1.04653	1.02074	1.03827	0.261678	0.316721	0.348706	0.265546
3160	11	3114	3119	240000	0.967893	1.04419	0.88235	0.888944	0.261678	0.328176	0.108152	0.11931
1048	6	630	641	480000	0.967983	1.05539	1.0674	1.03397	0.262124	0.279976	0.158881	0.285183
1815	1	4829	4857	1120000	1.05944	1.18961	1.1465	1.13722	0.262422	0.00535555	0.0282654	0.0358524
937	16	490	498	360000	0.968057	0.99213	0.988453	0.938021	0.262422	0.388129	0.481851	0.251711
1750	10	827	837	440000	0.968032	0.996134	0.963483	1.02903	0.262422	0.414162	0.356293	0.308539
2128	10	364	373	400000	0.968097	1.10671	1.13106	1.15997	0.262571	0.101309	0.0404641	0.0218685
1313	13	769	780	480000	0.968068	1.09272	0.883538	0.931073	0.262571	0.136715	0.110086	0.225826
199	4	509	519	440000	1.05942	0.954053	1.01102	0.75173	0.262571	0.194882	0.396906	0.0102648
1189	1	526	538	520000	0.968103	1.03536	0.993527	1.04299	0.262571	0.626748	0.506546	0.248438
2908	4	3509	3515	280000	0.968152	1.0705	0.989524	0.892456	0.262868	0.214519	0.48795	0.126004
1701	1	924	929	240000	1.05934	1.04835	1.11112	1.00817	0.263166	0.3072	0.0598036	0.412824
993	1	506	521	640000	1.05927	1.06135	1.0478	0.945318	0.263612	0.253198	0.229247	0.279232
3178	1	1693	1700	320000	0.968387	1.0667	0.959043	1.05054	0.26391	0.230586	0.337548	0.217644
2709	5	3582	3590	320000	0.968306	1.05777	0.913401	0.8543	0.26391	0.269116	0.175245	0.0690271
911	9	2211	2225	600000	0.968335	1.04177	0.99817	0.977847	0.26391	0.338292	0.46742	0.573936
1935	19	1268	1283	600000	1.05913	1.04729	1.07032	0.994172	0.264356	0.312705	0.150253	0.489586
2978	11	2340	2356	640000	1.05899	1.06917	1.04141	0.893058	0.264802	0.21928	0.253645	0.127343
3038	2	941	954	560000	0.968562	1.11308	0.96295	1.00344	0.264951	0.0846474	0.354656	0.437965
1164	18	812	824	520000	0.968522	1.04908	0.981707	0.980052	0.264951	0.304522	0.446891	0.562333
3301	4	4454	4462	360000	1.05895	1.0843	0.935848	0.890268	0.2651	0.16141	0.242487	0.122136
1364	3	3117	3133	680000	0.968608	1.06161	0.899136	0.88098	0.2651	0.252306	0.138203	0.105921
2603	1	5525	5541	680000	1.05886	1.19297	1.28661	1.31333	0.265397	0.00446296	0.00282654	0.00208271
552	7	1101	1107	280000	1.0587	1.1016	1.05274	0.873574	0.265992	0.112169	0.210949	0.0938709
3295	5	3915	3921	280000	1.05857	1.13122	1.07443	1.04358	0.266587	0.0476049	0.139988	0.246504
998	9	3367	3379	520000	1.05854	1.07767	1.0864	0.973841	0.266736	0.185808	0.104582	0.592681
2472	10	3088	3096	360000	1.05854	1.06873	1.10536	1.06921	0.266736	0.221065	0.0675394	0.153675
112	13	1090	1111	880000	0.968863	0.9255	0.978167	0.723942	0.266885	0.0867301	0.427105	0.00505802
1303	15	868	873	200000	0.968886	0.977595	0.863401	0.766117	0.266885	0.313151	0.0806308	0.0129426
492	12	1349	1354	240000	0.968907	1.02362	1.03949	1.054	0.266885	0.560994	0.260042	0.20604
1541	2	3296	3306	440000	1.05844	1.0498	0.988719	0.898702	0.267182	0.301845	0.483338	0.137162
356	15	1901	1911	400000	0.968931	1.04673	0.947563	0.910122	0.267331	0.315977	0.287712	0.166766
1219	11	477	489	520000	1.05818	1.04836	1.12362	0.909516	0.267777	0.3072	0.0470098	0.164088
643	5	3320	3333	560000	1.05823	1.03986	1.08643	0.86094	0.267777	0.349003	0.104582	0.0772092
2925	23	1766	1773	320000	0.969204	1.10987	1.00831	0.998485	0.268224	0.0926807	0.412675	0.466379
2502	23	3219	3226	320000	1.05811	1.10436	1.05668	1.09395	0.268224	0.106962	0.195329	0.0885153
2019	2	4281	4294	560000	0.969149	1.08947	0.934362	0.882977	0.268224	0.146236	0.237429	0.109194
3067	19	1367	1374	320000	1.05799	1.088	1.30306	1.31325	0.268521	0.149955	0.00238024	0.00208271
3054	17	67	74	320000	1.05792	1.07744	1.26695	1.27651	0.268521	0.186552	0.00371913	0.0034216
1685	9	2912	2921	400000	1.05796	1.04041	1.11487	0.900516	0.268521	0.346474	0.0547456	0.142517
2474	19	999	1009	440000	0.96922	1.03536	0.982327	0.916588	0.268521	0.626748	0.450461	0.181791
3302	23	289	300	480000	1.05786	1.03024	1.09615	0.925887	0.26867	0.599524	0.0839036	0.209015
360	3	102	109	320000	1.05781	1.07591	0.994138	0.767799	0.268968	0.193395	0.510265	0.0138352
564	3	4772	4778	280000	0.969337	1.05504	0.894618	0.923783	0.269116	0.28191	0.129277	0.202916
1451	9	3274	3280	280000	1.05775	1.0979	1.12425	1.0256	0.269265	0.121541	0.0465635	0.325945
3232	23	2950	2959	400000	0.969494	1.07128	1.06332	0.967606	0.269563	0.211544	0.171675	0.622583
592	9	3298	3310	520000	1.05769	1.06289	1.27821	1.17293	0.269563	0.246802	0.00327284	0.0159179
2423	3	3649	3659	440000	0.969491	1.06212	1.03739	1.1578	0.269563	0.250223	0.269116	0.0232074
2122	11	1578	1588	440000	0.96951	1.02297	1.0364	1.0859	0.269563	0.557721	0.274323	0.105772
[truncated: 1,362 more rows]

## Sheet: Significant_Internal
No.	Chromosome	Start	End	Length	Internal foldchange ATRA treated/control rep1	Internal foldchange ATRA treated/control rep2	External foldchange ATRA treated/control rep1	External foldchange ATRA treated/control rep2	p_value_Internal_rep1	p_value_Internal_rep2	p_value_External_rep1	p_value_External_rep2
1	15	517	547	1240000	0.829567	0.847594	0.762817	0.151233	0.00178518	0.00327284	0.0124963	0
2	22	422	431	360000	0.866666	0.843357	1.01123	0.687375	0.00758703	0.00282654	0.395567	0.00267777
3	15	548	557	360000	0.889589	0.882021	1.00364	1.04532	0.0235049	0.0174055	0.436477	0.237727
4	10	1442	1454	480000	0.857793	0.719972	0.904699	0.492939	0.00550431	0	0.152336	0.000595061
5	13	957	980	960000	0.865802	0.776595	0.95213	0.632463	0.00743826	0	0.308539	0.00148765
6	1	2968	2989	880000	0.881432	0.897375	0.897346	0.72803	0.0168105	0.0313895	0.13374	0.00550431
7	5	1112	1122	440000	0.882407	0.835467	0.955582	0.594741	0.0174055	0.00193395	0.322969	0.00104136
8	1	1858	1874	640000	0.88378	0.907437	0.874916	0.640079	0.0188932	0.0479024	0.0955073	0.00178518
9	10	1066	1075	400000	0.863022	0.811173	1.03887	0.653328	0.00654567	0.000743826	0.262719	0.00208271
10	6	1661	1681	800000	0.896244	0.872045	0.827391	0.682546	0.0306456	0.00966974	0.0403154	0.00238024
11	6	1875	1899	960000	0.897589	0.845291	0.961236	0.632318	0.031687	0.00282654	0.345879	0.00148765
12	7	2061	2075	600000	0.898882	0.753006	0.926795	0.564178	0.0340672	0	0.212288	0.000595061
13	14	943	954	480000	0.896571	0.735571	0.890838	0.61507	0.0309432	0	0.123029	0.00133889
14	19	513	533	840000	0.778908	0.714423	0.799789	0.640587	0	0	0.024695	0.00178518
15	15	896	920	1000000	0.85658	0.793652	0.876234	0.700179	0.00535555	0.00029753	0.09759	0.0034216
16	2	2703	2713	440000	0.902438	0.848098	0.947228	0.684791	0.0394228	0.00357037	0.286671	0.00267777
17	19	499	512	560000	0.734182	0.663487	0.79022	0.630831	0	0	0.0211247	0.00148765
18	12	1859	1875	640000	0.890096	0.794318	0.985384	0.694671	0.0241	0.00029753	0.465338	0.00282654
19	15	883	895	520000	0.905526	0.89349	0.901446	0.877957	0.0434395	0.0269265	0.144897	0.100417
20	19	602	610	360000	0.867113	0.770744	0.971046	0.77154	0.00758703	0	0.394525	0.0144302
21	1	1724	1738	600000	0.890579	0.822931	0.902529	0.638348	0.0245463	0.00119012	0.147129	0.00178518
22	1	59	65	280000	1.18462	1.14574	1.23219	1.04372	0.00624814	0.0282654	0.00595061	0.245909
23	6	2355	2370	640000	0.90455	0.879026	1.03005	0.574928	0.0421006	0.0144302	0.304374	0.000743826
24	15	921	937	680000	0.875559	0.875062	0.864104	0.825353	0.0111574	0.0108599	0.0818209	0.0388277
25	12	465	485	840000	0.87273	0.85094	0.873728	0.677254	0.010116	0.00416543	0.0938709	0.00223148
26	6	984	997	560000	1.19213	1.19027	1.39477	1.12501	0.00446296	0.00520678	0.00133889	0.046266
27	10	1837	1842	200000	1.1324	1.22673	1.13209	1.21481	0.0452246	0.00104136	0.0394228	0.00803332
28	21	783	792	360000	0.859418	0.768831	0.922635	0.795101	0.00595061	0	0.199792	0.0226123
29	19	1431	1442	440000	0.824654	0.786794	0.943158	0.613631	0.00119012	0.000148765	0.270455	0.00133889
30	12	381	392	480000	0.859734	0.885465	0.869069	0.708978	0.00595061	0.019637	0.087474	0.0038679
31	20	586	591	240000	1.16404	1.13271	1.22448	0.920103	0.0124963	0.0447783	0.00758703	0.192651
32	10	1335	1351	640000	0.899089	0.772972	0.902346	0.648387	0.0345135	0	0.147129	0.00193395
33	21	469	475	280000	0.855376	0.897541	0.864818	0.837675	0.00505802	0.031687	0.0822672	0.0498364
34	4	1752	1763	480000	0.785109	0.862625	0.63116	0.578926	0.000148765	0.00654567	0.00148765	0.000743826
35	10	3055	3066	480000	1.15312	1.13162	1.33193	1.16166	0.0200833	0.0464148	0.00193395	0.0214222
36	19	534	554	840000	0.811702	0.74042	0.876285	0.713416	0.000743826	0	0.09759	0.00416543
37	19	875	881	280000	0.897344	0.839909	0.891193	0.780591	0.0313895	0.00252901	0.123326	0.0177031
38	21	705	727	920000	0.877734	0.90666	0.819279	0.796366	0.0133889	0.0458197	0.034216	0.0227611
39	17	1327	1336	400000	0.876821	0.867395	0.908215	0.739697	0.012645	0.00758703	0.160815	0.00788456
40	23	1813	1826	560000	0.884612	0.85944	0.861614	0.741638	0.0193395	0.00595061	0.0781018	0.00833085
41	19	918	945	1080000	0.864461	0.890824	0.841675	0.781582	0.0068432	0.024695	0.0531092	0.0181494
42	11	28	41	560000	1.18804	1.15089	1.26382	1.05297	0.00595061	0.0217197	0.00401666	0.209908
43	16	2137	2142	240000	1.19739	1.16398	0.970871	0.90265	0.00371913	0.0124963	0.393187	0.147278
44	5	1242	1252	440000	0.792545	0.90408	0.703941	0.821925	0.000148765	0.0413567	0.00371913	0.0364475
45	15	606	628	880000	0.8949	0.793571	0.888104	0.711118	0.0285629	0.00029753	0.117525	0.0038679
46	11	62	74	520000	1.14487	1.13804	1.15653	1.04516	0.0296043	0.0364475	0.0238024	0.238322
47	21	274	280	280000	0.754681	0.659493	0.975339	0.655158	0	0	0.414014	0.00208271
48	14	799	809	440000	0.866708	0.853318	0.854571	0.772646	0.00758703	0.00476049	0.0693246	0.0150253
49	5	2134	2150	640000	0.803547	0.891745	0.651467	0.624257	0.000446296	0.0257364	0.00208271	0.00148765
50	12	274	284	440000	0.822004	0.907366	0.800619	0.830005	0.00119012	0.0479024	0.0252901	0.0431419
51	14	820	826	240000	0.881249	0.748463	0.903505	0.584035	0.0168105	0	0.148914	0.000892591
52	11	21	27	280000	1.13126	1.13193	1.0628	0.957525	0.0474561	0.0459685	0.173907	0.669444
53	3	1007	1015	360000	1.13349	1.22869	1.28749	1.304	0.043737	0.00104136	0.00282654	0.00223148
54	7	2002	2008	280000	1.16102	1.16058	1.41451	1.33115	0.0138352	0.0142815	0.00119012	0.00193395
55	19	591	601	440000	0.814748	0.748458	0.883198	0.798072	0.00104136	0	0.10964	0.0241
56	20	336	345	400000	0.791845	0.843955	0.609455	0.622281	0.000148765	0.00282654	0.00133889	0.00133889
57	7	2769	2785	640000	0.864801	0.898056	0.725657	0.661227	0.00699197	0.0324308	0.00520678	0.00223148
58	21	476	483	320000	0.854224	0.852593	0.886872	0.8084	0.00476049	0.00431419	0.116037	0.029158
59	19	705	711	280000	0.891158	0.847043	0.846905	0.818366	0.0251413	0.00312407	0.0595061	0.0333234
60	4	43	48	240000	1.15005	1.15642	1.0768	1.00157	0.0232074	0.0178518	0.130913	0.449271
61	1	2424	2434	440000	0.858627	0.891499	0.8476	0.785626	0.00565308	0.0252901	0.0606962	0.0197858
62	12	2030	2042	520000	0.862365	0.847318	0.816114	0.736189	0.00624814	0.00312407	0.0324308	0.0072895
63	1	2110	2115	240000	0.820279	0.842993	0.767077	0.698155	0.00119012	0.00282654	0.0136864	0.0029753
64	17	1981	1987	280000	1.15051	1.21869	1.01402	0.997104	0.0223148	0.00148765	0.383814	0.474264
65	6	40	55	640000	1.19654	1.26919	1.29719	1.28379	0.00371913	0.000446296	0.00252901	0.0029753
66	12	547	555	360000	0.863661	0.889027	0.937832	0.82064	0.0068432	0.0232074	0.251116	0.0351086
67	19	946	959	560000	0.839569	0.842349	0.854255	0.818694	0.00252901	0.00282654	0.0690271	0.0336209
68	10	1827	1836	360000	1.14308	1.18422	1.33321	1.17997	0.0318358	0.00639691	0.00193395	0.0142815
69	22	432	439	280000	0.829152	0.725464	0.838143	0.702438	0.00163642	0	0.0504314	0.00357037
70	19	1340	1357	680000	0.876136	0.794811	0.93954	0.666452	0.01205	0.00029753	0.257066	0.00223148
71	20	346	352	280000	0.813764	0.846333	0.719895	0.65555	0.000892591	0.00282654	0.00490925	0.00223148
72	4	89	99	440000	1.20294	1.15001	1.41851	1.15535	0.0034216	0.0232074	0.00119012	0.0242487
73	14	770	778	360000	0.833492	0.774877	0.813531	0.696133	0.00193395	0	0.0318358	0.00282654
74	16	788	801	560000	0.891462	0.896694	1.04374	0.900427	0.0252901	0.0309432	0.245909	0.142071
75	14	810	819	360000	0.859712	0.819754	0.82473	0.653129	0.00595061	0.00119012	0.0382327	0.00208271
76	2	4093	4101	360000	1.16874	1.17058	1.17979	0.965143	0.00996727	0.00907468	0.0142815	0.634484
77	4	401	407	280000	1.13676	1.20846	1.1259	0.959832	0.0385302	0.00267777	0.0455222	0.65784
78	12	3325	3331	280000	1.16003	1.15432	1.18131	1.04677	0.0144302	0.0193395	0.0139839	0.231925
79	10	3120	3133	560000	1.21289	1.20682	1.41085	1.304	0.00193395	0.00282654	0.00119012	0.00223148
80	13	1072	1079	320000	0.854178	0.899389	0.782242	0.72913	0.00476049	0.0349598	0.0181494	0.00565308
81	12	3122	3132	440000	1.14718	1.20382	1.3643	1.30998	0.0267777	0.0034216	0.00148765	0.00208271
82	13	641	652	480000	0.879736	0.906297	0.847236	0.765942	0.0147278	0.0455222	0.0601012	0.0129426
83	7	1616	1629	520000	0.901024	0.889828	0.893919	0.753839	0.0371913	0.0238024	0.128236	0.0105623
84	21	770	782	520000	0.872865	0.894383	0.861598	0.807094	0.010116	0.0282654	0.0781018	0.0288605
85	17	1365	1372	320000	0.806371	0.861088	0.837886	0.780639	0.000595061	0.00595061	0.0502827	0.0177031
86	11	2943	2950	320000	1.18334	1.19887	1.50602	1.40786	0.00669444	0.00371913	0.000892591	0.00119012
87	19	294	316	880000	0.892811	0.90621	0.886552	0.751538	0.0264802	0.0453734	0.116037	0.0102648
88	5	532	538	240000	0.907972	0.860643	0.916115	0.997046	0.0484975	0.00595061	0.180601	0.474412
89	10	3145	3155	440000	1.31539	1.29705	2.37353	2.14135	0.000148765	0.00029753	0.000148765	0.000148765
90	7	1405	1411	280000	0.893961	0.832421	0.732981	0.616225	0.0275216	0.00193395	0.00669444	0.00133889
91	22	440	451	440000	0.852903	0.835803	0.94838	0.88799	0.00431419	0.00208271	0.292472	0.117525
92	2	448	460	480000	1.13045	1.13117	1.10307	0.845115	0.0486462	0.0479024	0.0706635	0.0569771
93	19	1423	1430	280000	0.846209	0.784473	0.878587	0.672787	0.00282654	0.000148765	0.102202	0.00223148
94	8	481	492	480000	1.16881	1.22117	1.43776	1.24888	0.00996727	0.00119012	0.00104136	0.00490925
95	1	310	319	400000	1.14809	1.21193	1.38622	1.33856	0.0255876	0.00223148	0.00148765	0.00193395
96	19	421	429	360000	1.13869	1.14916	1.40874	1.35224	0.0364475	0.0242487	0.00119012	0.00148765
97	7	1886	1892	280000	1.14979	1.22494	1.5782	1.52218	0.0236537	0.00104136	0.000743826	0.000892591
98	19	1322	1339	680000	0.874054	0.798832	0.930664	0.769701	0.0107111	0.00029753	0.223743	0.0142815
99	16	2121	2129	360000	1.19961	1.21581	1.48234	1.40744	0.00371913	0.00178518	0.000892591	0.00133889
100	14	624	630	280000	0.834712	0.80874	0.803365	0.663574	0.00193395	0.000595061	0.0263314	0.00223148
101	6	56	69	560000	1.18482	1.27986	1.64531	1.59527	0.00624814	0.000446296	0.000743826	0.000743826
102	14	2361	2376	600000	1.17169	1.1802	1.62534	1.67201	0.00892591	0.0068432	0.000743826	0.000743826
103	6	16	39	920000	1.18145	1.18064	1.21069	1.07585	0.0068432	0.0068432	0.00862838	0.135376
104	23	3680	3692	520000	0.828535	0.908482	0.677749	0.693633	0.00148765	0.0495388	0.00223148	0.00282654
105	3	4254	4264	440000	1.15843	1.27578	1.31698	1.24128	0.0157691	0.000446296	0.00208271	0.00505802
106	2	2417	2425	360000	1.13496	1.21159	1.16332	1.1253	0.041803	0.00223148	0.0206784	0.0459685
107	4	76	88	520000	1.14687	1.13119	1.30254	1.16294	0.0269265	0.0476049	0.00238024	0.0211247
108	19	1462	1467	240000	0.905491	0.815019	1.04622	0.82818	0.0434395	0.00104136	0.234603	0.0410592
109	7	1589	1602	560000	0.845916	0.788499	0.880765	0.725451	0.00282654	0.000148765	0.105623	0.00505802
110	7	9	23	600000	1.16189	1.14702	1.24556	1.08529	0.0136864	0.0267777	0.00490925	0.106962
111	16	594	602	360000	0.851319	0.891887	0.986567	0.965445	0.00416543	0.0257364	0.472032	0.633442
112	17	1912	1920	360000	1.19193	1.21328	1.52764	1.36642	0.00446296	0.00193395	0.000892591	0.00148765
113	7	3734	3739	240000	1.15527	1.14266	1.35172	1.04612	0.0182981	0.0321333	0.00148765	0.235495
114	1	433	444	480000	1.14569	1.18575	1.32972	1.28049	0.0284142	0.00595061	0.00193395	0.00312407
115	2	5880	5886	240000	0.792932	0.809738	0.508157	0.493902	0.00029753	0.000743826	0.000595061	0.000595061
116	6	4096	4111	640000	1.1597	1.14188	1.11004	0.947013	0.0148765	0.0336209	0.0612913	0.714817
117	17	1769	1780	480000	0.904239	0.902093	0.886325	0.830981	0.041803	0.0388277	0.115888	0.0441833
118	12	2593	2601	360000	0.905688	0.906084	0.813591	0.754066	0.0438857	0.0450759	0.0319845	0.0105623
119	13	1337	1345	320000	1.15646	1.23104	1.49535	1.3049	0.0178518	0.000892591	0.000892591	0.00223148
120	10	3369	3378	400000	1.21989	1.19923	1.47798	1.40027	0.00133889	0.00371913	0.000892591	0.00133889
121	11	2844	2854	440000	0.850901	0.9007	0.592034	0.52632	0.00416543	0.036745	0.00104136	0.000595061
122	4	4228	4246	720000	1.48598	1.50136	1.94419	1.7451	0	0	0.000446296	0.000595061
123	5	17	23	240000	1.21532	1.14709	1.25666	1.03459	0.00178518	0.0267777	0.00446296	0.282654
124	19	1406	1414	360000	0.900388	0.808815	0.962841	0.830666	0.0358524	0.000595061	0.353913	0.0438857
125	14	1307	1312	240000	1.19349	1.32839	1.54297	1.76581	0.00416543	0.000148765	0.000892591	0.000595061
126	4	4247	4263	680000	1.21309	1.27318	1.21082	1.19558	0.00193395	0.000446296	0.00862838	0.0105623
127	1	5918	5927	400000	1.17425	1.25004	1.22879	1.06013	0.00847962	0.000595061	0.00624814	0.182981
128	2	257	265	360000	1.14879	1.22428	1.29086	1.23089	0.024695	0.00104136	0.00252901	0.00609938
129	18	1518	1528	440000	0.786999	0.827654	0.767848	0.823347	0.000148765	0.00148765	0.0138352	0.0370425
130	1	5244	5250	280000	1.22332	1.28631	1.64677	1.59351	0.00104136	0.000446296	0.000743826	0.000743826
131	2	313	329	640000	1.13272	1.17582	1.0723	0.976667	0.0447783	0.00803332	0.145046	0.578399
132	2	4076	4081	240000	1.17996	1.13952	1.22815	1.08042	0.0068432	0.0355549	0.00669444	0.118417
133	8	3348	3356	360000	1.1685	1.19291	1.33224	1.2622	0.0102648	0.00446296	0.00193395	0.00401666
134	2	5490	5496	280000	1.13799	1.19883	1.34865	1.28492	0.0365963	0.00371913	0.00148765	0.00282654
135	11	2881	2903	880000	1.21418	1.2301	1.67307	1.59601	0.00178518	0.000892591	0.000743826	0.000743826
136	4	243	253	440000	1.19523	1.15007	1.18581	1.06913	0.0038679	0.0232074	0.012645	0.153823
137	1	5360	5371	480000	1.14662	1.17593	1.10056	1.04193	0.0273728	0.00788456	0.075424	0.25186
138	16	2234	2240	240000	1.24052	1.19803	1.12408	0.99761	0.000743826	0.00371913	0.0467123	0.471437
139	11	3354	3367	560000	1.23336	1.1971	1.31143	1.11659	0.000892591	0.00371913	0.00208271	0.0526629
140	2	5622	5630	360000	1.1873	1.22946	1.22668	1.05184	0.00595061	0.00104136	0.00699197	0.213181
141	2	2439	2446	320000	1.14901	1.20775	1.31197	1.28111	0.0243975	0.00267777	0.00208271	0.0029753
142	2	5631	5639	360000	1.1914	1.36163	1.56962	1.54788	0.00490925	0	0.000892591	0.000892591
143	2	211	221	400000	1.14033	1.22171	1.20148	1.21312	0.0351086	0.00119012	0.00981851	0.00803332
144	2	503	513	440000	1.13098	1.21597	1.2082	1.15854	0.0481999	0.00178518	0.00907468	0.0227611
145	1	6119	6124	200000	1.14221	1.24126	1.32883	1.26034	0.0328771	0.000743826	0.00193395	0.00446296
146	10	3242	3250	360000	1.17051	1.18566	1.40695	1.33629	0.00907468	0.00609938	0.00133889	0.00193395
147	1	6099	6112	560000	1.14637	1.23482	1.16844	1.13943	0.0275216	0.000892591	0.0180006	0.0345135
148	2	1	17	680000	1.2668	1.15573	1.31144	1.04333	0.000446296	0.0180006	0.00208271	0.247099
149	2	80	93	520000	1.15324	1.17471	1.13276	1.01832	0.0200833	0.00818209	0.0388277	0.360904
150	13	2771	2781	400000	1.1808	1.24976	1.38336	1.41606	0.0068432	0.000595061	0.00148765	0.00119012
151	11	3252	3257	240000	1.1394	1.13118	1.1746	1.07291	0.0357037	0.0479024	0.0156204	0.143558
152	1	5928	5940	520000	1.16681	1.1549	1.17563	0.921359	0.0110086	0.0185957	0.0153228	0.195775

## Sheet: Significant_External
No.	Chromosome	Start	End	Length	Internal foldchange ATRA treated/control rep1	Internal foldchange ATRA treated/control rep2	External foldchange ATRA treated/control rep1	External foldchange ATRA treated/control rep2	p_value_Internal_rep1	p_value_Internal_rep2	p_value_External_rep1	p_value_External_rep2
1	5	1723	1766	1760000	0.925439	1.07851	0.777543	0.54444	0.0867301	0.182981	0.0168105	0.000595061
2	15	517	547	1240000	0.829567	0.847594	0.762817	0.151233	0.00178518	0.00327284	0.0124963	0
3	16	805	812	280000	0.938329	0.82396	0.676965	0.587995	0.130467	0.00119012	0.00223148	0.000892591
4	4	3595	3602	320000	1.03066	0.925989	1.16051	0.633328	0.397947	0.0877715	0.0217197	0.00148765
5	6	1661	1681	800000	0.896244	0.872045	0.827391	0.682546	0.0306456	0.00966974	0.0403154	0.00238024
6	3	2465	2473	320000	0.860072	0.911565	0.835713	0.779983	0.00595061	0.0541506	0.048795	0.0177031
7	3	2864	2873	400000	0.883102	0.958722	0.775363	0.715988	0.0184469	0.217644	0.0156204	0.00446296
8	19	513	533	840000	0.778908	0.714423	0.799789	0.640587	0	0	0.024695	0.00178518
9	19	499	512	560000	0.734182	0.663487	0.79022	0.630831	0	0	0.0211247	0.00148765
10	17	507	519	520000	1.02975	1.0519	1.32661	1.2066	0.402559	0.292175	0.00193395	0.00907468
11	14	1691	1696	240000	0.85339	0.985316	0.789377	0.787312	0.00476049	0.355698	0.0211247	0.0202321
12	1	2181	2189	360000	0.842274	0.95111	0.827678	0.794909	0.00282654	0.181494	0.0407617	0.0224636
13	2	3568	3573	240000	0.885973	0.922008	0.819991	0.558767	0.0200833	0.0767629	0.0348111	0.000595061
14	4	2624	2645	880000	0.880263	1.00795	0.77073	0.774177	0.0154716	0.477834	0.0142815	0.0153228
15	22	1161	1168	320000	1.05612	1.06539	1.22728	1.12399	0.275513	0.23609	0.00699197	0.0468611
16	6	1220	1236	680000	0.832982	0.914761	0.739034	0.663873	0.00193395	0.0606962	0.00773579	0.00223148
17	5	1088	1093	200000	0.884203	0.918448	0.750141	0.752288	0.019042	0.0697709	0.00981851	0.0104136
18	20	890	895	240000	0.93643	1.02073	1.27844	1.22776	0.124219	0.546266	0.00327284	0.0068432
19	6	984	997	560000	1.19213	1.19027	1.39477	1.12501	0.00446296	0.00520678	0.00133889	0.046266
20	10	1837	1842	200000	1.1324	1.22673	1.13209	1.21481	0.0452246	0.00104136	0.0394228	0.00803332
21	3	2633	2659	1080000	0.877995	0.9937	0.834006	0.792212	0.0133889	0.399583	0.0464148	0.0220173
22	11	42	55	520000	1.134	1.10787	1.37874	1.25541	0.0426956	0.0983338	0.00148765	0.00446296
23	19	458	464	280000	0.988139	1.03281	1.12932	1.13402	0.630021	0.612764	0.0421006	0.0382327
24	5	2825	2845	840000	0.857591	0.970935	0.831488	0.80844	0.00550431	0.276257	0.0441833	0.029158
25	22	618	624	280000	0.999797	1.06689	1.15287	1.12374	0.566052	0.229991	0.0258852	0.0470098
26	14	1672	1690	760000	0.841519	0.943555	0.755137	0.737463	0.00252901	0.147873	0.0111574	0.00773579
27	11	3099	3106	320000	0.914015	0.989589	0.732698	0.659645	0.0593573	0.376822	0.00639691	0.00223148
28	14	1864	1869	200000	0.989928	1.09307	1.27638	1.20497	0.621095	0.135674	0.0034216	0.00922345
29	16	1850	1859	400000	0.906245	0.948192	0.808882	0.683954	0.0453734	0.165873	0.029158	0.00267777
30	5	1478	1490	520000	0.843283	0.913769	0.788671	0.75821	0.00282654	0.0587623	0.0208271	0.0114549
31	13	480	491	480000	1.08133	0.853611	1.15447	0.806172	0.17227	0.00476049	0.0245463	0.0284142
32	4	1752	1763	480000	0.785109	0.862625	0.63116	0.578926	0.000148765	0.00654567	0.00148765	0.000743826
33	2	4637	4654	720000	0.896267	0.974959	0.811487	0.713841	0.0306456	0.298423	0.0309432	0.00416543
34	18	363	376	520000	1.06172	0.908145	1.17911	0.820448	0.251711	0.0490925	0.014579	0.0349598
35	4	2567	2580	560000	0.875117	1.01698	0.812094	0.775573	0.0108599	0.525588	0.031687	0.0159179
36	1	5150	5155	200000	0.942122	1.02168	1.12779	0.576465	0.14341	0.550431	0.043737	0.000743826
37	2	5256	5271	640000	0.91099	1.05638	0.818921	0.818835	0.053258	0.274918	0.0337697	0.0337697
38	7	591	596	200000	0.896563	0.959877	0.832428	0.772943	0.0309432	0.224487	0.0450759	0.0150253
39	14	1528	1538	400000	0.853197	0.92297	0.733322	0.722243	0.00446296	0.0788456	0.00669444	0.00505802
40	10	3055	3066	480000	1.15312	1.13162	1.33193	1.16166	0.0200833	0.0464148	0.00193395	0.0214222
41	3	3261	3269	360000	0.874353	1.04278	0.781739	0.77145	0.0107111	0.334573	0.0181494	0.0144302
42	11	1490	1501	480000	0.865841	0.930957	0.808126	0.738124	0.00743826	0.103243	0.029158	0.00773579
43	2	6037	6044	320000	1.12805	1.11137	1.35718	1.24353	0.0523654	0.0894079	0.00148765	0.00505802
44	21	705	727	920000	0.877734	0.90666	0.819279	0.796366	0.0133889	0.0458197	0.034216	0.0227611
45	11	1691	1700	360000	0.981334	1.02847	1.20136	1.20672	0.666468	0.589259	0.00981851	0.00907468
46	23	1221	1226	240000	1.06231	1.11584	1.15792	1.17631	0.249628	0.0791431	0.0230586	0.0151741
47	3	2044	2067	920000	0.844387	0.93284	0.767294	0.731047	0.00282654	0.109342	0.0136864	0.00624814
48	16	68	76	360000	1.02929	1.05991	1.188	1.13382	0.405385	0.259447	0.0123475	0.0382327
49	19	1148	1155	320000	1.00622	1.07938	1.11925	1.15582	0.531836	0.179113	0.0496876	0.0239512
50	1	1551	1559	320000	0.898794	0.972544	0.780551	0.685865	0.0339185	0.286373	0.0177031	0.00267777
51	5	1653	1663	440000	1.0249	1.12294	1.19458	1.16915	0.431122	0.0621839	0.0108599	0.0177031
52	1	2873	2883	440000	0.885385	0.984352	0.832125	0.830382	0.019637	0.350937	0.0449271	0.0435882
53	14	899	908	400000	0.888666	0.96797	0.813482	0.805725	0.0226123	0.262124	0.0318358	0.0278191
54	9	1887	1895	360000	0.918257	1.0061	0.825262	0.806053	0.0688783	0.467569	0.0385302	0.0281166
55	9	1714	1735	880000	0.913707	1.14472	0.412333	0.435552	0.0587623	0.0299018	0.000446296	0.000446296
56	2	4655	4679	960000	0.927391	1.00001	0.780198	0.68238	0.092532	0.435138	0.0177031	0.00238024
57	14	1398	1404	280000	0.911861	0.922193	0.835926	0.748604	0.0545968	0.0772092	0.048795	0.00922345
58	9	3257	3267	440000	1.03822	1.064	1.14656	1.14062	0.358822	0.242041	0.0281166	0.0331747
59	5	1500	1506	280000	0.865811	0.944225	0.788197	0.76	0.00743826	0.150997	0.0206784	0.0117525
60	1	2155	2171	640000	0.840354	0.94006	0.696041	0.7249	0.00252901	0.135971	0.00282654	0.00505802
61	9	82	93	440000	0.856019	0.939791	0.743163	0.778112	0.00535555	0.13493	0.00847962	0.0168105
62	19	1066	1073	320000	1.06671	1.12324	1.19667	1.13922	0.230586	0.0615888	0.0105623	0.0346623
63	17	524	530	280000	1.03673	0.994311	1.33495	1.20775	0.365665	0.401964	0.00193395	0.00907468
64	5	1242	1252	440000	0.792545	0.90408	0.703941	0.821925	0.000148765	0.0413567	0.00371913	0.0364475
65	7	61	69	360000	1.04283	1.09436	1.22232	1.12543	0.334424	0.131508	0.00773579	0.0459685
66	9	3481	3490	400000	1.10082	1.0583	1.22322	1.13648	0.114103	0.267777	0.00758703	0.0364475
67	22	518	523	240000	1.14658	1.12482	1.46716	1.34249	0.0273728	0.0586135	0.000892591	0.00178518
68	23	2100	2109	360000	0.854051	0.955643	0.765491	0.770827	0.00476049	0.202618	0.0129426	0.0142815
69	11	1614	1623	400000	1.00644	1.03461	1.29394	1.21722	0.530794	0.623624	0.00252901	0.00788456
70	18	1309	1317	360000	0.885007	0.958101	0.819896	0.732858	0.0193395	0.215115	0.0348111	0.00654567
71	1	2674	2693	800000	0.859194	0.924781	0.812632	0.789437	0.00580184	0.0847962	0.0318358	0.0211247
72	13	1720	1738	720000	0.855095	0.913388	0.787544	0.710349	0.00490925	0.0578697	0.0206784	0.0038679
73	8	1492	1506	560000	0.854766	0.931668	0.724041	0.689332	0.00476049	0.105475	0.00505802	0.00267777
74	17	1998	2005	320000	1.07188	1.095	1.14089	1.1222	0.20842	0.128831	0.0331747	0.0477536
75	7	2815	2827	520000	0.855665	0.948438	0.72252	0.671637	0.00535555	0.166766	0.00505802	0.00223148
76	2	1596	1606	440000	0.891977	1.0015	0.824988	0.824132	0.0257364	0.442577	0.0383814	0.0377864
77	2	1576	1595	800000	0.886039	0.984661	0.78513	0.790904	0.0200833	0.35183	0.019637	0.0214222
78	3	1300	1306	280000	1.00095	1.05546	1.18512	1.15787	0.560101	0.279679	0.0130913	0.0230586
79	2	5315	5336	880000	0.896596	1.04304	0.736582	0.662724	0.0309432	0.33368	0.00743826	0.00223148
80	15	1626	1633	320000	0.95126	1.03709	1.14865	1.17559	0.182237	0.636418	0.0270753	0.0153228
81	19	452	457	240000	1.01643	1.04671	1.15407	1.14457	0.47828	0.315977	0.0254389	0.0294555
82	4	2477	2485	360000	0.861684	1.03981	0.771984	0.814643	0.00609938	0.349301	0.014579	0.0321333
83	20	1146	1157	480000	0.945451	1.00764	1.25487	1.30626	0.15546	0.475602	0.00476049	0.00208271
84	7	2029	2041	520000	0.863264	0.926785	0.758047	0.754276	0.00654567	0.0907468	0.0113062	0.0105623
85	5	2134	2150	640000	0.803547	0.891745	0.651467	0.624257	0.000446296	0.0257364	0.00208271	0.00148765
86	12	274	284	440000	0.822004	0.907366	0.800619	0.830005	0.00119012	0.0479024	0.0252901	0.0431419
87	4	1800	1815	640000	0.982623	0.881137	1.12261	0.682547	0.660071	0.0166617	0.0474561	0.00238024
88	13	1680	1696	680000	0.89865	0.959935	0.776343	0.736521	0.0334722	0.224636	0.0163642	0.00743826
89	7	298	314	640000	0.910046	1.02309	0.837486	0.805008	0.0516215	0.558167	0.0496876	0.0275216
90	4	2740	2758	760000	0.911964	1.02253	0.80613	0.790509	0.0545968	0.555192	0.0281166	0.0211247
91	23	1036	1041	240000	0.970053	1.15565	1.19028	1.40558	0.271794	0.0180006	0.0117525	0.00133889
92	17	40	48	320000	1.05358	1.08019	1.2354	1.17108	0.286373	0.175989	0.00565308	0.0163642
93	9	510	524	600000	0.889783	0.985034	0.78391	0.780828	0.0238024	0.35421	0.0191907	0.0178518
94	10	2642	2650	360000	1.09781	1.18062	1.15501	1.18402	0.121541	0.0068432	0.0245463	0.0132401
95	2	1829	1837	360000	1.1155	1.20484	1.23187	1.12229	0.0792919	0.0034216	0.00609938	0.0477536
96	9	3298	3310	520000	1.05769	1.06289	1.27821	1.17293	0.269563	0.246802	0.00327284	0.0159179
97	3	3543	3551	360000	0.829057	0.979758	0.767727	0.752173	0.00148765	0.324606	0.0138352	0.0104136
98	12	1094	1104	440000	0.852235	0.955273	0.762545	0.810369	0.00416543	0.200238	0.0124963	0.0300506
99	11	1589	1599	440000	1.01329	1.05449	1.24629	1.16063	0.494644	0.283844	0.00490925	0.0217197
100	18	510	515	240000	0.888307	1.02797	0.788465	0.831098	0.0223148	0.586135	0.0206784	0.0441833
101	9	2393	2403	400000	1.05365	1.11	1.26917	1.25076	0.286076	0.0923832	0.0034216	0.00490925
102	1	5132	5138	280000	1.07405	1.11078	1.23993	1.14769	0.200387	0.0910443	0.00505802	0.0276703
103	20	267	281	560000	0.877565	0.931744	0.769964	0.726129	0.0132401	0.105475	0.0142815	0.00520678
104	8	2862	2878	680000	0.936656	0.971949	0.799909	0.737439	0.124665	0.283695	0.0248438	0.00773579
105	3	1007	1015	360000	1.13349	1.22869	1.28749	1.304	0.043737	0.00104136	0.00282654	0.00223148
106	7	2002	2008	280000	1.16102	1.16058	1.41451	1.33115	0.0138352	0.0142815	0.00119012	0.00193395
107	5	2752	2761	400000	0.883373	0.99964	0.763902	0.799376	0.0187444	0.433204	0.0129426	0.0243975
108	22	949	955	280000	1.00108	1.04358	1.14414	1.15362	0.559506	0.331003	0.029753	0.0257364
109	20	896	905	400000	1.0272	1.05494	1.27531	1.20447	0.417287	0.282059	0.0034216	0.00937221
110	10	1806	1817	480000	1.05439	1.0885	1.19794	1.13935	0.28429	0.148616	0.0104136	0.0345135
111	1	2694	2708	560000	0.852289	0.918234	0.825727	0.76793	0.00416543	0.0688783	0.0391253	0.0138352
112	1	491	500	400000	1.07843	1.11809	1.22748	1.15045	0.183279	0.0731925	0.0068432	0.0263314
113	20	336	345	400000	0.791845	0.843955	0.609455	0.622281	0.000148765	0.00282654	0.00133889	0.00133889
114	1	2535	2544	400000	0.847339	0.989676	0.778175	0.809982	0.00327284	0.377269	0.0169592	0.029753
115	7	2769	2785	640000	0.864801	0.898056	0.725657	0.661227	0.00699197	0.0324308	0.00520678	0.00223148
116	19	1127	1135	360000	1.03475	1.11687	1.20856	1.23102	0.375781	0.0766141	0.00907468	0.00609938
117	11	1826	1835	400000	0.950842	1.0317	1.14395	1.16689	0.180155	0.607557	0.0300506	0.0188932
118	2	4942	4948	280000	0.884105	1.01095	0.811773	0.809051	0.019042	0.493603	0.0310919	0.029158
119	8	3590	3596	280000	1.14962	1.1087	1.24035	1.15998	0.0241	0.0961024	0.00505802	0.0218685
120	19	367	379	480000	1.08919	1.10532	1.31393	1.15982	0.146683	0.104731	0.00208271	0.0218685
121	1	17	23	280000	1.07435	1.11651	1.20143	1.12804	0.199345	0.0773579	0.00981851	0.043737
122	7	286	297	440000	0.863569	0.993167	0.797264	0.782556	0.00669444	0.394972	0.0235049	0.0181494
123	17	122	128	240000	1.01537	1.04647	1.21723	1.12953	0.485123	0.317168	0.00788456	0.0419518
124	1	2753	2765	480000	1.01515	1.08676	1.16919	1.19874	0.486165	0.153675	0.0177031	0.0102648
125	21	876	882	280000	0.957971	1.06725	1.18313	1.15845	0.214668	0.228355	0.0133889	0.0227611
126	4	3132	3155	960000	0.938161	1.00961	0.825451	0.817631	0.129872	0.487206	0.0389765	0.0330259
127	5	4419	4424	240000	1.01581	1.08578	1.13255	1.12972	0.482446	0.156947	0.0391253	0.0416543
128	20	917	926	400000	1.03025	1.039	1.3067	1.25395	0.400476	0.646385	0.00208271	0.00476049
129	15	1463	1481	760000	0.937119	1.03745	1.16354	1.17802	0.125409	0.637459	0.0205296	0.0147278
130	2	2449	2454	240000	1.08199	1.09935	0.784548	0.68055	0.170039	0.11812	0.0194882	0.00238024
131	7	2042	2060	760000	0.893144	0.955585	0.791577	0.706761	0.0269265	0.20247	0.0217197	0.00371913
132	19	357	366	400000	1.04456	1.07499	1.13033	1.15306	0.326391	0.197411	0.0407617	0.0258852
133	12	2030	2042	520000	0.862365	0.847318	0.816114	0.736189	0.00624814	0.00312407	0.0324308	0.0072895
134	15	1883	1891	360000	1.00163	1.03231	1.16637	1.21651	0.556828	0.610235	0.0194882	0.00788456
135	19	113	118	200000	1.11106	1.10889	1.38595	1.32825	0.090003	0.0952098	0.00148765	0.00193395
136	15	1760	1771	480000	1.024	1.10226	1.27428	1.28968	0.436328	0.111276	0.0034216	0.00267777
137	11	1723	1737	600000	1.07728	1.08226	1.28837	1.21634	0.187147	0.169444	0.00282654	0.00788456
138	21	883	893	440000	0.995686	1.08647	1.22571	1.14948	0.588515	0.154567	0.0072895	0.0267777
139	1	1050	1066	680000	1.04043	1.07837	1.22539	1.14532	0.346028	0.183428	0.00758703	0.0287117
140	7	1630	1637	320000	1.01386	1.10398	1.12357	1.13706	0.492711	0.107855	0.0470098	0.0360012
141	20	568	585	720000	1.12665	1.14241	1.44119	1.445	0.0548944	0.0327284	0.00104136	0.00104136
142	19	430	437	320000	1.03733	1.05352	1.15002	1.18603	0.363285	0.286819	0.026629	0.012645
143	11	694	714	840000	0.913771	0.981091	0.826524	0.777441	0.0587623	0.33249	0.0395716	0.0166617
144	20	1206	1214	360000	0.997663	1.07606	1.43476	1.50256	0.576465	0.193097	0.00104136	0.000892591
145	11	1912	1921	400000	1.05487	1.09364	1.26617	1.17626	0.282208	0.133591	0.0038679	0.0153228
146	14	786	798	520000	0.872754	0.955765	0.807425	0.826941	0.010116	0.203213	0.0288605	0.0398691
147	10	2606	2611	240000	1.03562	1.11434	1.19494	1.25657	0.371467	0.0815234	0.0107111	0.00446296
148	1	4449	4457	360000	0.895221	0.969135	0.829494	0.797417	0.029158	0.268224	0.0426956	0.0235049
149	10	1592	1605	560000	0.898852	0.964782	0.804917	0.755581	0.0340672	0.247099	0.0275216	0.0111574
150	7	1900	1907	320000	1.00604	1.14135	1.23479	1.20018	0.53258	0.0340672	0.00565308	0.0102648
151	15	987	999	520000	1.12131	1.19151	1.74162	1.66095	0.065903	0.00476049	0.000595061	0.000743826
152	3	478	499	880000	0.930458	0.997428	0.827538	0.793202	0.102648	0.422196	0.0406129	0.022166
153	1	4797	4811	600000	0.893638	0.948563	0.82672	0.666769	0.0270753	0.167658	0.0397203	0.00223148
154	22	961	969	360000	1.07842	1.07148	1.30641	1.18655	0.183279	0.210205	0.00208271	0.012645
155	1	908	914	280000	0.941319	0.994459	1.2817	1.29843	0.141178	0.403303	0.0029753	0.00238024
156	6	3159	3176	720000	0.935262	1.01193	0.811516	0.808006	0.119161	0.49881	0.0309432	0.029158
157	17	49	56	320000	1.01826	1.09234	1.61577	1.62235	0.466974	0.137459	0.000743826	0.000743826
158	1	2110	2115	240000	0.820279	0.842993	0.767077	0.698155	0.00119012	0.00282654	0.0136864	0.0029753
159	7	1663	1670	320000	0.945298	1.04816	0.800599	0.739075	0.154865	0.307795	0.0252901	0.00773579
160	7	2863	2874	480000	0.873842	0.939113	0.819813	0.694581	0.0107111	0.132996	0.0348111	0.00282654
161	5	2381	2392	480000	0.946299	1.11916	1.14941	1.12046	0.158733	0.0708123	0.0267777	0.0492413
162	4	64	75	480000	1.04245	1.10854	1.16932	1.15674	0.335912	0.0965486	0.0177031	0.0238024
163	6	925	932	320000	1.04187	1.15247	1.31848	1.4041	0.338143	0.0205296	0.00208271	0.00133889
164	5	1368	1375	320000	0.831201	0.983423	0.71209	0.803059	0.00193395	0.34573	0.00401666	0.0263314
165	10	1565	1576	480000	0.90923	0.996503	0.822578	0.762039	0.0501339	0.416394	0.036745	0.0124963
166	9	3417	3425	360000	1.12458	1.05776	1.30954	1.1641	0.0592086	0.269116	0.00208271	0.0202321
167	7	2502	2512	440000	1.02769	1.11257	1.15439	1.13383	0.415055	0.0861351	0.024695	0.0382327
168	23	1176	1188	480000	1.02167	1.1284	1.30614	1.26339	0.449866	0.0520678	0.00208271	0.00401666
169	8	3627	3633	280000	1.08168	1.08428	1.3009	1.24704	0.171229	0.161559	0.00238024	0.00490925
170	1	694	700	280000	1.00447	1.05435	1.21031	1.21642	0.540762	0.284439	0.00877715	0.00788456
171	7	24	30	280000	1.09816	1.10666	1.20432	1.12112	0.121244	0.101458	0.00937221	0.0486462
172	6	40	55	640000	1.19654	1.26919	1.29719	1.28379	0.00371913	0.000446296	0.00252901	0.0029753
173	1	5014	5026	520000	1.02403	1.14133	1.15738	1.15458	0.43618	0.0340672	0.0236537	0.0245463
174	7	1993	2001	360000	1.12271	1.15257	1.21641	1.14746	0.0629277	0.0205296	0.00788456	0.0276703
175	6	882	887	240000	1.02381	1.11278	1.19937	1.17974	0.437816	0.0853913	0.0102648	0.0142815
176	11	1788	1799	440000	0.998991	1.06404	1.2468	1.19796	0.570812	0.241892	0.00490925	0.0104136
177	23	3715	3722	280000	1.03378	1.06497	1.23731	1.12027	0.381434	0.237727	0.00550431	0.0492413
178	4	2412	2433	840000	0.89072	0.957191	0.774619	0.769959	0.0245463	0.210652	0.0154716	0.0142815
179	14	1877	1883	280000	1.00395	1.07333	1.17792	1.24057	0.545225	0.203362	0.0147278	0.00505802
180	4	19	26	320000	1.1617	1.10189	1.27928	1.1201	0.0136864	0.111723	0.00312407	0.0493901
181	10	1827	1836	360000	1.14308	1.18422	1.33321	1.17997	0.0318358	0.00639691	0.00193395	0.0142815
182	1	630	639	400000	1.00394	1.09589	1.27008	1.26443	0.545225	0.126153	0.0034216	0.0038679
183	18	250	264	600000	1.07557	1.09072	1.32755	1.14834	0.19518	0.142963	0.00193395	0.0273728
184	19	163	172	400000	1.00323	1.07801	1.13064	1.19636	0.548349	0.18432	0.0406129	0.0105623
185	11	2604	2622	760000	0.941156	0.998695	0.793122	0.756613	0.140286	0.4277	0.022166	0.0111574
186	20	1158	1181	960000	1.10651	1.06658	1.39092	1.16282	0.101607	0.231032	0.00133889	0.0211247
187	16	1694	1703	400000	1.01878	1.03208	1.15654	1.12685	0.464296	0.60964	0.0238024	0.0444808
188	20	346	352	280000	0.813764	0.846333	0.719895	0.65555	0.000892591	0.00282654	0.00490925	0.00223148
189	22	930	939	400000	1.05155	1.03108	1.23255	1.13391	0.293514	0.603689	0.00595061	0.0382327
190	2	1787	1794	280000	1.06461	1.09818	1.14593	1.12345	0.239661	0.121095	0.0285629	0.0470098
191	8	1319	1324	240000	1.04312	1.13505	1.1778	1.25514	0.332937	0.041803	0.0147278	0.00461172
192	17	246	256	440000	0.991652	0.994586	1.22315	1.1327	0.613805	0.404641	0.00773579	0.0388277
193	6	70	77	320000	1.04802	1.16637	1.2263	1.25608	0.307944	0.0111574	0.00714073	0.00446296
194	8	1791	1818	1120000	0.940585	1.0134	0.832929	0.803279	0.137905	0.505356	0.0459685	0.0263314
195	4	89	99	440000	1.20294	1.15001	1.41851	1.15535	0.0034216	0.0232074	0.00119012	0.0242487
196	14	770	778	360000	0.833492	0.774877	0.813531	0.696133	0.00193395	0	0.0318358	0.00282654
197	2	5497	5506	400000	1.11981	1.20498	1.1897	1.16539	0.0699197	0.0034216	0.0119012	0.0197858
198	15	2258	2266	360000	0.964219	1.1014	1.14206	1.21687	0.244719	0.112615	0.0319845	0.00788456
199	14	810	819	360000	0.859712	0.819754	0.82473	0.653129	0.00595061	0.00119012	0.0382327	0.00208271
200	16	775	780	240000	1.00626	1.08539	1.17102	1.14239	0.531836	0.158733	0.0163642	0.0315382
201	8	1564	1576	520000	0.928128	0.981478	0.819658	0.803687	0.0952098	0.334127	0.0348111	0.026629
202	3	1066	1074	360000	1.02983	1.1171	1.22562	1.28547	0.402112	0.0763166	0.0072895	0.00282654
203	16	1683	1688	240000	1.06081	1.08851	1.20667	1.16502	0.255579	0.148616	0.00907468	0.0199345
204	7	1877	1885	360000	1.06927	1.17332	1.18018	1.12155	0.219131	0.00877715	0.0142815	0.0483487
205	1	1766	1775	400000	0.879794	1.06826	0.773742	0.813016	0.0150253	0.224338	0.0151741	0.0318358
206	17	1075	1080	240000	1.05409	1.07613	1.19718	1.14053	0.285629	0.192651	0.0104136	0.0333234
207	16	1261	1272	480000	1.11125	1.10832	1.26306	1.22902	0.0898542	0.0972925	0.00401666	0.00609938
208	20	1117	1128	480000	1.05488	1.07146	1.30119	1.19454	0.282208	0.210354	0.00238024	0.0108599
209	20	932	942	440000	1.06105	1.07217	1.24724	1.25761	0.25424	0.206486	0.00490925	0.00446296
210	4	1204	1214	440000	0.911899	1.00004	0.831423	0.811761	0.0545968	0.435138	0.0441833	0.0310919
211	10	804	813	360000	1.0244	1.0887	1.5609	1.53702	0.433651	0.147873	0.000892591	0.000892591
212	3	1154	1162	360000	0.948327	1.07486	1.13928	1.18859	0.166171	0.19756	0.0346623	0.0121988
213	8	603	609	280000	1.12348	1.13064	1.27785	1.19096	0.0606962	0.0483487	0.0034216	0.0117525
214	10	3120	3133	560000	1.21289	1.20682	1.41085	1.304	0.00193395	0.00282654	0.00119012	0.00223148
215	13	1072	1079	320000	0.854178	0.899389	0.782242	0.72913	0.00476049	0.0349598	0.0181494	0.00565308
216	23	1026	1035	400000	0.991533	1.12051	1.1634	1.12691	0.614103	0.067837	0.0206784	0.0444808
217	4	4383	4392	400000	0.949995	1.03409	0.807322	0.700904	0.175841	0.620649	0.0288605	0.0034216
218	1	1602	1618	680000	1.10869	1.1385	1.21243	1.15299	0.0961024	0.0364475	0.00847962	0.0258852
219	12	3122	3132	440000	1.14718	1.20382	1.3643	1.30998	0.0267777	0.0034216	0.00148765	0.00208271
220	1	2116	2131	640000	0.917174	1.0058	0.827852	0.829856	0.0672419	0.466379	0.0409104	0.0429932
221	1	5054	5068	560000	1.06261	1.13044	1.21861	1.15186	0.248289	0.0486462	0.00788456	0.0258852
222	14	1870	1876	280000	1.071	1.13821	1.30708	1.27639	0.212586	0.0364475	0.00208271	0.0034216
223	7	1838	1846	360000	1.06679	1.08014	1.16799	1.15461	0.23014	0.175989	0.0181494	0.0245463
224	14	871	876	240000	0.886872	0.9155	0.823088	0.775607	0.0209759	0.0627789	0.0368938	0.0159179
225	20	1221	1230	400000	1.0298	1.08566	1.41665	1.42943	0.402261	0.157096	0.00119012	0.00104136
226	23	990	1010	800000	1.04445	1.09639	1.17321	1.21792	0.327284	0.124814	0.0157691	0.00788456
227	7	1823	1829	280000	1.02038	1.12779	1.2625	1.2468	0.454924	0.0525141	0.00401666	0.00490925
228	9	3122	3131	400000	1.04372	1.09197	1.20665	1.13774	0.330556	0.138947	0.00907468	0.0357037
229	2	3632	3642	400000	0.885223	0.992565	0.797058	0.812395	0.019637	0.390806	0.0235049	0.0318358
230	11	1604	1613	400000	1.03561	1.04317	1.29444	1.20786	0.371467	0.332937	0.00252901	0.00907468
231	1	2719	2730	440000	0.811964	0.91558	0.770599	0.773239	0.000743826	0.0630765	0.0142815	0.0150253
232	7	315	333	760000	0.862968	1.06413	0.812626	0.811704	0.00654567	0.241595	0.0318358	0.0310919
233	11	2943	2950	320000	1.18334	1.19887	1.50602	1.40786	0.00669444	0.00371913	0.000892591	0.00119012
234	6	903	909	280000	0.988281	1.06452	1.14183	1.13166	0.628831	0.240107	0.0324308	0.0398691
235	11	1474	1482	360000	1.03654	1.0941	1.26062	1.22614	0.366706	0.132252	0.00446296	0.0072895
236	3	1169	1174	240000	1.10695	1.15513	1.31446	1.21551	0.100565	0.0184469	0.00208271	0.00788456
237	2	4915	4924	360000	0.858841	0.996178	0.784381	0.770485	0.00580184	0.414162	0.0194882	0.0142815
238	1	4829	4857	1120000	1.05944	1.18961	1.1465	1.13722	0.262422	0.00535555	0.0282654	0.0358524
239	17	1823	1831	360000	1.00804	1.05385	1.15136	1.14553	0.522017	0.285927	0.0258852	0.0285629
240	2	4799	4810	480000	1.06402	1.21503	1.30344	1.25878	0.241892	0.00178518	0.00223148	0.00446296
241	5	2959	2970	480000	0.835933	0.965108	0.781314	0.815265	0.00208271	0.24814	0.0180006	0.0322821
242	11	809	818	400000	0.900008	1.00386	0.780228	0.794258	0.0354061	0.454329	0.0177031	0.0224636
243	8	3543	3555	520000	1.04276	1.09722	1.1764	1.15784	0.334573	0.123029	0.0151741	0.0232074
244	17	916	923	320000	1.03542	1.06805	1.28075	1.19945	0.372806	0.225082	0.00312407	0.0102648
245	17	479	485	280000	1.01991	1.0147	1.16228	1.14379	0.458346	0.511157	0.0211247	0.0306456
246	7	2493	2501	360000	1.01139	1.12067	1.15371	1.13464	0.503422	0.0676882	0.0257364	0.0376376
247	16	113	119	280000	1.05093	1.11556	1.23376	1.19387	0.296043	0.0792919	0.00580184	0.0111574
248	22	915	923	360000	1.02271	1.07811	1.17787	1.18078	0.444064	0.184171	0.0147278	0.0141327
249	7	139	144	240000	1.07496	1.1699	1.15357	1.19044	0.197411	0.00937221	0.0257364	0.0117525
250	19	896	903	320000	1.09631	1.077	1.31404	1.16327	0.124814	0.188486	0.00208271	0.0206784
251	8	2160	2165	240000	0.893603	0.980313	0.794713	0.750349	0.0269265	0.328176	0.0224636	0.00981851
252	4	2774	2787	560000	0.889085	1.0069	0.785141	0.817217	0.0232074	0.471883	0.019637	0.0327284
253	16	1432	1440	360000	1.0286	1.08192	1.24127	1.2483	0.409848	0.170336	0.00505802	0.00490925
254	1	5180	5193	560000	1.03345	1.16069	1.19197	1.23605	0.383219	0.0142815	0.0117525	0.00565308
255	10	3145	3155	440000	1.31539	1.29705	2.37353	2.14135	0.000148765	0.00029753	0.000148765	0.000148765
256	4	3156	3168	480000	0.88514	0.983329	0.780016	0.799669	0.0194882	0.345135	0.0177031	0.024695
257	7	1405	1411	280000	0.893961	0.832421	0.732981	0.616225	0.0275216	0.00193395	0.00669444	0.00133889
258	3	1127	1139	520000	1.02612	1.10673	1.15941	1.18186	0.424725	0.101309	0.0218685	0.0136864
259	1	682	693	480000	0.996773	1.03914	1.13572	1.15136	0.582118	0.353466	0.0368938	0.0258852
260	6	974	983	400000	1.08476	1.12439	1.1977	1.1908	0.160071	0.0593573	0.0104136	0.0117525
261	6	3573	3596	960000	1.02267	1.15325	1.17849	1.19598	0.444213	0.0200833	0.014579	0.0105623
262	17	1951	1959	360000	1.09012	1.09667	1.28751	1.15759	0.144897	0.124368	0.00282654	0.0235049
263	19	1046	1053	320000	1.07902	1.10333	1.30013	1.22725	0.181345	0.108896	0.00238024	0.00699197
264	4	1193	1199	280000	0.893285	0.980047	0.818496	0.782873	0.0269265	0.32654	0.0333234	0.0181494
265	1	47	53	280000	1.17542	1.11553	1.34449	1.14193	0.00803332	0.0792919	0.00163642	0.0322821
266	2	5969	5980	480000	1.04091	1.11184	1.16577	1.13133	0.342755	0.0879203	0.0194882	0.0403154
267	14	2333	2342	400000	1.01989	1.046	1.2496	1.16363	0.458643	0.319399	0.00490925	0.0205296
268	2	5035	5044	400000	0.866124	1.01773	0.800549	0.831725	0.00743826	0.530051	0.0252901	0.0444808
269	8	481	492	480000	1.16881	1.22117	1.43776	1.24888	0.00996727	0.00119012	0.00104136	0.00490925
270	1	310	319	400000	1.14809	1.21193	1.38622	1.33856	0.0255876	0.00223148	0.00148765	0.00193395
271	19	421	429	360000	1.13869	1.14916	1.40874	1.35224	0.0364475	0.0242487	0.00119012	0.00148765
272	7	1886	1892	280000	1.14979	1.22494	1.5782	1.52218	0.0236537	0.00104136	0.000743826	0.000892591
273	16	1206	1217	480000	1.02526	1.12347	1.13209	1.22213	0.429634	0.060845	0.0395716	0.00773579
274	12	2841	2847	280000	1.03942	1.13467	1.1635	1.19607	0.351384	0.0419518	0.0205296	0.0105623
275	10	2612	2617	200000	1.02287	1.09833	1.12061	1.13875	0.443172	0.120797	0.0492413	0.0349598
276	16	2121	2129	360000	1.19961	1.21581	1.48234	1.40744	0.00371913	0.00178518	0.000892591	0.00133889
277	17	1806	1816	400000	1.02937	1.05408	1.24022	1.18755	0.404939	0.285629	0.00505802	0.0124963
278	17	813	818	240000	1.0806	1.05796	1.33733	1.3662	0.174204	0.268521	0.00193395	0.00148765
279	7	2655	2660	240000	0.929401	1.02823	0.820512	0.810984	0.0992264	0.587325	0.0351086	0.0304969
280	8	1524	1533	400000	0.856774	0.933797	0.785362	0.809453	0.00535555	0.112615	0.0197858	0.0293068
281	17	1817	1822	240000	1.03926	1.07516	1.19448	1.16357	0.352722	0.196965	0.0108599	0.0205296
282	14	2555	2561	280000	1.0311	1.06566	1.18565	1.17996	0.396311	0.234603	0.0127938	0.0142815
283	18	1681	1695	600000	0.928599	0.907785	0.826208	0.674389	0.0963999	0.0483487	0.0395716	0.00223148
284	23	2402	2425	960000	0.894829	0.993974	0.82243	0.835402	0.0285629	0.400774	0.0365963	0.0486462
285	10	364	373	400000	0.968097	1.10671	1.13106	1.15997	0.262571	0.101309	0.0404641	0.0218685
286	14	624	630	280000	0.834712	0.80874	0.803365	0.663574	0.00193395	0.000595061	0.0263314	0.00223148
287	6	56	69	560000	1.18482	1.27986	1.64531	1.59527	0.00624814	0.000446296	0.000743826	0.000743826
288	13	2782	2793	440000	1.12331	1.15326	1.2118	1.1512	0.0612913	0.0200833	0.00862838	0.0258852
289	14	2361	2376	600000	1.17169	1.1802	1.62534	1.67201	0.00892591	0.0068432	0.000743826	0.000743826
290	13	2007	2023	680000	0.924887	1.11405	1.14716	1.21767	0.0850937	0.0824159	0.0278191	0.00788456
291	3	315	322	320000	1.0187	1.11508	1.14728	1.15675	0.464594	0.0801845	0.0278191	0.0238024
292	23	3680	3692	520000	0.828535	0.908482	0.677749	0.693633	0.00148765	0.0495388	0.00223148	0.00282654
293	14	2523	2529	280000	1.11982	1.10592	1.42235	1.30761	0.0699197	0.102946	0.00119012	0.00208271
294	21	1063	1073	440000	1.17566	1.11378	1.41734	1.16762	0.00803332	0.0828622	0.00119012	0.0185957
295	3	4254	4264	440000	1.15843	1.27578	1.31698	1.24128	0.0157691	0.000446296	0.00208271	0.00505802
296	2	4342	4356	600000	0.918303	1.01178	0.798369	0.81997	0.0688783	0.498066	0.0242487	0.0348111
297	5	1346	1355	400000	0.95845	1.05679	1.20492	1.12749	0.216007	0.273877	0.00922345	0.0438857
298	1	915	923	360000	1.01894	1.07698	1.18608	1.18198	0.463255	0.188486	0.012645	0.0136864
299	10	1799	1805	280000	1.07394	1.14004	1.34116	1.31246	0.201428	0.0354061	0.00178518	0.00208271
300	5	1890	1897	320000	0.86907	0.927522	0.790526	0.81915	0.00818209	0.0929783	0.0211247	0.034216
301	8	2030	2038	360000	1.0219	1.13557	1.17628	1.14709	0.448825	0.0410592	0.0151741	0.0278191
302	10	1775	1782	320000	1.08246	1.12302	1.27042	1.19067	0.168849	0.0621839	0.0034216	0.0117525
303	17	1206	1211	240000	1.08496	1.11824	1.28317	1.23332	0.159476	0.072895	0.0029753	0.00595061
304	1	4552	4560	360000	0.921491	1.04193	0.821444	0.826911	0.0751265	0.337995	0.0355549	0.0398691
305	2	2417	2425	360000	1.13496	1.21159	1.16332	1.1253	0.041803	0.00223148	0.0206784	0.0459685
306	4	1997	2020	960000	0.852581	0.954294	0.71617	0.696482	0.00431419	0.195924	0.00461172	0.00282654
307	2	637	645	360000	1.04112	1.14276	1.27373	1.22901	0.341863	0.0321333	0.0034216	0.00609938
308	4	76	88	520000	1.14687	1.13119	1.30254	1.16294	0.0269265	0.0476049	0.00238024	0.0211247
309	19	1054	1059	240000	1.11516	1.13671	1.28007	1.15006	0.0798869	0.038679	0.00312407	0.026629
310	10	3168	3177	400000	1.11718	1.09147	1.30568	1.12111	0.0761678	0.140286	0.00208271	0.0486462
311	16	1660	1667	320000	1.06097	1.10616	1.33508	1.38593	0.254686	0.102053	0.00193395	0.00148765
312	2	1156	1167	480000	1.07597	1.15207	1.23062	1.14433	0.193097	0.0206784	0.00609938	0.0296043
313	19	107	112	240000	1.10548	1.12882	1.30331	1.2095	0.104433	0.0519191	0.00223148	0.00892591
314	17	1185	1191	280000	1.02117	1.0812	1.19229	1.16712	0.451651	0.172419	0.0114549	0.0187444
315	16	2114	2120	280000	1.10751	1.16647	1.2545	1.27332	0.0993752	0.0111574	0.00476049	0.0034216
316	11	1922	1933	480000	1.00381	1.05242	1.20017	1.1374	0.545671	0.290836	0.0102648	0.0358524
317	19	380	392	520000	1.07735	1.0951	1.18236	1.13023	0.1867	0.128682	0.0136864	0.0407617
318	1	1322	1329	320000	0.959492	1.07699	1.16721	1.2173	0.222404	0.188486	0.0187444	0.00788456
319	2	5109	5118	400000	0.92301	1.00796	0.759475	0.736733	0.0789943	0.477834	0.0117525	0.00758703
320	11	2963	2972	400000	1.03198	1.08261	1.32233	1.35854	0.391253	0.168402	0.00193395	0.00148765
321	10	423	433	440000	0.901311	0.953468	0.827464	0.685892	0.0379351	0.19161	0.0403154	0.00267777
322	7	1847	1853	240000	1.0353	1.08334	1.2379	1.20116	0.37355	0.165278	0.00535555	0.00981851
323	2	1359	1374	640000	0.939988	1.03991	0.832417	0.779569	0.135823	0.348706	0.0450759	0.0172568
324	8	1637	1647	440000	0.895055	0.970824	0.751992	0.735293	0.0288605	0.275811	0.0102648	0.0072895
325	12	1336	1343	320000	1.00609	1.0857	1.22045	1.19962	0.532431	0.157096	0.00773579	0.0102648
326	14	1934	1939	240000	1.09069	1.19564	1.24908	1.3093	0.142963	0.00371913	0.00490925	0.00208271
327	1	5171	5179	360000	1.03892	1.15677	1.20916	1.21256	0.354061	0.0177031	0.00892591	0.00833085
328	2	5999	6024	1040000	1.12787	1.13801	1.3414	1.21437	0.0525141	0.0365963	0.00178518	0.00803332
329	16	2036	2044	360000	1.00085	1.08137	1.19444	1.14528	0.56025	0.172121	0.0108599	0.0288605
330	17	95	101	280000	1.02969	1.02214	1.22286	1.18151	0.4036	0.552663	0.00773579	0.0139839
331	7	3751	3762	480000	1.06717	1.14378	1.22872	1.17974	0.22895	0.0307944	0.00624814	0.0142815
332	16	35	47	520000	1.08568	1.07348	1.19116	1.13043	0.157096	0.202767	0.0117525	0.0406129
333	21	894	901	320000	1.03531	1.05402	1.14036	1.17994	0.37355	0.285778	0.0334722	0.0142815
334	2	955	963	360000	1.00282	1.0847	1.15507	1.12418	0.549836	0.16022	0.0245463	0.0467123
335	1	224	233	400000	1.0766	1.16168	1.41741	1.46927	0.189973	0.0136864	0.00119012	0.000892591
336	12	168	174	280000	0.982317	1.04112	1.16048	1.1357	0.661262	0.341863	0.0217197	0.0368938
337	23	3227	3234	280000	1.06029	1.15632	1.15238	1.18805	0.257215	0.0178518	0.0258852	0.0123475
338	2	970	975	240000	0.91163	1.04765	1.20461	1.34529	0.0542993	0.310027	0.00937221	0.00163642
339	9	3361	3366	240000	1.01849	1.08562	1.1364	1.16412	0.465635	0.157542	0.0364475	0.0202321
340	16	512	519	320000	0.872637	0.926753	0.752654	0.813279	0.010116	0.0907468	0.0105623	0.0318358
341	20	45	54	400000	1.01739	1.08471	1.26904	1.24183	0.472478	0.160071	0.0034216	0.00505802
342	11	261	270	400000	1.03445	1.13585	1.24526	1.24573	0.37712	0.0406129	0.00490925	0.00490925
343	6	1073	1079	280000	0.993068	1.08463	1.15105	1.13931	0.605772	0.160369	0.0258852	0.0345135
344	17	1912	1920	360000	1.19193	1.21328	1.52764	1.36642	0.00446296	0.00193395	0.000892591	0.00148765
345	2	3595	3601	280000	0.835313	0.962181	0.80374	0.830899	0.00193395	0.235198	0.026629	0.0440345
346	11	1876	1885	400000	1.0105	1.06276	1.15759	1.11987	0.508926	0.247099	0.0235049	0.0495388
347	8	1704	1711	320000	0.908538	0.973814	0.750392	0.70334	0.0495388	0.292175	0.00981851	0.00371913
348	8	563	573	440000	1.10212	1.14529	1.3303	1.27155	0.111425	0.0288605	0.00193395	0.0034216
349	1	433	444	480000	1.14569	1.18575	1.32972	1.28049	0.0284142	0.00595061	0.00193395	0.00312407
350	9	2928	2936	360000	1.00886	1.05981	1.13395	1.12865	0.516215	0.259893	0.0382327	0.0425469
351	2	5880	5886	240000	0.792932	0.809738	0.508157	0.493902	0.00029753	0.000743826	0.000595061	0.000595061
352	23	1946	1968	920000	0.900812	1.00912	0.721849	0.740739	0.0368938	0.485272	0.00505802	0.00818209
353	1	5082	5087	240000	1.09676	1.15833	1.27211	1.28984	0.12407	0.0159179	0.0034216	0.00267777
354	10	2568	2573	240000	1.03504	1.06915	1.18227	1.2028	0.374442	0.21928	0.0136864	0.00952098
355	10	1301	1311	440000	0.919597	0.974917	0.806892	0.784321	0.0715561	0.298423	0.0288605	0.0194882
356	22	529	537	360000	1.06305	1.10365	1.19994	1.15739	0.246058	0.10845	0.0102648	0.0236537
357	7	2661	2670	400000	1.03257	1.12455	1.29127	1.21386	0.388277	0.0592086	0.00252901	0.00803332
358	3	4273	4283	440000	0.867265	0.984482	0.769218	0.788091	0.00758703	0.351532	0.0139839	0.0206784
359	13	1928	1939	480000	1.01198	1.12928	1.18792	1.18645	0.501041	0.0507289	0.0123475	0.012645
360	6	334	343	400000	0.984002	1.09499	1.12938	1.23583	0.650699	0.128831	0.0419518	0.00565308
361	1	6113	6118	200000	1.088	1.24838	1.12586	1.16383	0.149955	0.000595061	0.0455222	0.0203808
362	11	3242	3251	400000	1.07374	1.14731	1.17753	1.16908	0.20247	0.026629	0.0148765	0.0178518
363	1	5525	5541	680000	1.05886	1.19297	1.28661	1.31333	0.265397	0.00446296	0.00282654	0.00208271
364	11	2371	2388	720000	1.06584	1.13415	1.14541	1.1212	0.23371	0.0425469	0.0285629	0.0486462
365	5	3357	3364	320000	0.940718	0.990724	0.805671	0.791535	0.138352	0.381732	0.0278191	0.0217197
366	19	1261	1267	280000	1.08639	1.11479	1.25391	1.14013	0.154865	0.0809283	0.00476049	0.0336209
367	4	1380	1396	680000	1.04301	1.14228	1.25126	1.27653	0.333829	0.0328771	0.00490925	0.0034216
368	2	2814	2821	320000	1.11945	1.22342	1.57812	1.51717	0.070366	0.00104136	0.000743826	0.000892591
369	5	4442	4451	400000	1.0247	1.06601	1.14997	1.13732	0.432609	0.233264	0.026629	0.0358524
370	1	1776	1789	560000	0.876799	0.95623	0.72899	0.717326	0.012645	0.206635	0.00565308	0.00461172
371	1	5088	5095	320000	1.05186	1.11815	1.13208	1.13695	0.292621	0.0730437	0.0395716	0.0360012
372	10	2052	2060	360000	1.11277	1.09148	1.2884	1.18317	0.0853913	0.140286	0.00282654	0.0133889
373	1	4630	4642	520000	1.04183	1.19801	1.31408	1.30107	0.338143	0.00371913	0.00208271	0.00238024
374	5	1985	1991	280000	0.807362	0.928009	0.684247	0.751228	0.000595061	0.0949122	0.00267777	0.0102648
375	17	1992	1997	240000	1.1169	1.1146	1.1494	1.16592	0.0766141	0.0810771	0.0267777	0.0194882
376	12	2593	2601	360000	0.905688	0.906084	0.813591	0.754066	0.0438857	0.0450759	0.0319845	0.0105623
377	13	1337	1345	320000	1.15646	1.23104	1.49535	1.3049	0.0178518	0.000892591	0.000892591	0.00223148
378	11	3154	3159	240000	1.06509	1.14743	1.13948	1.14531	0.237132	0.026629	0.0345135	0.0288605
379	16	768	774	280000	1.00908	1.06847	1.15157	1.15249	0.515174	0.222404	0.0258852	0.0258852
380	10	3369	3378	400000	1.21989	1.19923	1.47798	1.40027	0.00133889	0.00371913	0.000892591	0.00133889
381	10	3034	3042	360000	1.06599	1.16889	1.13624	1.20922	0.233561	0.00996727	0.0364475	0.00892591
382	2	2476	2481	240000	1.03123	1.13739	1.15523	1.17777	0.395864	0.0373401	0.0245463	0.0147278
383	3	4650	4658	320000	0.892492	0.977362	0.767879	0.739509	0.0261827	0.311514	0.0138352	0.00788456
384	21	1197	1203	280000	1.04417	1.03643	1.33538	1.26837	0.328325	0.633145	0.00193395	0.00357037
385	11	161	170	400000	1.07551	1.14296	1.24807	1.15065	0.195329	0.0319845	0.00490925	0.0263314
386	4	1420	1432	520000	0.91546	0.982875	0.798329	0.805286	0.0627789	0.342755	0.0242487	0.0275216
387	11	2844	2854	440000	0.850901	0.9007	0.592034	0.52632	0.00416543	0.036745	0.00104136	0.000595061
388	5	1390	1404	600000	0.892075	1.00182	0.807009	0.777233	0.0257364	0.444511	0.0288605	0.0165129
389	12	1355	1360	240000	1.01006	1.07481	1.24019	1.22604	0.511306	0.197709	0.00505802	0.0072895
390	23	3826	3831	240000	1.07579	1.07437	1.16975	1.14108	0.194436	0.199345	0.0175543	0.0330259
391	4	4228	4246	720000	1.48598	1.50136	1.94419	1.7451	0	0	0.000446296	0.000595061
392	7	2696	2704	360000	0.901252	0.915457	0.794294	0.687435	0.0376376	0.0627789	0.0224636	0.00267777
393	2	4925	4934	400000	0.859003	1.03886	0.733966	0.819573	0.00580184	0.64579	0.00714073	0.0348111
394	4	652	661	400000	1.01881	1.15799	1.13743	1.172	0.464296	0.0160666	0.0358524	0.0162154
395	6	3248	3259	480000	0.946303	1.00394	0.790607	0.790056	0.158733	0.454775	0.0212734	0.0211247
396	8	1765	1771	240000	1.05028	1.22598	1.15992	1.24931	0.299613	0.00104136	0.0218685	0.00490925
397	1	5076	5081	240000	1.11108	1.13192	1.32675	1.286	0.090003	0.0459685	0.00193395	0.00282654
398	14	1307	1312	240000	1.19349	1.32839	1.54297	1.76581	0.00416543	0.000148765	0.000892591	0.000595061
399	7	2439	2448	400000	1.10265	1.12956	1.27139	1.1757	0.110235	0.0501339	0.0034216	0.0153228
400	4	4247	4263	680000	1.21309	1.27318	1.21082	1.19558	0.00193395	0.000446296	0.00862838	0.0105623
401	1	6081	6088	320000	1.07671	1.2902	1.16527	1.28857	0.189081	0.00029753	0.0197858	0.00282654
402	3	4469	4477	360000	0.877041	0.982182	0.803964	0.807702	0.0129426	0.338143	0.0269265	0.0288605
403	16	2250	2256	280000	1.10039	1.08583	1.34764	1.26362	0.115144	0.156799	0.00163642	0.00401666
404	2	257	265	360000	1.14879	1.22428	1.29086	1.23089	0.024695	0.00104136	0.00252901	0.00609938
405	18	1518	1528	440000	0.786999	0.827654	0.767848	0.823347	0.000148765	0.00148765	0.0138352	0.0370425
406	5	3525	3534	400000	1.10758	1.15538	1.25671	1.20928	0.0990777	0.0181494	0.00446296	0.00892591
407	8	3154	3168	600000	1.00639	1.09795	1.20521	1.20891	0.530943	0.121392	0.00907468	0.00907468
408	4	1186	1192	280000	0.892132	0.974248	0.829712	0.814886	0.0257364	0.294853	0.0429932	0.0321333
409	6	2975	2981	280000	1.09016	1.20333	1.19235	1.12023	0.144749	0.0034216	0.0114549	0.0492413
410	1	5244	5250	280000	1.22332	1.28631	1.64677	1.59351	0.00104136	0.000446296	0.000743826	0.000743826
411	6	3383	3395	520000	0.902001	1.07851	0.692719	0.756013	0.0388277	0.182981	0.00282654	0.0111574
412	7	3503	3509	280000	1.04921	1.1349	1.12241	1.13399	0.303927	0.041803	0.0477536	0.0382327
413	11	2951	2962	480000	1.06825	1.15937	1.24147	1.32936	0.224487	0.0153228	0.00505802	0.00193395
414	4	4630	4641	480000	1.10296	1.24469	1.12899	1.1258	0.109938	0.000595061	0.0421006	0.0458197
415	6	4	15	480000	1.0785	1.15503	1.33509	1.20025	0.182981	0.0184469	0.00193395	0.0102648
416	12	3	12	400000	1.00119	1.05658	1.36566	1.22768	0.559209	0.274323	0.00148765	0.0068432
417	4	1708	1715	320000	0.899414	1.00935	0.800247	0.810273	0.0349598	0.486165	0.0251413	0.0299018
418	2	5337	5353	680000	0.832011	0.91367	0.662415	0.651653	0.00193395	0.0587623	0.00223148	0.00208271
419	18	240	249	400000	1.01082	1.09981	1.41471	1.48453	0.506694	0.117078	0.00119012	0.000892591
420	17	165	173	360000	1.07853	1.14525	1.28648	1.31493	0.182981	0.0288605	0.00282654	0.00208271
421	10	2791	2801	440000	1.02965	1.13671	1.13524	1.17234	0.4036	0.038679	0.0373401	0.0160666
422	2	719	726	320000	0.997563	1.08178	1.13752	1.11939	0.57706	0.170783	0.0358524	0.0496876
423	13	630	640	440000	0.871871	0.929889	0.826751	0.799127	0.00952098	0.100565	0.0397203	0.0243975
424	7	3574	3579	200000	1.05324	1.14371	1.25435	1.22233	0.286968	0.0307944	0.00476049	0.00773579
425	17	67	74	320000	1.05792	1.07744	1.26695	1.27651	0.268521	0.186552	0.00371913	0.0034216
426	19	1367	1374	320000	1.05799	1.088	1.30306	1.31325	0.268521	0.149955	0.00238024	0.00208271
427	8	3348	3356	360000	1.1685	1.19291	1.33224	1.2622	0.0102648	0.00446296	0.00193395	0.00401666
428	2	5490	5496	280000	1.13799	1.19883	1.34865	1.28492	0.0365963	0.00371913	0.00148765	0.00282654
429	2	377	394	720000	1.0228	1.08579	0.823883	0.743885	0.443469	0.156947	0.0374888	0.00847962
430	7	1816	1822	280000	0.997221	1.07755	1.46623	1.26671	0.579143	0.186403	0.000892591	0.0038679
431	2	5707	5719	520000	1.11695	1.2078	1.21219	1.1631	0.0764653	0.00267777	0.00862838	0.0211247
432	11	2881	2903	880000	1.21418	1.2301	1.67307	1.59601	0.00178518	0.000892591	0.000743826	0.000743826
433	2	3809	3822	560000	0.954152	1.08327	0.833814	0.837275	0.195329	0.165873	0.0464148	0.0496876
434	2	4905	4914	360000	0.848645	0.987483	0.681055	0.722929	0.00357037	0.367004	0.00238024	0.00505802
435	7	3479	3494	600000	1.07949	1.15708	1.36588	1.31603	0.177774	0.0174055	0.00148765	0.00208271
436	4	392	400	360000	1.10671	1.18952	1.21438	1.22724	0.101309	0.00535555	0.00803332	0.00699197
437	6	1103	1110	320000	1.04677	1.1334	1.1262	1.16938	0.315829	0.043737	0.0450759	0.0175543
438	5	3767	3779	520000	1.08298	1.13139	1.20296	1.158	0.167063	0.0473073	0.00952098	0.0230586
439	1	5892	5906	560000	1.06306	1.21263	1.1669	1.20341	0.246058	0.00193395	0.0188932	0.00952098
440	4	1010	1018	360000	1.03554	1.18032	1.25247	1.31471	0.371764	0.0068432	0.00490925	0.00208271
441	3	4418	4438	840000	1.06265	1.20831	1.2506	1.3202	0.24814	0.00267777	0.00490925	0.00193395
442	11	420	427	320000	1.06568	1.15189	1.29024	1.25008	0.234454	0.0208271	0.00267777	0.00490925
443	2	1781	1786	200000	1.05368	1.10091	1.14522	1.12374	0.286076	0.113805	0.0290092	0.0470098
444	10	3020	3033	560000	1.07132	1.17045	1.15194	1.14568	0.211544	0.00922345	0.0258852	0.0285629
445	2	731	737	280000	1.08025	1.0749	1.22306	1.12243	0.175841	0.19756	0.00773579	0.0476049
446	6	2266	2282	680000	1.02926	1.14542	1.16211	1.12386	0.405534	0.0288605	0.0212734	0.0470098
447	2	2439	2446	320000	1.14901	1.20775	1.31197	1.28111	0.0243975	0.00267777	0.00208271	0.0029753
448	2	5631	5639	360000	1.1914	1.36163	1.56962	1.54788	0.00490925	0	0.000892591	0.000892591
449	4	3844	3852	360000	1.06106	1.14467	1.30116	1.20969	0.254091	0.0299018	0.00238024	0.00877715
450	2	211	221	400000	1.14033	1.22171	1.20148	1.21312	0.0351086	0.00119012	0.00981851	0.00803332
451	23	935	951	680000	0.983751	1.11765	1.16893	1.20632	0.652931	0.0740851	0.0178518	0.00907468
452	16	781	787	280000	1.00129	1.02282	1.18235	1.19942	0.558614	0.556531	0.0136864	0.0102648
453	5	7	16	400000	1.0987	1.16763	1.45383	1.41014	0.120202	0.0108599	0.00104136	0.00119012
454	23	3798	3803	240000	1.12567	1.10324	1.19827	1.22499	0.0571259	0.109045	0.0104136	0.00758703
455	2	503	513	440000	1.13098	1.21597	1.2082	1.15854	0.0481999	0.00178518	0.00907468	0.0227611
456	2	1147	1155	360000	1.11287	1.17504	1.20816	1.22012	0.0852425	0.00818209	0.00907468	0.00773579
457	18	1929	1936	320000	1.06035	1.11749	1.40559	1.41077	0.257215	0.075424	0.00133889	0.00119012
458	5	4239	4247	360000	1.05195	1.1395	1.18026	1.16378	0.292175	0.0355549	0.0142815	0.0203808
459	8	626	634	360000	1.07214	1.14651	1.38582	1.51957	0.206635	0.0275216	0.00148765	0.000892591
460	1	6119	6124	200000	1.14221	1.24126	1.32883	1.26034	0.0328771	0.000743826	0.00193395	0.00446296
461	23	1333	1342	400000	1.01439	1.10572	1.13468	1.13262	0.490777	0.103689	0.0376376	0.0391253
462	10	3242	3250	360000	1.17051	1.18566	1.40695	1.33629	0.00907468	0.00609938	0.00133889	0.00193395
463	12	2757	2762	200000	1.08516	1.21013	1.24081	1.29928	0.159179	0.00238024	0.00505802	0.00238024
464	10	150	161	440000	1.04706	1.101	1.21428	1.12851	0.313895	0.113805	0.00803332	0.0425469
465	15	2547	2555	360000	1.02899	1.09488	1.20705	1.18531	0.407022	0.129128	0.00907468	0.0130913
466	7	3931	3949	720000	1.20684	1.10334	1.50692	1.24542	0.00282654	0.108896	0.000892591	0.00490925
467	17	1606	1617	480000	1.09298	1.06448	1.24899	1.2123	0.13612	0.240256	0.00490925	0.00862838
468	1	6099	6112	560000	1.14637	1.23482	1.16844	1.13943	0.0275216	0.000892591	0.0180006	0.0345135
469	2	5616	5621	240000	1.10573	1.2513	1.12285	1.19538	0.103689	0.000595061	0.0473073	0.0105623
470	3	75	81	240000	0.880525	0.924833	0.748405	0.726805	0.0157691	0.0847962	0.00922345	0.00520678
471	1	3629	3634	240000	0.942938	1.04215	1.15051	1.52746	0.145195	0.337102	0.0263314	0.000892591
472	13	2771	2781	400000	1.1808	1.24976	1.38336	1.41606	0.0068432	0.000595061	0.00148765	0.00119012
473	2	5640	5648	360000	1.11637	1.16956	1.20286	1.17931	0.0775067	0.00952098	0.00952098	0.014579
474	10	138	143	200000	1.08418	1.15214	1.23459	1.16272	0.161857	0.0206784	0.00565308	0.0211247
475	8	650	655	240000	1.08683	1.10058	1.17236	1.16582	0.153526	0.114698	0.0160666	0.0194882
476	10	2225	2231	280000	1.00986	1.04971	0.674819	2.61331	0.511604	0.302291	0.00223148	0.000148765
477	7	1859	1865	280000	1.00013	1.17817	1.15051	3.81108	0.563969	0.00773579	0.0263314	0.000148765
478	15	717	723	240000	0.965712	0.889694	0.209338	7.62215	0.251413	0.0236537	0.000148765	0
