# Supplementary material for: Alterations of specific chromatin conformation affect ATRA-induced leukemia cell differentiation
Source: Cell Death Dis. 2018 Feb 8;9(2):200. doi: 10.1038/s41419-017-0173-6 (PMC5833835; doi:10.1038/s41419-017-0173-6)
Supplement: Supplementary file 6 — Differential gene-regulatory analysis of expressed genes [file 41419_2017_173_MOESM6_ESM.xlsx]

## Sheet: All_ene_expression
id	baseMean	baseMeanATRA	baseMeanControl	foldChange	log2FoldChange(A/C)	pval	padj
FGR	11752.1	23496.7	7.3867	3180.95	11.6352	2.02534e-135	2.48408e-131
CEACAM1	7775.16	15536.1	13.9972	1109.94	10.1163	4.01575e-117	2.46266e-113
LILRA5	3983.93	7965.36	2.51347	3169.07	11.6298	9.92778e-113	4.05881e-109
CYBB	11657.2	23231.5	82.8572	280.379	8.13124	2.23123e-98	6.8415e-95
LOC100506585	1731.37	3461.18	1.55869	2220.57	11.1167	1.67195e-92	4.10128e-89
SEMA6B	5261.21	11474.2	46.1798	248.468	7.95692	1.42287e-87	2.90858e-84
NCF1C	5761.74	11464.7	56.7437	202.044	7.65853	8.11737e-87	1.42228e-83
CD38	1441.26	2879.54	1.97239	1459.93	10.5117	2.32669e-85	3.56711e-82
HIC1	2716.85	5416.34	17.3494	312.193	8.28629	4.71566e-85	6.4264e-82
GNG2	6895.55	13712.3	78.8313	173.944	7.44248	7.21796e-82	8.85283e-79
CYP4F3	3752.18	7497.33	6.82812	1098.01	10.1007	8.71795e-81	9.72052e-78
NCF1B	5177.42	11267.2	87.6553	128.54	7.00607	1.07636e-75	1.10013e-72
NCF1	11197.4	19869.5	325.357	61.0699	5.93239	5.64384e-65	5.32475e-62
CFP	2414.19	4776.77	51.6132	92.5494	6.53215	6.1074e-65	5.35052e-62
P2RY13	1281.72	2543.88	17.5668	144.811	7.17803	9.94172e-63	8.12902e-60
ICAM1	1911.65	3776.57	46.7299	80.8171	6.33659	4.86014e-60	3.7256e-57
ITGAM	5736.92	11251.4	222.463	50.5764	5.66039	3.36316e-59	2.42642e-56
PPFIA4	1325.12	2625.62	24.622	106.637	6.73657	9.74845e-59	6.64249e-56
ITGAX	2196.82	4324.16	69.4699	62.2451	5.95989	2.05735e-57	1.32808e-54
ASB2	6211.15	12368.4	53.9291	229.345	7.84138	3.996e-57	2.45055e-54
SELP	1967.15	3933.53	1.55869	2523.61	11.3013	2.08534e-55	1.21794e-52
SLA	9335.18	18197.9	472.417	38.521	5.26757	5.61585e-55	3.13084e-52
ARL4C	1173.32	31.8525	2314.76	0.0137606	-6.18331	1.59953e-52	8.52966e-50
PPP1R16B	1715.99	3367.24	64.753	52.0012	5.70047	4.40187e-52	2.24954e-49
CD300LB	6788.72	13186.4	391.195	33.7079	5.07502	1.70527e-51	8.36607e-49
SIGLEC16	484.636	966.552	2.72196	355.094	8.47206	1.43307e-48	6.76025e-46
LAMB3	411.428	821.812	1.14489	717.811	9.48746	8.74005e-47	3.97025e-44
AMICA1	1225.78	2398.93	52.6281	45.5827	5.51041	2.51817e-46	1.10305e-43
DAPK2	433.311	864.119	2.51347	343.795	8.42541	1.93467e-45	8.18231e-43
GPR82	643.782	1285.16	2.51347	511.309	8.99805	3.9939e-44	1.63284e-41
CR1	2334.75	4514.81	154.694	29.1854	4.86717	5.8052e-44	2.2968e-41
GPR34	831.429	1631.17	29.6918	54.9366	5.7797	1.01795e-43	3.90161e-41
BATF2	322.82	645.639	1	645.639	9.33458	8.48114e-43	3.15216e-40
LILRB2	3242.11	6352.22	131.792	48.1988	5.59093	1.38455e-42	4.99455e-40
SPNS3	685.317	22.1681	1348.45	0.0164398	-5.92667	2.50392e-42	8.77446e-40
C10orf54	7841.27	14927.8	754.752	19.7784	4.30585	3.67106e-41	1.25071e-38
BTG2	2141.52	4117.16	163.852	25.1273	4.65119	7.62727e-41	2.52834e-38
LRG1	4734.86	9139.72	431.111	21.2004	4.40602	1.19523e-40	3.85777e-38
CCL22	316.534	612.52	1.55869	392.971	8.61828	4.77618e-40	1.50205e-37
C1RL	2169.24	4158.38	181.195	22.9497	4.5204	1.47563e-39	4.52465e-37
MX2	1193.21	2311.14	75.283	30.6994	4.94014	1.57032e-39	4.69756e-37
ZNF385A	1815.68	3471.42	141.944	24.4562	4.61213	3.4351e-39	1.00313e-36
MVP	718.537	1391.2	26.8771	51.7613	5.6938	6.03149e-39	1.72038e-36
ALS2CL	276.577	553.153	1	553.153	9.11154	6.94572e-39	1.93612e-36
ITGB2	15853.1	29956.1	1751.26	17.1055	4.09639	1.33086e-38	3.62733e-36
HPD	1224.96	2365.69	84.2221	28.0887	4.81192	1.61583e-38	4.30829e-36
RASGRP4	1161.62	2242.15	81.1961	27.614	4.78733	1.42833e-37	3.72733e-35
DAAM2	813.212	1615.94	1.48619	1087.3	10.0865	2.72329e-37	6.95857e-35
CXCR5	311.886	611.619	2.16227	282.86	8.14394	1.60198e-36	4.00985e-34
CD101	686.912	1345.16	28.7493	46.7891	5.5481	4.71621e-36	1.15689e-33
MYD88	2159.53	4189.12	229.947	18.2177	4.18727	1.15402e-34	2.77532e-32
CST7	3811.36	455.374	7167.34	0.0635345	-3.97632	1.55184e-34	3.66025e-32
NCF2	2199.19	3968.28	229.919	17.2595	4.10932	3.05939e-34	7.07988e-32
SRCIN1	592.971	1161.38	25.5634	45.4312	5.50561	4.51906e-34	1.02641e-31
PLXND1	2281.38	71.1912	4491.67	0.0158496	-5.97941	8.58241e-34	1.91388e-31
SERPINB1	6473.73	12172.8	874.638	13.9176	3.79883	3.14936e-33	6.89766e-31
CCR3	548.927	1191.85	6.11162	195.014	7.60744	5.48309e-33	1.17983e-30
CAPN3	1177.31	2241.88	112.754	19.8829	4.31346	1.02225e-32	2.1617e-30
BCL2A1	927.118	1773.86	81.3752	21.7986	4.44616	1.13978e-32	2.36939e-30
CD1D	251.135	499.981	2.18977	228.326	7.83495	3.99171e-32	8.15972e-30
PHLDA1	619.488	1196.62	42.3541	28.2528	4.82032	1.86562e-31	3.75112e-29
CCR1	2564.38	4789.82	338.948	14.1314	3.82083	2.37969e-31	4.70757e-29
SELL	3973.12	7915.2	31.9542	247.705	7.95248	2.99593e-31	5.83256e-29
PXN	639.714	1233.52	45.9125	26.8667	4.74775	3.98836e-31	7.64332e-29
SLC2A5	7136.56	14115.2	167.924	84.057	6.3933	6.80995e-31	1.28499e-28
ADAM28	241.549	478.522	2.57597	185.764	7.53733	2.19976e-30	4.08788e-28
CD36	398.213	794.876	1.53118	519.126	9.01994	4.39341e-30	8.04256e-28
ITGB2-AS1	282.916	562.751	3.16216	177.964	7.47544	6.66989e-30	1.20303e-27
CD300A	2362.98	4394.27	331.685	13.2483	3.72774	6.983e-30	1.24125e-27
SIRPB1	2568.26	4758.81	377.711	12.5991	3.65525	2.66911e-29	4.67667e-27
LRRC25	592.177	1137.82	46.3462	24.5504	4.61768	5.40913e-29	9.34407e-27
ZBTB16	198.635	1.36473	395.915	0.00344704	-8.18043	1.67751e-28	2.85759e-26
CLEC10A	172.385	344.769	1	344.769	8.42949	5.82504e-28	9.78686e-26
PTGES	454.118	918.117	1	918.117	9.84253	5.9397e-28	9.84465e-26
FBP1	477.724	921.691	33.7563	27.3043	4.77106	8.6845e-28	1.42021e-25
PSAT1	4541.48	777.144	8313.82	0.0934762	-3.41926	1.02744e-27	1.65809e-25
CASS4	538.516	1134.19	42.9427	26.4117	4.7231	1.08588e-27	1.72965e-25
SMOX	841.989	1589.35	94.6283	16.7957	4.07002	1.66656e-27	2.62056e-25
GHRL	515.195	971.626	38.7632	25.0657	4.64764	2.17067e-27	3.37004e-25
HIVEP3	389.344	755.992	22.6975	33.3073	5.05776	2.23353e-27	3.42429e-25
CSF1R	391.362	759.832	22.8937	33.1895	5.05266	2.84027e-27	4.30073e-25
KCTD12	6336.48	11536	1136.97	10.1463	3.34288	5.74274e-27	8.58959e-25
SERINC5	1157.36	141.468	1973.26	0.0716927	-3.80203	9.0013e-27	1.33013e-24
AGO1	9469.68	17178.2	1761.12	9.75415	3.28602	9.30127e-27	1.3581e-24
ARAP3	3332.75	6181.89	584.611	10.5744	3.4025	9.98717e-27	1.44109e-24
COL9A2	676.117	1281.47	71.742	17.8623	4.15884	1.20714e-26	1.72157e-24
MGAM	815.666	1532.47	98.8632	15.5009	3.95428	1.38003e-26	1.94553e-24
FGD4	2114.55	3699.41	329.693	11.2208	3.4881	1.43025e-26	1.99342e-24
KCNK17	257.384	516.822	7.94539	65.0468	6.02341	1.58635e-26	2.18613e-24
GPT2	1779.52	291.129	3267.98	0.0890851	-3.48867	6.23071e-26	8.49107e-24
BPI	2284.3	4293.2	275.412	15.5883	3.96239	7.65677e-26	1.03198e-23
SOCS3	462.316	923.153	1.45858	632.911	9.30586	1.50322e-25	2.00402e-23
NLRC4	671.328	1266.12	74.5367	16.9865	4.08632	1.68112e-25	2.21709e-23
PIK3CG	15151.1	27137.3	3164.97	8.57427	3.10001	2.66734e-25	3.48032e-23
FAIM3	315.356	612.659	18.1531	33.7495	5.07679	5.51534e-25	7.12059e-23
VIM	1896.59	324.622	3468.56	0.0935899	-3.4175	6.35674e-25	8.1214e-23
DSE	642.376	1217.36	77.3941	15.7293	3.97538	2.0363e-24	2.57476e-22
RGS2	486.696	925.411	47.9922	19.2825	4.26922	2.3426e-24	2.93184e-22
SPECC1	1111.63	2134.82	168.441	12.674	3.6638	2.42655e-24	3.00622e-22
IQSEC2	345.352	667.467	23.2349	28.7269	4.84433	2.6599e-24	3.26237e-22
SAMHD1	6182.76	11134.4	1131.13	9.84361	3.29919	7.34832e-24	8.92348e-22
PIM1	1312.31	2381.46	224.168	10.6235	3.40919	7.60775e-24	9.14794e-22
TIMP1	3151.82	5489.42	612.192	8.96683	3.1646	8.55236e-24	1.0184e-21
FAM46C	2415.52	355.425	4475.63	0.0794135	-3.65447	3.52506e-23	4.1572e-21
TMEM92	291.42	569.381	13.4385	42.3693	5.40495	4.13443e-23	4.8294e-21
FUCA1	2375.69	4266.5	484.887	8.79895	3.13733	8.53999e-23	9.88141e-21
POR	4685.11	8357.14	1112.97	7.50889	2.9086	9.5182e-23	1.09103e-20
DHRS9	235.872	461.244	11.5112	40.0692	5.32442	1.62916e-22	1.85015e-20
HIPK2	6577.82	11637.1	1518.48	7.66368	2.93804	2.20851e-22	2.48508e-20
DDN	1171.33	188.411	1954.25	0.0964109	-3.37466	2.29538e-22	2.55935e-20
MEGF9	4162.46	7215.58	919.337	7.84868	2.97245	4.39294e-22	4.8384e-20
KIAA0513	1150	2297.35	2.64846	867.427	9.7606	4.41827e-22	4.8384e-20
IKZF3	1894.71	391.591	3397.84	0.115247	-3.1172	9.99752e-22	1.08513e-19
GATA2	4141.45	469.144	7613.76	0.0616179	-4.02051	1.07282e-21	1.15422e-19
PRRT4	331.945	29.3417	634.549	0.0462402	-4.43471	1.11124e-21	1.18516e-19
LSP1	15216.3	26698.3	3714.37	7.18784	2.84556	1.83216e-21	1.9372e-19
PHGDH	3891.75	916.452	6877.16	0.13326	-2.90768	2.32334e-21	2.43554e-19
F5	447.355	882.657	12.1524	72.6321	6.18254	2.54957e-21	2.65004e-19
EBF3	571.558	82.882	1161.24	0.071374	-3.80846	3.58124e-21	3.69109e-19
BCL11A	1163.89	226.571	2111.22	0.107318	-3.22004	6.95997e-21	7.11367e-19
LOC729737	3191.78	5625.64	757.919	7.42249	2.8919	8.81763e-21	8.93787e-19
SLC1A4	1488.41	311.257	2666.54	0.116727	-3.09879	1.03476e-20	1.04027e-18
CLEC7A	292.767	566.122	19.5116	29.0146	4.85871	1.99453e-20	1.98885e-18
TRIB3	2347.2	548.595	4145.61	0.132332	-2.91777	4.47672e-20	4.42798e-18
FMNL3	1523.38	2711.41	346.351	7.82851	2.96874	8.06956e-20	7.91785e-18
B4GALT5	11613.7	18441.1	2786.23	6.61866	2.72654	9.01881e-20	8.77902e-18
HCK	1349.29	2412.16	296.531	8.13458	3.02407	1.07798e-19	1.04105e-17
EMILIN2	263.866	22.1681	515.563	0.0429979	-4.53959	1.19464e-19	1.14471e-17
PTP4A3	799.395	1451.32	148.485	9.77417	3.28897	1.22518e-19	1.16487e-17
APOBR	6143.24	11634.4	1652.12	7.04209	2.816	3.16289e-19	2.98406e-17
TNNI2	759.872	1491.36	29.3815	50.7586	5.66558	3.55423e-19	3.32769e-17
SIRPA	11356.8	19840	2873.53	6.9044	2.78752	3.60145e-19	3.34635e-17
B3GNT8	621.333	1134.48	118.182	9.59947	3.26295	4.06385e-19	3.74761e-17
PLCB2	21873.9	37613.5	6144.37	6.12162	2.61391	4.60302e-19	4.21314e-17
BAHCC1	7132.83	1959.5	12316.2	0.1591	-2.652	6.25205e-19	5.6801e-17
CA8	968.387	216.853	1729.92	0.125354	-2.99592	6.65968e-19	6.00595e-17
NRP1	1644.74	2891.13	399.359	7.23942	2.85587	8.48869e-19	7.59954e-17
ARRB1	2166.49	3618.28	524.694	6.89599	2.78576	1.03396e-18	9.18953e-17
ADAP2	239.573	458.786	21.3613	21.4774	4.42475	1.32839e-18	1.17213e-16
KCNE3	1334.49	2353.47	315.518	7.45905	2.89899	1.395e-18	1.22212e-16
CLSTN3	764.395	1376.72	152.167	9.04744	3.17751	1.60255e-18	1.39399e-16
BST1	261.281	497.899	24.6636	20.1876	4.3354	1.63698e-18	1.41391e-16
SUCNR1	831.499	1488.41	172.594	8.6238	3.10832	2.05939e-18	1.76632e-16
OLFM4	99.5519	199.112	1	199.112	7.63743	2.82539e-18	2.40649e-16
PGD	17252.8	29465.2	5141.37	5.73099	2.51879	4.21314e-18	3.56374e-16
RCSD1	8662.76	14791.3	2535.19	5.83442	2.54459	5.81525e-18	4.88521e-16
FAM214B	925.614	1645.48	215.749	7.62683	2.93108	6.46898e-18	5.39742e-16
ITGB7	4467.63	8721.16	215.191	40.5275	5.34083	7.5923e-18	6.29186e-16
NCOA3	9887.86	16863.3	2912.41	5.79015	2.5336	8.20464e-18	6.75368e-16
SNN	867.828	1613.36	122.291	13.1928	3.72168	1.04537e-17	8.54765e-16
THEMIS2	4599.92	7891.19	1318.65	5.9843	2.58118	1.15486e-17	9.38037e-16
SIRPD	321.179	596.956	43.2128	13.8143	3.78809	3.23594e-17	2.61111e-15
CNR1	116.187	211.212	1.97239	107.084	6.7426	3.26813e-17	2.61984e-15
FKBP5	1961.22	537.117	3383.33	0.158754	-2.65514	4.14435e-17	3.30068e-15
MPEG1	98.5518	196.617	1.48619	132.296	7.04762	5.08687e-17	4.02519e-15
ZBTB47	1451.12	2667.99	232.252	11.4875	3.52199	6.39456e-17	5.02752e-15
DAPP1	2162.22	3545.65	578.777	6.12612	2.61497	8.70458e-17	6.8001e-15
DTX4	661.699	1181.87	141.524	8.35102	3.06195	9.00777e-17	6.99243e-15
NFIA	315.113	43.6189	586.618	0.0743566	-3.7494	9.65213e-17	7.44549e-15
PROS1	664.173	1187.13	141.119	8.41221	3.07248	9.7746e-17	7.49284e-15
VSIG4	194.112	376.438	11.5662	32.5462	5.02442	1.01261e-16	7.71408e-15
MYC	24321.5	7714.97	41928.1	0.184005	-2.44219	1.06107e-16	8.03336e-15
SYNGR1	647.929	138.196	1157.66	0.119375	-3.06642	1.26645e-16	9.52942e-15
UBA7	548.152	1137.34	58.9572	19.291	4.26986	1.40534e-16	1.05101e-14
MTSS1L	1174.82	313.812	2145.81	0.146244	-2.77355	1.5368e-16	1.14235e-14
CAMKK1	834.325	1472.42	196.23	7.50356	2.90758	1.88904e-16	1.39573e-14
TLR1	343.511	634.175	52.948	11.9773	3.58223	1.99204e-16	1.46302e-14
BHLHE22	114.591	2.81694	226.365	0.0124443	-6.32838	2.14081e-16	1.56292e-14
TGM5	882.678	1549.25	216.118	7.16853	2.84168	2.36705e-16	1.71786e-14
CSGALNACT1	198.688	381.243	17.1319	22.2535	4.47596	2.78637e-16	2.01028e-14
CSF3R	3829.67	6483.17	1176.18	5.51204	2.46259	2.92996e-16	2.10152e-14
EHD1	5138.79	8522.12	1555.45	5.47887	2.45388	3.01147e-16	2.14742e-14
AHNAK	1764.11	269.429	3258.78	0.0826778	-3.59636	4.31554e-16	3.05954e-14
CD53	4265.13	7194.42	1335.66	5.38642	2.42933	5.66288e-16	3.99168e-14
S100A9	7366.82	14583.9	149.768	97.376	6.60549	5.84543e-16	4.09681e-14
ARHGAP12	793.626	1394.75	192.498	7.24556	2.8571	6.04657e-16	4.2137e-14
TNKS1BP1	535.741	113.119	958.463	0.118021	-3.08288	7.55571e-16	5.23564e-14
DOCK5	4795.84	8156.64	1535.15	5.31325	2.40959	9.28266e-16	6.39617e-14
GBP3	166.743	321.289	12.1974	26.3407	4.71922	9.39522e-16	6.43757e-14
SFXN5	1381.77	2374.27	387.261	6.13093	2.61611	9.55349e-16	6.50964e-14
DDX60L	2512.53	4234.76	771.317	5.49029	2.45688	1.60642e-15	1.08855e-13
ANKRD22	1637.11	2793.36	481.665	5.79938	2.5359	2.04065e-15	1.3752e-13
CEACAM3	87.6877	174.817	1.55869	112.156	6.80936	2.08212e-15	1.39547e-13
HBEGF	428.615	773.225	84.1145	9.19252	3.20046	2.40494e-15	1.60308e-13
GLIPR1	431.92	775.971	85.8682	9.03677	3.17581	2.68778e-15	1.78192e-13
LMTK3	416.122	736.342	75.9115	9.7	3.27798	3.20347e-15	2.11239e-13
PGBD5	111.849	2.41577	199.292	0.0121218	-6.36625	4.73542e-15	3.10588e-13
DGKG	966.752	266.762	1666.74	0.16005	-2.64341	5.12291e-15	3.34215e-13
IFI6	324.214	595.617	52.7913	11.2825	3.49601	5.18636e-15	3.36565e-13
PRDM1	361.654	655.771	65.5378	10.006	3.32279	5.72364e-15	3.69476e-13
RAB31	182.919	348.47	17.3494	20.0854	4.32808	6.07748e-15	3.90263e-13
HLX	1491.73	2537.34	446.112	5.68767	2.50784	7.24966e-15	4.6311e-13
MCTP2	315.429	52.6822	578.176	0.0911179	-3.45612	7.49374e-15	4.76221e-13
TSPAN14	5366.72	9154.74	1678.69	5.45349	2.44718	1.12689e-14	7.1244e-13
PLEK	11114.6	16513.3	3495.84	4.72369	2.23991	1.34038e-14	8.43064e-13
PIK3R5	1881.92	3169.81	594.137	5.33515	2.41553	1.93776e-14	1.21258e-12
SPON2	374.136	31.9251	717.347	0.0445044	-4.48991	2.07652e-14	1.29282e-12
HIST1H2AC	282.691	521.158	45.3225	11.4989	3.52342	2.14279e-14	1.32734e-12
TMEM154	2747.72	4572.44	923.118	4.95325	2.30838	2.75611e-14	1.69868e-12
SPATC1	94.6458	187.274	2.11727	88.4506	6.4668	2.92627e-14	1.79453e-12
CCR8	114.565	3.68313	215.446	0.0170954	-5.87025	3.45235e-14	2.10662e-12
CCDC26	131.164	7.95219	252.376	0.0315093	-4.98808	3.60276e-14	2.18751e-12
SERPINB2	211.951	21.9521	382.948	0.057324	-4.12472	3.80156e-14	2.29686e-12
BCAT1	7222.41	2557.32	11887.5	0.215127	-2.21674	3.86849e-14	2.32584e-12
JAK2	2352.12	3918.92	785.316	4.99025	2.31911	4.05271e-14	2.42471e-12
LRRC16A	132.196	256.115	8.28659	30.9072	4.94987	4.48772e-14	2.67194e-12
SLC27A2	2162.17	717.114	3617.14	0.198255	-2.33457	4.83323e-14	2.86375e-12
NOG	76.4748	1.49865	152.452	0.00983031	-6.66855	5.04055e-14	2.97223e-12
APOL6	511.292	884.156	116.528	7.58747	2.92362	5.54703e-14	3.25523e-12
KCNJ15	294.788	544.676	44.9112	12.1279	3.60025	5.61868e-14	3.28158e-12
CCDC88B	7361.91	12166.7	2655.17	4.58229	2.19607	6.3827e-14	3.71013e-12
PRSS57	311.982	55.7264	548.237	0.101646	-3.29837	6.41481e-14	3.71121e-12
TRAF3IP3	2166.14	3611.13	721.952	5.0019	2.32247	7.30874e-14	4.20853e-12
SLC9A3	296.644	539.759	53.5279	10.0837	3.33395	7.66404e-14	4.3925e-12
MAPKAPK2	8914.59	14597.4	3211.76	4.54499	2.18428	8.08488e-14	4.61214e-12
RCBTB2	988.114	1682.27	293.963	5.72272	2.5167	9.33779e-14	5.30222e-12
TNFRSF10D	1181.16	1827.87	332.256	5.50139	2.4598	9.54828e-14	5.39676e-12
DOK2	2118.11	3366.11	669.999	5.02406	2.32885	1.10746e-13	6.23071e-12
HERC5	281.125	48.8242	513.226	0.0951319	-3.39393	1.15591e-13	6.47363e-12
MILR1	117.922	211.323	4.52174	46.7349	5.54643	1.26485e-13	7.05153e-12
CYSLTR2	221.722	419.952	31.4916	13.3354	3.73719	1.31172e-13	7.27973e-12
PTGS1	5587.95	9163.37	2112.52	4.33764	2.11691	1.45242e-13	8.02431e-12
PPARD	658.537	1136.33	181.744	6.25237	2.6444	2.14123e-13	1.17768e-11
SPTBN2	469.391	114.926	823.857	0.139497	-2.84169	2.30153e-13	1.26019e-11
LTB4R	2157.55	3567.2	747.997	4.769	2.25369	2.70235e-13	1.47308e-11
LOXL3	512.639	878.868	126.42	6.95198	2.79742	3.08193e-13	1.67256e-11
LHX2	66.7799	133.56	1	133.56	7.06134	3.65969e-13	1.97736e-11
CACNA2D4	2929.48	4811.12	1157.84	4.15526	2.05494	3.70362e-13	1.99232e-11
RARRES3	72.9237	145.361	1.48619	97.8077	6.61188	3.79824e-13	2.0343e-11
ARHGAP23	491.148	125.161	857.135	0.146023	-2.77573	4.4458e-13	2.37077e-11
MTHFD2	7151.99	2621.58	11482.4	0.228313	-2.13092	5.05206e-13	2.6824e-11
ARSA	1417.65	2548.15	267.262	9.53428	3.25312	5.39379e-13	2.8515e-11
WT1	1138.23	328.516	1747.96	0.187943	-2.41163	5.4855e-13	2.88754e-11
RTN1	88.3114	174.199	2.51347	69.3063	6.11492	7.65754e-13	4.01366e-11
HK3	2938.89	5634.88	242.915	23.1969	4.53586	8.47427e-13	4.42285e-11
OGFRL1	1789.56	2954.41	624.727	4.72913	2.24157	8.78022e-13	4.56311e-11
SNX18	616.336	1158.32	174.352	6.64358	2.73196	9.57338e-13	4.95432e-11
ATF3	216.319	33.8133	398.835	0.0847802	-3.56013	1.07344e-12	5.53183e-11
BACH2	229.839	421.415	39.2621	10.7334	3.42403	1.14964e-12	5.8997e-11
SESN3	1937.15	3184.24	689.855	4.61581	2.20658	1.17028e-12	5.98062e-11
MR1	1414.89	2326	483.782	4.80795	2.26542	1.51572e-12	7.71382e-11
DLEU7-AS1	111.844	198.175	5.51442	35.9375	5.16742	1.55327e-12	7.87225e-11
KLHL22	82.1732	162.184	2.16227	75.0065	6.22894	1.75111e-12	8.83845e-11
APBB1IP	2721.56	4429.91	1111.21	3.98655	1.99514	1.80016e-12	9.04877e-11
TNFAIP2	3652.69	6727.88	577.495	11.6501	3.54227	2.01464e-12	1.00855e-10
ALDH5A1	2154.96	788.42	3521.51	0.223887	-2.15916	2.12141e-12	1.05409e-10
MOV10	626.527	1171.96	181.194	6.468	2.69332	2.1228e-12	1.05409e-10
TMEM71	496.189	871.589	121.588	7.16837	2.84165	2.2538e-12	1.11463e-10
NFAM1	631.622	1177.65	185.597	6.34517	2.66566	2.42605e-12	1.195e-10
PLB1	1321.31	2187.31	455.297	4.80414	2.26428	2.53048e-12	1.24145e-10
DUSP3	781.817	243.438	1318.18	0.184678	-2.43692	2.56946e-12	1.25555e-10
DUSP6	5389.35	8673.65	2115.15	4.10073	2.03588	2.6766e-12	1.30272e-10
SH3BP2	7355.92	11841.2	2871.66	4.12347	2.04386	3.09357e-12	1.49971e-10
TNFRSF9	135.951	266.192	5.71162	46.6053	5.54242	3.35188e-12	1.61854e-10
SLC39A14	2265.32	756.681	3773.93	0.200502	-2.31831	3.3703e-12	1.62105e-10
TLR9	346.619	71.3624	622.855	0.114573	-3.12566	3.48796e-12	1.67109e-10
HS6ST1	2487.59	932.276	4142.9	0.22503	-2.15181	3.5078e-12	1.67405e-10
CHAC1	276.139	1.45221	551.826	0.00263165	-8.56982	3.62766e-12	1.72454e-10
ADCY4	215.341	394.617	36.1635	10.912	3.44785	3.94669e-12	1.86473e-10
LYN	4515.53	7255.85	1755.22	4.13388	2.0475	3.95295e-12	1.86473e-10
CCR5	75.3195	149.188	1.53118	97.4332	6.60634	5.22331e-12	2.45455e-10
TNFSF9	246.829	482.817	11.8413	40.7741	5.34958	5.92549e-12	2.7739e-10
LILRA3	234.357	468.155	1.55869	300.351	8.23051	5.96138e-12	2.78009e-10
CACNA1E	414.624	716.164	113.184	6.32745	2.66162	6.32098e-12	2.93662e-10
TNFAIP8L2	1396.86	2293.15	511.671	4.48169	2.16404	7.61595e-12	3.52489e-10
LFNG	311.819	553.818	69.8198	7.9321	2.9877	7.66944e-12	3.5363e-10
TLDC2	137.981	261.899	15.1634	17.2718	4.11035	7.95355e-12	3.65357e-10
TSC22D3	1278.57	2113.86	443.281	4.76867	2.25359	1.0298e-11	4.71285e-10
AK4	858.111	288.841	1427.38	0.202358	-2.30502	1.11821e-11	5.09847e-10
IRX6	232.622	44.1476	421.196	0.104815	-3.25408	1.16863e-11	5.30862e-10
SLC36A1	2161.24	3498.11	822.472	4.25317	2.08854	1.25806e-11	5.69376e-10
OAF	586.855	52.3322	1121.38	0.0466678	-4.42143	1.31622e-11	5.9351e-10
ASNS	2716.27	526.348	4916.19	0.107064	-3.22345	1.36003e-11	6.11018e-10
QPRT	777.432	255.196	1299.67	0.196355	-2.34847	1.4385e-11	6.43915e-10
STARD9	736.951	239.256	1234.65	0.193786	-2.36747	1.68793e-11	7.52817e-10
ELL2	1311.53	2124.63	476.438	4.45941	2.15685	1.72175e-11	7.65119e-10
SLCO5A1	318.444	544.16	72.7283	7.48209	2.90344	1.94993e-11	8.63388e-10
DHRS3	1144.65	2287.77	1.53118	1494.12	10.5451	2.19715e-11	9.69354e-10
INSR	1875.62	714.716	3136.52	0.227869	-2.13372	2.22733e-11	9.79146e-10
SLC7A5	6175.32	2515.23	9645.4	0.26077	-1.93915	2.24266e-11	9.82367e-10
PRMT2	3497.98	5589.53	1416.43	3.9462	1.98046	2.26912e-11	9.88914e-10
HES1	255.914	33.1735	478.634	0.0693086	-3.85082	2.27374e-11	9.88914e-10
IGSF9B	395.516	116.554	684.477	0.170282	-2.554	2.40166e-11	1.04086e-09
GALM	1186.51	1939.65	433.359	4.47585	2.16216	2.74209e-11	1.18421e-09
SERPINB10	862.717	6.63119	1718.78	0.00385807	-8.0179	3.0868e-11	1.32841e-09
TBXAS1	1343.19	2259.57	426.617	5.29649	2.40504	3.10286e-11	1.33065e-09
TRIM38	3617.42	5764.47	1471.34	3.91783	1.97006	3.12483e-11	1.33462e-09
OBSCN	257.152	55.4115	458.692	0.120803	-3.04927	3.14186e-11	1.33462e-09
B4GALT2	1142.21	376.875	1717.55	0.219427	-2.18819	3.14476e-11	1.33462e-09
TEX15	411.499	111.532	719.465	0.155021	-2.68946	3.16785e-11	1.33978e-09
PLEKHO2	2226.39	3572.39	881.395	4.05311	2.01903	3.50292e-11	1.4764e-09
CDCA7	6148.79	2564.29	9733.28	0.263456	-1.92437	3.85037e-11	1.61729e-09
ITPR2	11614.7	18285.7	4943.72	3.69878	1.88705	4.02935e-11	1.68669e-09
GIMAP6	472.199	816.826	137.571	5.93748	2.56985	4.0467e-11	1.68819e-09
COL4A2	54.6329	119.266	1	119.266	6.89804	4.16658e-11	1.73231e-09
ARHGAP9	8846.56	15167.5	2525.65	6.00539	2.58626	4.41433e-11	1.82911e-09
HSPA7	75.5577	148.467	2.64846	56.0578	5.80884	4.89507e-11	2.02148e-09
STK11IP	3182.24	5117.15	1247.43	4.10214	2.03638	5.59562e-11	2.30303e-09
SLC44A1	5475.13	8641.42	2319.86	3.72498	1.89723	6.33024e-11	2.59667e-09
FAM102B	1626.77	631.521	2622.13	0.240843	-2.05384	6.4279e-11	2.6198e-09
SPTA1	83.6181	163.181	4.13455	39.4678	5.3026	6.42936e-11	2.6198e-09
C1RL-AS1	389.435	716.229	62.6419	11.4337	3.51522	6.49789e-11	2.63896e-09
ARID5B	81.5491	3.68313	157.415	0.0233976	-5.4175	6.66606e-11	2.69832e-09
SH3RF1	511.959	848.82	155.118	5.47209	2.45209	7.32168e-11	2.95396e-09
GVINP1	83.1437	162.135	4.25214	38.1303	5.25287	7.63154e-11	3.06888e-09
ZBTB46	614.199	1126.46	181.938	6.19146	2.63028	7.9979e-11	3.20569e-09
CD68	143.177	267.513	18.6417	14.3503	3.84301	8.14705e-11	3.25484e-09
TEP1	2561.56	4174.82	1148.32	3.6356	1.86219	1.04634e-10	4.16669e-09
DDX60	151.911	281.589	22.2113	12.6777	3.66423	1.05144e-10	4.17344e-09
RASGRP3	222.495	399.472	45.5187	8.776	3.13356	1.12504e-10	4.45117e-09
MTHFD1L	1327.59	511.24	2143.95	0.238457	-2.0682	1.13363e-10	4.47075e-09
UPB1	65.6633	129.868	1.45858	89.0372	6.47634	1.29913e-10	5.107e-09
VEGFA	1949.62	783.618	3115.63	0.251512	-1.9913	1.41039e-10	5.52667e-09
LOC100049716	181.78	329.242	32.319	10.1873	3.3487	1.53583e-10	5.99905e-09
PCTP	945.789	1544.12	347.457	4.44407	2.15188	1.56637e-10	6.09888e-09
ATG2A	4518.38	7115.16	1931.61	3.68353	1.88109	1.71315e-10	6.64928e-09
CCL2	11744.2	21456.7	31.5128	680.886	9.41127	1.74724e-10	6.74777e-09
HPCAL1	3128.32	4798.33	1258.32	3.81329	1.93103	1.74952e-10	6.74777e-09
EPAS1	157.289	312.488	2.18977	142.704	7.15688	1.7653e-10	6.78727e-09
F11R	3116.62	4931.37	1312.87	3.75618	1.90926	1.7959e-10	6.88336e-09
TMEM63A	2125.81	3374.77	876.855	3.84872	1.94438	1.8791e-10	7.17978e-09
DPY19L3	3973.49	6244.11	1712.86	3.64543	1.86609	2.0672e-10	7.87399e-09
PFKM	1321.79	381.489	2261.18	0.168712	-2.56737	2.39869e-10	9.10835e-09
TAF4B	2515.68	1156.58	3974.77	0.290981	-1.78101	2.57457e-10	9.74601e-09
ASIC1	1521.92	612.173	2431.77	0.25174	-1.98999	2.59631e-10	9.79806e-09
ABCC6	117.128	214.197	11.1589	19.1952	4.26267	2.74513e-10	1.03279e-08
ALS2	6783.16	2955.66	11611.4	0.254547	-1.97399	2.79841e-10	1.04962e-08
AFF3	375.885	46.4971	715.273	0.0650061	-3.94328	2.90051e-10	1.08459e-08
ITM2B	16516	27337.3	5694.71	4.80046	2.26317	2.92653e-10	1.091e-08
LOC146880	1372.54	2191.63	554.446	3.95283	1.98288	3.11561e-10	1.15797e-08
C1QA	197.116	27.3918	366.842	0.0746694	-3.74334	3.14612e-10	1.16577e-08
IFI16	815.955	1311.94	311.965	4.20542	2.07225	3.16924e-10	1.17081e-08
PAQR5	356.488	72.7419	641.234	0.11344	-3.13999	3.28111e-10	1.20849e-08
LONRF2	168.931	29.9454	317.917	0.0941923	-3.40825	3.40893e-10	1.25181e-08
MGAT3	825.162	315.656	1344.67	0.234746	-2.09082	3.43168e-10	1.25641e-08
PDLIM5	2359.36	3725.83	992.882	3.75255	1.90787	3.76768e-10	1.37531e-08
CMSS1	1576.12	641.799	2511.24	0.255571	-1.96821	3.78918e-10	1.37906e-08
ABAT	571.515	943.999	197.12	4.78896	2.25971	3.84946e-10	1.39685e-08
MLC1	7267.52	3253.13	11281.9	0.288349	-1.79411	3.89915e-10	1.41071e-08
CFLAR	4611.19	7175.12	2147.16	3.34168	1.74057	4.00486e-10	1.44066e-08
FAM212B	213.127	379.788	46.265	8.20898	3.0372	4.00544e-10	1.44066e-08
CPQ	185.228	333.511	36.9548	9.02486	3.1739	4.11788e-10	1.47678e-08
UBE2J1	11112.2	15693.7	4511.44	3.47865	1.79853	4.23383e-10	1.51393e-08
JPH1	144.597	22.3169	266.877	0.0836224	-3.57997	4.37561e-10	1.56008e-08
SLC17A9	3155.98	1324.5	4787.46	0.276659	-1.85382	4.84269e-10	1.72161e-08
APLP2	21287.2	35112.7	7561.72	4.64347	2.2152	5.2156e-10	1.84883e-08
CREG1	9184.18	14222.2	4145.97	3.43036	1.77836	5.39659e-10	1.90747e-08
SRGN	13687.4	21198.1	6276.75	3.37724	1.75585	5.42748e-10	1.91287e-08
IL1B	86.7449	167.293	6.19682	26.9966	4.75471	5.45576e-10	1.91733e-08
FOXC1	222.478	393.156	51.8117	7.58818	2.92375	5.61678e-10	1.96828e-08
DEPTOR	89.2743	7.14236	171.516	0.0416425	-4.5858	5.93784e-10	2.07486e-08
RIT1	1416.43	2259.19	573.677	3.93809	1.97749	6.50959e-10	2.26819e-08
SIN3B	4239.32	6619.55	1869.11	3.54155	1.82438	6.64942e-10	2.31035e-08
TFEB	529.333	875.798	182.868	4.78925	2.2598	6.77124e-10	2.34602e-08
TERT	487.557	24.8812	951.233	0.0261567	-5.25667	7.09024e-10	2.44963e-08
OAS3	111.286	191.826	9.74517	19.6842	4.29897	7.57488e-10	2.60972e-08
EGR3	726.816	1433.73	19.8828	72.1091	6.17211	7.79097e-10	2.67664e-08
CCDC146	431.947	723.118	141.876	5.09683	2.3496	8.20881e-10	2.81232e-08
ANKRD13B	681.488	249.299	1111.68	0.224255	-2.15679	8.84284e-10	3.0211e-08
SLC45A3	161.984	29.1231	292.845	0.0994488	-3.3299	8.99294e-10	3.06384e-08
PLEKHM1P	971.117	1561.64	381.575	4.09261	2.03302	9.81755e-10	3.33552e-08
SLC4A3	131.818	242.414	19.2216	12.6115	3.65667	1.00167e-09	3.39378e-08
DEF8	1571.62	2575.79	565.446	4.55532	2.18755	1.00801e-09	3.40585e-08
ENG	4382.16	6797.67	1966.45	3.45683	1.78945	1.06893e-09	3.60176e-08
SIGLEC7	83.1736	165.789	1.55869	106.364	6.73287	1.13641e-09	3.81865e-08
CA2	188.451	41.4257	336.474	0.123117	-3.0219	1.14775e-09	3.84622e-08
SLAMF8	311.417	532.332	91.4827	5.81893	2.54075	1.223e-09	4.08722e-08
FAM212A	326.858	95.986	557.731	0.172101	-2.53867	1.26593e-09	4.21921e-08
FGD3	1926.44	3126.11	826.774	3.7811	1.91881	1.34555e-09	4.47241e-08
EIF4EBP1	2898.94	1282.75	4515.14	0.2841	-1.81553	1.35119e-09	4.47901e-08
STAT2	2672.19	4158.18	1186.29	3.50519	1.80949	1.47016e-09	4.86023e-08
TMEM2	288.981	496.875	81.1874	6.12011	2.61356	1.57092e-09	5.17939e-08
CDK6	2195.34	813.973	3376.71	0.241055	-2.05257	1.71997e-09	5.65562e-08
FILIP1L	798.192	1341.48	254.719	5.2665	2.39684	1.8118e-09	5.94163e-08
WDFY3	2556.13	3971.23	1141.83	3.47795	1.79824	1.90779e-09	6.23974e-08
IL18RAP	259.121	446.975	71.1649	6.28084	2.65096	1.98949e-09	6.48964e-08
SLC6A12	45.1536	91.1172	1	91.1172	6.50965	2.01354e-09	6.55068e-08
FBXL5	2682.14	4159.72	1214.56	3.42487	1.77605	2.0379e-09	6.61239e-08
CYBA	1676.92	2637.13	716.717	3.67946	1.87949	2.16861e-09	7.01794e-08
MRVI1	111.195	191.913	11.2763	17.0192	4.0891	2.5558e-09	8.24917e-08
B4GALNT3	114.747	214.184	15.3118	13.9881	3.80613	2.66566e-09	8.58118e-08
DOCK10	1312.24	2152.93	551.555	3.90338	1.96473	2.72151e-09	8.72366e-08
CD300LF	3439.69	5311.11	1579.28	3.363	1.74975	2.72414e-09	8.72366e-08
IRF1	1742.75	2729.71	755.786	3.61176	1.8527	2.73674e-09	8.74117e-08
CYP1B1-AS1	159.152	287.172	31.9329	8.99298	3.1688	2.79077e-09	8.89059e-08
NRIP1	3419.54	5269.89	1569.18	3.35838	1.74776	2.85127e-09	9.05981e-08
TNFRSF8	1848.31	683.416	3113.21	0.219521	-2.18757	3.10308e-09	9.83442e-08
LPP	1915.89	2964.34	847.432	3.49803	1.80654	3.112e-09	9.83728e-08
SLC4A8	358.118	612.992	113.144	5.41781	2.43771	3.16193e-09	9.96943e-08
LYST	6132.45	9236.51	2828.39	3.26564	1.70737	3.27471e-09	1.02729e-07
PTPRC	13182.8	19896.4	6269.25	3.17365	1.66614	3.27492e-09	1.02729e-07
C1orf186	1141.26	335.419	1945.11	0.172442	-2.53582	3.38383e-09	1.05874e-07
LRRC8C	945.543	384.881	1516.21	0.253843	-1.97799	3.51177e-09	1.09598e-07
GUSB	4969.12	7629.83	2318.21	3.29125	1.71864	3.57366e-09	1.11246e-07
AARS	5242.84	2457.15	8128.54	0.302287	-1.72601	3.75242e-09	1.16515e-07
SLCO4A1	1225.11	522.656	1927.57	0.271148	-1.88285	3.88793e-09	1.20418e-07
BAIAP2-AS1	1572.59	2455.26	689.919	3.55877	1.83138	4.01129e-09	1.23926e-07
PGAM2	326.111	549.995	112.128	4.90508	2.29428	4.1411e-09	1.27615e-07
VASP	6682.17	11194.2	3171.26	3.52989	1.81962	4.4583e-09	1.37045e-07
GSN	2865.15	4423.12	1317.19	3.358	1.7476	4.50678e-09	1.38189e-07
SAMSN1	2673.94	4112.88	1235	3.33027	1.73564	4.62787e-09	1.41548e-07
SPRY4	69.6459	4.35663	134.935	0.0322868	-4.95291	4.67319e-09	1.42579e-07
BCL11B	314.452	93.3178	515.586	0.180994	-2.46599	5.05381e-09	1.53809e-07
CEACAM4	48.1524	95.6185	1.48619	64.3378	6.0076	5.09095e-09	1.54556e-07
IFITM10	161.559	289.682	33.4363	8.66367	3.11498	5.24972e-09	1.58982e-07
CYLD	2125.35	3126.71	923.99	3.38392	1.7587	5.50245e-09	1.66225e-07
CRIM1	361.169	118.845	613.492	0.193719	-2.36796	5.94371e-09	1.79115e-07
TFE3	1689.35	2623.12	755.682	3.47119	1.79543	6.14989e-09	1.84874e-07
SACS	6851.91	3278.71	11423.1	0.287024	-1.80076	6.17499e-09	1.85174e-07
TPP1	6899.65	11517.9	3281.42	3.51003	1.81148	6.60881e-09	1.977e-07
CD4	9845.36	15111.6	4679.17	3.22956	1.69134	6.80283e-09	2.03009e-07
SCARF2	114.729	217.999	1.45858	149.459	7.22361	7.0403e-09	2.09107e-07
IFFO1	1112.55	1594.29	431.814	3.69208	1.88443	7.04127e-09	2.09107e-07
KMO	95.969	181.372	11.5662	15.6811	3.97096	8.54037e-09	2.53014e-07
DNMT3A	1329.52	2171.5	588.543	3.68961	1.88347	9.20349e-09	2.72002e-07
CDKN1A	64.7136	125.879	3.54835	35.4753	5.14874	9.84355e-09	2.89876e-07
ATP8B4	6111.94	9193.79	2928.19	3.13975	1.65065	9.85554e-09	2.89876e-07
ABI3	611.819	969.894	231.743	4.18521	2.0653	1.02812e-08	3.01673e-07
FMO5	155.184	278.484	31.884	8.73428	3.12669	1.08933e-08	3.1887e-07
ADD3	5515.25	8356.49	2674.11	3.12496	1.64384	1.12372e-08	3.28154e-07
SPATA13	746.821	251.848	1242.79	0.202646	-2.30296	1.13478e-08	3.30596e-07
GAS7	2492.19	4541.89	443.488	10.2413	3.35633	1.15355e-08	3.35268e-07
AR	353.87	589.668	118.172	4.9899	2.31901	1.17275e-08	3.40043e-07
MGLL	217.252	52.9534	361.548	0.146463	-2.77139	1.23483e-08	3.57197e-07
BTBD11	51.2724	1.41847	111.136	0.0127633	-6.29185	1.26132e-08	3.64002e-07
RAB37	2678.5	4188.67	1268.33	3.30251	1.72356	1.27396e-08	3.66786e-07
GNAI1	716.376	1224.71	188.137	6.5097	2.70259	1.32675e-08	3.81092e-07
TAPBPL	525.519	851.259	199.778	4.26102	2.0912	1.37765e-08	3.94786e-07
WSB1	7472.66	11283.8	3661.48	3.08177	1.62376	1.38777e-08	3.96761e-07
PAICS	13111.3	6416.97	19615.7	0.327135	-1.61204	1.4019e-08	3.99868e-07
CNPY3	3666.48	5579.19	1753.87	3.18107	1.66951	1.49466e-08	4.25336e-07
TRIM22	999.193	1566.91	431.483	3.63146	1.86055	1.53011e-08	4.34418e-07
ROGDI	1665.64	2715.17	626.113	4.33654	2.11655	1.63321e-08	4.62617e-07
P2RY14	76.8713	146.77	6.973	21.0483	4.39563	1.64619e-08	4.65219e-07
ACPP	1567.55	2421.22	714.889	3.38684	1.75994	1.6609e-08	4.68165e-07
SASH3	3547.59	5393.43	1711.76	3.15081	1.65572	1.66425e-08	4.68165e-07
NT5DC3	838.719	357.751	1319.67	0.271092	-1.88314	1.72056e-08	4.82897e-07
POLR3G	323.281	116.199	541.462	0.214603	-2.22026	1.74804e-08	4.89491e-07
SLCO4C1	1133.16	1613.79	452.529	3.56616	1.83437	1.76349e-08	4.92694e-07
GRB10	3636.44	1752.43	5521.45	0.317385	-1.65569	1.81399e-08	5.05651e-07
GRIN2D	461.696	754.197	169.195	4.45756	2.15625	1.81863e-08	5.05794e-07
THBS1	112.641	216.121	9.25898	23.3418	4.54484	1.89939e-08	5.2706e-07
CNR2	447.155	162.464	731.646	0.222053	-2.17102	1.99078e-08	5.51171e-07
NFKBID	1194.29	1711.48	488.193	3.50574	1.80972	2.03929e-08	5.63331e-07
DZIP3	536.531	866.115	216.956	3.99212	1.99716	2.19573e-08	6.05117e-07
ZNF641	1434.12	2219.79	658.448	3.37125	1.75328	2.20042e-08	6.05117e-07
MMP24-AS1	433.857	718.592	159.121	4.516	2.17505	2.27078e-08	6.23067e-07
CD300C	899.122	1713.95	94.1996	18.1948	4.18546	2.3215e-08	6.35561e-07
PYCR1	965.132	337.954	1592.12	0.212267	-2.23605	2.36199e-08	6.45207e-07
ZFHX2	277.851	469.143	86.5592	5.41991	2.43827	2.55574e-08	6.96582e-07
TBC1D4	1461.47	675.943	2244.99	0.301089	-1.73174	2.59439e-08	7.05548e-07
WASH2P	949.216	1477.44	421.969	3.5013	1.80789	2.91736e-08	7.91624e-07
TGFBR2	2941.88	4455.46	1428.3	3.11942	1.64128	2.9281e-08	7.92786e-07
DEPDC7	391.661	141.114	643.219	0.219387	-2.18845	2.99748e-08	8.09781e-07
INHBE	63.8441	4.22542	123.463	0.0342242	-4.86884	3.00649e-08	8.10431e-07
FYTTD1	4888.39	7344.83	2431.96	3.02013	1.59461	3.02518e-08	8.13679e-07
CTSD	24513.6	46685.2	2322.21	20.1037	4.32939	3.06953e-08	8.23283e-07
GLUL	12423.1	6263.87	18582.2	0.33709	-1.5688	3.07431e-08	8.23283e-07
MAN1A1	351.111	579.949	122.252	4.74389	2.24607	3.12626e-08	8.35372e-07
FLOT1	1124.31	1736.72	511.896	3.39272	1.76244	3.13457e-08	8.35773e-07
CXXC5	585.254	235.425	935.184	0.251742	-1.98998	3.25956e-08	8.67214e-07
MPZL3	235.948	412.665	69.2312	5.96069	2.57548	3.31406e-08	8.79804e-07
IL10RA	111.192	185.912	14.4834	12.8362	3.68214	3.34484e-08	8.86058e-07
LCP2	6218.61	9294.52	3122.71	2.97643	1.57358	3.58536e-08	9.47726e-07
PAK1	4652.16	7113.32	2311.12	3.07787	1.62193	3.61827e-08	9.54367e-07
NLE1	1555.42	723.867	2386.95	0.30326	-1.72137	3.66622e-08	9.63852e-07
ITPR3	2119.61	1112.69	3226.51	0.344859	-1.53592	3.66995e-08	9.63852e-07
STK38L	6259.62	9373.36	3145.87	2.97958	1.57511	3.87985e-08	1.0168e-06
SMIM14	165.182	291.511	38.6618	7.54004	2.91457	3.96279e-08	1.03633e-06
ADM2	121.518	22.2119	221.813	0.100138	-3.31994	4.09398e-08	1.06835e-06
RHOQ	2581.79	3892.18	1271.41	3.06131	1.61415	4.10493e-08	1.06894e-06
RNF141	1237.24	1919.42	565.183	3.3961	1.76388	4.12102e-08	1.07077e-06
SYNJ1	2235.15	3381.12	1191.18	2.83846	1.50511	4.12944e-08	1.07077e-06
SLC12A6	6211.4	9286.48	3134.32	2.96283	1.56698	4.22974e-08	1.09447e-06
EPHA8	36.7885	1	73.577	0.0135912	-6.20118	4.26201e-08	1.1005e-06
RASA4CP	111.718	214.246	19.1714	11.1753	3.48224	4.27391e-08	1.10125e-06
SORD	4568.42	2265.11	6871.72	0.329628	-1.60109	4.4351e-08	1.14039e-06
BCL9L	1482.82	2271.58	694.131	3.27256	1.71042	4.59749e-08	1.17967e-06
PLCG1	218.278	58.7196	357.846	0.164092	-2.60742	4.63155e-08	1.18593e-06
MAP3K11	3562.91	5375.94	1749.89	3.07217	1.61926	4.67584e-08	1.19477e-06
DNAJB2	317.361	526.436	118.284	4.4506	2.154	4.79217e-08	1.21959e-06
IVNS1ABP	7198.81	11752.2	3645.46	3.22379	1.68876	4.79285e-08	1.21959e-06
MYO1F	11632.1	15848	5416.14	2.92607	1.54896	5.04904e-08	1.28212e-06
NOLC1	13294.6	6759.77	19829.5	0.340895	-1.5526	5.08439e-08	1.28843e-06
RAC3	681.342	291.886	1171.8	0.249093	-2.00525	5.12097e-08	1.29503e-06
ST6GALNAC4	329.873	115.425	544.322	0.212052	-2.23751	5.37699e-08	1.35697e-06
PLIN5	59.4813	115.267	3.69335	31.2094	4.96391	5.60204e-08	1.41086e-06
HIP1	357.516	587.412	127.63	4.60247	2.20241	5.74616e-08	1.44419e-06
BAZ2B	1956.76	2961.52	952.114	3.11046	1.63713	5.77147e-08	1.44759e-06
SCN4B	37.1145	74.2291	1	74.2291	6.21391	5.92998e-08	1.48431e-06
BLMH	3424.27	1715.46	5143.19	0.333539	-1.58407	6.17601e-08	1.54256e-06
YPEL5	1317.35	2132.38	512.318	4.16222	2.05735	6.18787e-08	1.54256e-06
SMPD1	281.479	514.932	46.1262	11.1636	3.48072	6.43501e-08	1.60092e-06
CTIF	2152.95	1147.18	3258.82	0.352023	-1.50626	6.8077e-08	1.68899e-06
GEMIN5	2966.23	1478.67	4453.79	0.332004	-1.59073	6.81655e-08	1.68899e-06
PSTPIP2	3512.35	5255.11	1749.69	3.00345	1.58662	6.84432e-08	1.69245e-06
TONSL	3652.39	1842.72	5462.18	0.337359	-1.56764	6.94034e-08	1.71274e-06
CCDC86	2491.11	1225.77	3756.45	0.326311	-1.61568	7.06184e-08	1.73923e-06
FNIP2	745.412	1163.91	326.917	3.56028	1.83199	7.09271e-08	1.74333e-06
SIGLEC17P	112.198	188.421	15.7757	11.9438	3.57818	7.42421e-08	1.82116e-06
LDLRAD4	1756.12	2654.64	857.582	3.09549	1.63017	7.61254e-08	1.86363e-06
SLC9A1	1976.78	2997.72	955.85	3.13618	1.64901	8.10661e-08	1.98063e-06
RASAL1	2467.49	3726.73	1218.24	3.05912	1.61312	8.76651e-08	2.1376e-06
CDH24	1938.18	946.118	2931.26	0.322769	-1.63143	8.88324e-08	2.16176e-06
IL1RAP	2279.49	3421.84	1137.13	3.00918	1.58937	8.9393e-08	2.1711e-06
PDE4A	353.429	129.817	577.151	0.224927	-2.15247	9.07554e-08	2.19983e-06
SIPA1	7699.52	11445	3954.18	2.89439	1.53326	9.51989e-08	2.30299e-06
IKZF2	2951.87	1155.99	4845.75	0.238557	-2.06759	9.59252e-08	2.31599e-06
SEMA3G	86.4125	11.6352	161.19	0.0721834	-3.79219	9.62467e-08	2.31919e-06
RRP1B	5821.23	2991.3	8651.17	0.345768	-1.53212	9.96747e-08	2.39708e-06
FAM63A	1813.88	2822.39	785.365	3.59373	1.84548	1.00141e-07	2.40225e-06
RBP5	111.22	184.352	16.187	11.3889	3.50956	1.00281e-07	2.40225e-06
PPP1R18	5656.79	8411.18	2912.42	2.88804	1.53009	1.04772e-07	2.50493e-06
TRAP1	4687.22	2411.92	6972.52	0.345919	-1.5315	1.05853e-07	2.52586e-06
LEPROT	1522.23	2319.28	735.182	3.1547	1.65751	1.09335e-07	2.60387e-06
LINC00265	1456.99	2213.93	711.148	3.11318	1.63839	1.10728e-07	2.63193e-06
STAG3L3	1617.34	2465.57	749.115	3.29131	1.71866	1.1228e-07	2.66193e-06
LIPE-AS1	68.1336	129.798	6.26931	20.7037	4.37182	1.12424e-07	2.66193e-06
CHST15	35.4524	71.9147	1	71.9147	6.16822	1.1285e-07	2.66687e-06
NAGK	999.195	1531.46	467.733	3.27421	1.71115	1.13648e-07	2.68057e-06
RNF166	1668.44	2521.76	816.12	3.08994	1.62758	1.14053e-07	2.68496e-06
CELF6	317.529	515.79	119.269	4.32458	2.11256	1.15123e-07	2.70494e-06
SNHG15	2753.47	1383.17	4123.77	0.335414	-1.57599	1.16878e-07	2.74093e-06
ADAMTS1	519.253	214.761	823.746	0.260713	-1.93947	1.17405e-07	2.74614e-06
MYADM	9165.39	13466.3	4664.48	2.88699	1.52957	1.17548e-07	2.74614e-06
NR2F2	2111.78	987.626	3113.93	0.317164	-1.6567	1.21718e-07	2.83815e-06
MLKL	1594.27	2414.49	774.151	3.11889	1.64103	1.23715e-07	2.87925e-06
TNRC6C-AS1	184.764	318.919	51.6194	6.17828	2.6272	1.23991e-07	2.88021e-06
MZB1	645.16	39.1523	1251.17	0.0312926	-4.99804	1.26006e-07	2.91961e-06
RASAL2	518.257	217.281	819.232	0.265226	-1.91471	1.26163e-07	2.91961e-06
TRIB1	6317.37	9351.74	3263.11	2.86589	1.51899	1.30444e-07	3.00819e-06
UNC5B	219.118	68.2277	369.988	0.184405	-2.43905	1.30481e-07	3.00819e-06
IRX3	47.6828	1.86338	93.5123	0.0199266	-5.64916	1.43032e-07	3.29135e-06
CPA3	49.8588	2.27456	97.4432	0.0233424	-5.4209	1.50397e-07	3.45434e-06
CEP68	745.361	334.586	1156.13	0.289401	-1.78886	1.66546e-07	3.8181e-06
DTX1	387.839	625.319	151.37	4.13107	2.04651	1.6862e-07	3.85845e-06
CLIP2	1113.36	1699.76	526.964	3.22558	1.68956	1.70277e-07	3.88909e-06
ABCC4	2381.45	1214.7	3556.2	0.341572	-1.54974	1.80957e-07	4.12535e-06
ALPK1	974.148	1493.16	455.238	3.27995	1.71367	1.81897e-07	4.13908e-06
PTPN22	4351.22	6435.31	2267.14	2.83852	1.50514	1.82512e-07	4.14539e-06
CORO1B	1313.28	1995.31	631.257	3.16086	1.66032	1.88514e-07	4.2738e-06
CD24	116.852	193.634	21.1713	9.14606	3.19315	1.92309e-07	4.35179e-06
TUBE1	916.693	418.92	1394.47	0.300416	-1.73497	1.9492e-07	4.40275e-06
ARAP1	6613.14	9773.34	3452.74	2.83061	1.50111	2.04324e-07	4.60668e-06
ARRDC3	245.413	411.449	79.3774	5.18345	2.37391	2.06983e-07	4.65808e-06
LBR	21291.3	29842	11741.6	2.54156	1.34571	2.09503e-07	4.70614e-06
IL13RA1	81.1519	151.441	11.8626	12.7663	3.67427	2.15848e-07	4.83982e-06
TECPR1	1162.21	1765.18	559.219	3.15651	1.65833	2.21991e-07	4.96847e-06
CDK18	115.53	212.628	8.43158	25.218	4.65638	2.2588e-07	5.04629e-06
PRKAR1A	12167.8	17895.7	6439.99	2.77883	1.47448	2.26415e-07	5.04906e-06
WDR35	2245.19	1135.45	3354.94	0.33844	-1.56303	2.30211e-07	5.12439e-06
GARS	7838.6	4122.44	11554.7	0.356775	-1.48691	2.34289e-07	5.20572e-06
CPEB4	868.277	1332.36	414.192	3.21677	1.68561	2.36588e-07	5.2473e-06
FCGR2C	82.2749	152.912	11.6387	13.1382	3.7157	2.39807e-07	5.3091e-06
SLC26A11	213.862	417.162	1.55869	267.636	8.06413	2.40702e-07	5.31929e-06
SH3BGRL3	11789.3	16811.4	4768.13	3.52579	1.81794	2.47231e-07	5.45375e-06
LPL	3911.32	2137.81	5784.85	0.369554	-1.43614	2.49432e-07	5.49243e-06
METTL7A	751.111	1156.12	345.882	3.34252	1.74093	2.61224e-07	5.74177e-06
PRAM1	11549.6	16891.4	6218.78	2.71619	1.44158	2.62721e-07	5.76436e-06
TXNIP	15213.9	22341.9	8185.88	2.72932	1.44854	2.63633e-07	5.77403e-06
SLC7A1	11164.3	5368.44	14761.1	0.363688	-1.45923	2.70658e-07	5.91732e-06
S100B	61.7895	116.282	5.29693	21.9528	4.45633	2.71179e-07	5.91816e-06
PADI4	47.1418	92.1368	1.94478	47.3765	5.5661	2.84268e-07	6.1928e-06
PFKFB2	56.4896	118.872	4.11715	28.8725	4.85162	2.89622e-07	6.29824e-06
HLTF	1221.15	594.436	1845.86	0.322036	-1.6347	3.08847e-07	6.70445e-06
ERMAP	438.729	696.249	181.219	3.84203	1.94187	3.11768e-07	6.75589e-06
NEK11	79.8277	148.721	11.9352	12.4608	3.63932	3.21233e-07	6.94873e-06
MYOM1	116.775	192.724	21.8252	8.83035	3.14247	3.35468e-07	7.24386e-06
DYNLT3	881.573	1338.82	422.338	3.17002	1.66449	3.53958e-07	7.62968e-06
GPD1L	1753.21	888.921	2617.49	0.339609	-1.55806	3.55697e-07	7.65373e-06
PLEKHO1	312.331	518.319	116.353	4.4547	2.15533	3.63407e-07	7.79417e-06
CAMLG	939.318	443.634	1435.11	0.309128	-1.69372	3.63495e-07	7.79417e-06
ITFG3	1348.77	2134.12	663.512	3.21641	1.68545	3.68096e-07	7.87906e-06
TTC9	84.6714	155.955	13.3873	11.6495	3.5422	3.84199e-07	8.20941e-06
ABHD2	6448.14	9462.15	3433.93	2.75548	1.46231	3.86634e-07	8.24707e-06
ABTB1	522.219	931.143	114.276	8.14817	3.02648	3.87738e-07	8.25627e-06
TRPM4	46.1816	91.2734	2.18977	41.6817	5.38134	3.90227e-07	8.29485e-06
SESN2	725.472	334.333	1116.61	0.299417	-1.73977	4.05011e-07	8.59422e-06
PRPS2	1964.67	999.664	2929.67	0.341221	-1.55122	4.07363e-07	8.62919e-06
DIP2A	2641.13	3917.79	1374.26	2.85083	1.51138	4.08794e-07	8.64458e-06
LILRB5	87.156	169.664	4.44825	38.1417	5.2533	4.19008e-07	8.84532e-06
ZNF75D	822.787	1253.81	391.764	3.20043	1.67827	4.22864e-07	8.89996e-06
ADI1	3655.43	5391.92	1919.95	2.80836	1.48973	4.23047e-07	8.89996e-06
LRP10	4184.51	5996.83	2172.19	2.76073	1.46505	4.28342e-07	8.99591e-06
PCYOX1L	1419.54	2116.43	712.651	2.96979	1.57036	4.38686e-07	9.1974e-06
C12orf5	315.562	512.745	118.379	4.33137	2.11482	4.41483e-07	9.24025e-06
ZNF710	1723.36	2577.65	869.164	2.96566	1.56836	4.46937e-07	9.33056e-06
KATNB1	2496.53	1311.43	3692.62	0.355149	-1.49351	4.47319e-07	9.33056e-06
LRP3	1881.12	712.257	3147.77	0.226273	-2.14386	4.5783e-07	9.5336e-06
TNFRSF1B	4886.56	7181.12	2593.19	2.76922	1.46948	4.61009e-07	9.58352e-06
BIN1	223.625	74.4652	372.785	0.199754	-2.32371	4.66896e-07	9.66857e-06
MND1	673.537	319.4	1137.67	0.280748	-1.83265	4.67284e-07	9.66857e-06
MYO1B	43.1328	84.5346	1.53118	55.2087	5.78682	4.67867e-07	9.66857e-06
LONP1	5544.15	2975.69	8112.42	0.366806	-1.44691	4.68254e-07	9.66857e-06
SEMA4B	549.85	874.136	225.564	3.87534	1.95432	4.70676e-07	9.70226e-06
C19orf35	147.98	261.838	35.1212	7.45529	2.89826	4.83342e-07	9.92141e-06
LGALS9C	51.5245	98.1594	2.98966	32.8329	5.03707	4.83399e-07	9.92141e-06
RASSF5	4769.32	6982.95	2555.7	2.73231	1.45012	4.83735e-07	9.92141e-06
BNC2	235.842	389.123	82.5586	4.71329	2.23674	4.85933e-07	9.94987e-06
SYNGAP1	1262.35	627.749	1896.95	0.330925	-1.59542	4.99172e-07	1.02039e-05
STAR	154.749	42.7353	266.762	0.1602	-2.64205	5.07056e-07	1.03478e-05
TNRC18	7542.86	4164.33	11121.4	0.374443	-1.41718	5.08365e-07	1.03573e-05
CPD	11854.8	15823.8	5885.77	2.68848	1.42679	5.11939e-07	1.04128e-05
SEC14L1	2685.26	3954.11	1416.42	2.79163	1.48111	5.49247e-07	1.11532e-05
ZNF467	427.132	811.912	52.1515	15.5683	3.96054	5.64475e-07	1.14434e-05
RHOH	1171.49	461.728	1681.25	0.274634	-1.86442	5.6601e-07	1.14556e-05
DYNC2H1	1615.15	2397.39	832.719	2.87899	1.52556	5.80626e-07	1.17321e-05
LAPTM5	21899.2	31284.7	11513.8	2.71716	1.4421	6.04779e-07	1.22e-05
SLFN5	219.458	391.148	47.8685	8.17129	3.03056	6.16383e-07	1.24137e-05
CARD6	861.189	1366.18	354.193	3.85718	1.94755	6.27647e-07	1.26198e-05
CREB3L2	6488.73	9481.42	3496.14	2.71197	1.43934	6.54427e-07	1.31367e-05
NARS2	848.226	411.329	1286.12	0.319821	-1.64467	6.56383e-07	1.31545e-05
KIAA1804	2111.52	951.162	3151.98	0.301766	-1.7285	6.61103e-07	1.32275e-05
GARNL3	143.916	38.3349	249.476	0.153662	-2.70217	6.68531e-07	1.33543e-05
SHMT2	9134.45	4986.65	13282.3	0.375437	-1.41336	6.97035e-07	1.3901e-05
LAT	314.583	121.12	518.145	0.233757	-2.09692	6.99299e-07	1.39236e-05
BATF3	241.345	52.1748	431.515	0.120911	-3.04799	7.13197e-07	1.41772e-05
GNA15	2963.56	1577.15	4349.96	0.362567	-1.46368	7.19806e-07	1.42855e-05
RIPK1	1257.69	1882.36	633.131	2.97309	1.57196	7.31266e-07	1.44895e-05
GPR35	269.571	441.169	98.9741	4.45741	2.15621	7.46513e-07	1.47677e-05
GMIP	4521.34	6599.19	2443.58	2.70062	1.43329	7.48417e-07	1.47815e-05
CEACAM21	78.9849	146.28	11.6899	12.5133	3.64539	7.56334e-07	1.49139e-05
DST	2121.28	1113.32	3129.24	0.35578	-1.49094	7.63846e-07	1.50378e-05
PREX1	3879.84	5661.51	2198.19	2.57554	1.36487	7.83034e-07	1.53909e-05
IFNAR2	981.617	1477.88	485.334	3.04507	1.60648	7.87035e-07	1.54448e-05
TMC6	7671.16	11147	4195.36	2.65698	1.40978	8.07299e-07	1.58171e-05
GSTM2	214.611	341.315	67.9176	5.02543	2.32925	8.28813e-07	1.62127e-05
ACOT11	545.496	846.772	244.222	3.46722	1.79378	8.32887e-07	1.62586e-05
DNAJB12	3149.17	4613.32	1694.81	2.72202	1.44468	8.3381e-07	1.62586e-05
HIST1H2BK	848.614	1517.82	189.419	8.01302	3.00235	8.5572e-07	1.66594e-05
PHF7	315.395	124.742	516.149	0.241677	-2.04885	8.57278e-07	1.66633e-05
IFI35	219.459	364.794	74.1231	4.92146	2.29909	8.61115e-07	1.67114e-05
PEX5	1559.18	817.666	2311.68	0.35371	-1.49936	8.66805e-07	1.67952e-05
PKN1	6868.43	9988.81	3748.16	2.66499	1.41413	8.71704e-07	1.68635e-05
MYH15	781.27	1181.19	381.349	3.0974	1.63106	8.79756e-07	1.69925e-05
FHDC1	261.254	425.384	97.1232	4.37985	2.13088	9.50686e-07	1.83256e-05
TLR6	316.956	515.335	128.576	4.00802	2.00289	9.51768e-07	1.83256e-05
RGS12	187.252	331.763	43.7412	7.58469	2.92309	9.6829e-07	1.86145e-05
SYNE2	3424.12	5768.57	1179.67	4.88997	2.28983	9.79615e-07	1.88028e-05
ATF5	5181.42	894.181	9268.76	0.0964726	-3.37374	9.88576e-07	1.89451e-05
IMMP2L	462.744	212.654	722.835	0.294194	-1.76516	1.02558e-06	1.96236e-05
C15orf52	161.872	288.292	35.4536	8.13152	3.02352	1.06744e-06	2.03928e-05
BIN2	4544.27	6571.89	2517.65	2.61033	1.38423	1.07067e-06	2.04226e-05
ZNF862	317.963	516.761	129.165	4.00079	2.00029	1.07575e-06	2.04876e-05
MAP7	441.158	193.118	688.998	0.280288	-1.83502	1.09329e-06	2.07895e-05
EFHD2	5641.84	8215.79	3175.88	2.58693	1.37124	1.09625e-06	2.08134e-05
ATP2B4	12563.8	18182.4	6945.19	2.61799	1.38846	1.10505e-06	2.09481e-05
ZCCHC24	459.279	717.944	211.614	3.3927	1.76244	1.12074e-06	2.12127e-05
NINJ2	429.792	784.799	74.7841	10.4942	3.39152	1.13034e-06	2.13616e-05
RELT	2572.19	3772.59	1371.59	2.75053	1.45971	1.13481e-06	2.1413e-05
PIK3R3	857.923	1298.49	417.358	3.11121	1.63748	1.16732e-06	2.19732e-05
LONRF3	467.171	216.686	727.654	0.297788	-1.74764	1.16808e-06	2.19732e-05
C1GALT1C1	537.996	831.115	244.977	3.39263	1.7624	1.1819e-06	2.21992e-05
ASXL3	34.287	68.1878	1.48619	45.8808	5.51982	1.18882e-06	2.22949e-05
LDLRAD3	392.939	167.757	618.122	0.271398	-1.88152	1.19465e-06	2.23701e-05
BCL7A	1361.55	717.254	2113.84	0.339313	-1.55931	1.20484e-06	2.25264e-05
CCL24	115.149	231.298	1	231.298	7.85361	1.23982e-06	2.31452e-05
SLFN12	256.868	417.73	96.1158	4.34611	2.11972	1.27919e-06	2.38439e-05
PARD6G	357.551	149.289	565.812	0.263849	-1.92221	1.2835e-06	2.38879e-05
CASP9	474.278	735.512	213.154	3.45061	1.78685	1.2902e-06	2.39763e-05
IFT57	1519.16	789.864	2248.25	0.351324	-1.50913	1.29501e-06	2.40125e-05
RFTN1	657.122	311.955	1112.29	0.280462	-1.83412	1.29607e-06	2.40125e-05
KRCC1	629.835	962.239	297.43	3.23518	1.69385	1.31171e-06	2.42532e-05
SLC43A1	2945.43	1591.9	4299.97	0.370212	-1.43358	1.31302e-06	2.42532e-05
TK2	366.943	578.156	155.732	3.71251	1.8924	1.36497e-06	2.5151e-05
PUS7	1933.69	1131.78	2835.6	0.399132	-1.32506	1.36572e-06	2.5151e-05
CD58	1145.19	1721.13	371.16	4.63716	2.21324	1.38015e-06	2.53786e-05
CNKSR2	285.951	111.875	461.125	0.242614	-2.04326	1.40435e-06	2.57849e-05
CALCOCO1	1148.75	1699.92	597.571	2.84471	1.50828	1.41143e-06	2.58762e-05
PPAT	2539.62	1374.98	3714.26	0.37019	-1.43366	1.44641e-06	2.64779e-05
CMTM6	6341.28	9164.16	3516.4	2.60612	1.38191	1.50657e-06	2.75381e-05
AKAP13	3494.88	5185.38	1914.37	2.70867	1.43758	1.52874e-06	2.79017e-05
LGALS12	2861.13	4154.38	1565.68	2.65341	1.40785	1.5454e-06	2.81639e-05
P2RX7	97.6115	3.22812	191.973	0.0168155	-5.89407	1.54947e-06	2.81961e-05
ERVK13-1	793.546	1196.21	391.89	3.05242	1.60996	1.55612e-06	2.82752e-05
ADORA3	178.641	311.319	56.9612	5.46546	2.45034	1.57598e-06	2.85937e-05
ZNF652	2312.69	3379.61	1245.78	2.71286	1.43981	1.58623e-06	2.87372e-05
SIGLEC11	79.7798	158.128	1.53118	103.272	6.69031	1.5953e-06	2.88589e-05
IARS	8999.47	5157.16	12941.9	0.398487	-1.3274	1.62809e-06	2.94088e-05
IRF7	317.181	491.653	122.518	4.01291	2.00465	1.66298e-06	2.99948e-05
IL16	2461.23	3579.18	1343.29	2.66448	1.41386	1.66789e-06	3.00392e-05
C9orf91	751.921	364.934	1136.92	0.320985	-1.63942	1.68005e-06	3.02138e-05
MPP6	435.987	193.485	678.489	0.285171	-1.8101	1.69252e-06	3.03936e-05
ERAP2	3958.41	5731.21	2186.63	2.62102	1.39013	1.7476e-06	3.13368e-05
FAM200B	238.782	387.837	89.7278	4.32237	2.11182	1.76645e-06	3.16286e-05
KCNC4	271.977	115.619	436.345	0.264972	-1.91609	1.77712e-06	3.17732e-05
SKAP2	2719.87	3941.27	1478.47	2.66578	1.41456	1.78012e-06	3.17804e-05
LAIR1	6816.12	9784.13	3848.19	2.54253	1.34627	1.80395e-06	3.21591e-05
IPO4	3241.95	1787.15	4696.76	0.380507	-1.39401	1.8314e-06	3.2601e-05
NPAS1	139.312	38.8773	239.744	0.162162	-2.62449	1.84022e-06	3.27106e-05
FJX1	326.336	135.266	517.417	0.261425	-1.93553	1.9016e-06	3.37527e-05
SLC16A3	6311.52	9135.79	3485.22	2.62129	1.39028	1.90439e-06	3.37533e-05
AMER1	1194.51	568.322	1621.69	0.350451	-1.51272	1.92518e-06	3.40726e-05
PPARA	1421.39	2183.29	757.513	2.88218	1.52716	1.96608e-06	3.47464e-05
LARP1B	1377.16	725.555	2128.77	0.340833	-1.55287	2.00727e-06	3.54233e-05
ITGA6	1421.48	2115.99	734.977	2.87899	1.52556	2.01247e-06	3.54639e-05
ANKRD27	3321.86	1841.68	4812.15	0.382713	-1.38566	2.04687e-06	3.59961e-05
CMAHP	191.949	316.95	64.9492	4.87996	2.28687	2.04854e-06	3.59961e-05
LOC440434	523.758	811.816	246.699	3.29071	1.7184	2.15242e-06	3.77567e-05
KCNN2	173.4	55.9811	291.819	0.191835	-2.38206	2.15489e-06	3.77567e-05
SLA2	181.719	314.616	58.8122	5.3495	2.4194	2.19849e-06	3.84658e-05
NDUFAF2	399.429	176.365	622.492	0.283321	-1.81949	2.20661e-06	3.85528e-05
LOC100289473	36.1261	71.1797	1.97239	36.0881	5.17345	2.24085e-06	3.90954e-05
H6PD	4916.53	8441.19	1371.88	6.15302	2.6213	2.2616e-06	3.94014e-05
FAM216A	1192	621.856	1761.14	0.353099	-1.50185	2.33008e-06	4.05367e-05
RHOU	1462.65	2147.28	778.117	2.75958	1.46445	2.38023e-06	4.13505e-05
DGKE	1755.27	895.49	2615.15	0.342423	-1.54615	2.41353e-06	4.18698e-05
CLEC17A	28.3487	56.6975	1	56.6975	5.82521	2.65413e-06	4.59788e-05
ARRDC4	894.659	1339.39	449.933	2.97686	1.57379	2.66714e-06	4.61389e-05
HK1	311.789	478.811	122.768	3.90014	1.96353	2.78645e-06	4.81349e-05
GPR162	121.749	211.128	31.4713	6.70861	2.74601	2.80384e-06	4.83672e-05
BEND6	92.6719	19.1325	166.219	0.115104	-3.11899	2.83396e-06	4.88181e-05
PTPN6	11216.4	16134.1	6398.62	2.5215	1.33428	2.84145e-06	4.88785e-05
ST6GAL1	1912.33	1143.2	2781.55	0.410993	-1.28281	2.84883e-06	4.89369e-05
HOXA1	488.895	749.569	228.221	3.2844	1.71563	2.88412e-06	4.94738e-05
CCDC144B	61.3794	115.132	7.7279	14.8982	3.89707	2.98031e-06	5.10524e-05
TCOF1	6216.18	3546.34	8886.12	0.399087	-1.32522	2.98535e-06	5.10674e-05
ATP6V1B2	3149.86	4417.12	1692.72	2.60948	1.38376	3.0056e-06	5.13421e-05
IL6R	7317.91	11518.4	4127.44	2.79068	1.48062	3.08446e-06	5.26159e-05
FAM201A	411.551	178.185	622.918	0.286048	-1.80567	3.14113e-06	5.35084e-05
TYK2	4843.36	6956.93	2729.79	2.54852	1.34966	3.17956e-06	5.40878e-05
NLRX1	343.712	541.824	145.598	3.72138	1.89584	3.2484e-06	5.51824e-05
CCND1	3759.12	5411.51	2116.73	2.55654	1.35419	3.43303e-06	5.82381e-05
PSMG1	1969.52	1176.94	2862.19	0.411202	-1.28208	3.44974e-06	5.84408e-05
GPR85	1185.36	629.63	1741.19	0.361609	-1.4675	3.54264e-06	5.99317e-05
MYOF	31.7131	62.8475	1.55869	40.3207	5.33345	3.55838e-06	6.0115e-05
PDK1	1632.11	885.482	2378.75	0.372248	-1.42567	3.56711e-06	6.01796e-05
CYTH1	1514.39	2219.95	818.833	2.71112	1.43889	3.73616e-06	6.29451e-05
RUNX3	4125.16	6197.91	1952.22	3.17481	1.66667	3.8574e-06	6.48985e-05
PQLC2	149.665	254.112	45.2287	5.61838	2.49015	3.92628e-06	6.59669e-05
STK39	694.159	345.917	1142.21	0.302848	-1.72333	3.99322e-06	6.69998e-05
DBNL	4234.96	6571.2	1899.73	3.45902	1.79037	4.11508e-06	6.895e-05
LINC00926	2871.58	899.124	4842.14	0.185687	-2.42905	4.20816e-06	7.04136e-05
CPT1A	5545.63	3144.51	7946.76	0.395697	-1.33753	4.23233e-06	7.07214e-05
GUSBP11	1641.24	2381.65	911.836	2.61192	1.38511	4.25352e-06	7.09788e-05
SUN2	7445.11	11612.9	4287.32	2.70866	1.43758	4.2864e-06	7.14303e-05
C7orf43	2139.49	3295.12	783.882	4.20359	2.07162	4.43942e-06	7.38798e-05
KIAA1551	3113.43	4318.76	1718.12	2.51366	1.32979	4.48399e-06	7.45205e-05
BHLHE41	37.8839	1.81965	73.9481	0.0246071	-5.34478	4.70369e-06	7.8066e-05
PRKCB	9737.88	13841.1	5635.63	2.456	1.29631	4.71793e-06	7.81965e-05
TCIRG1	11689.5	17814.9	5564.12	3.20176	1.67886	4.7761e-06	7.90538e-05
FCGRT	135.687	266.997	4.37575	61.0175	5.93115	4.84938e-06	8.01585e-05
COTL1	17719.7	25185.4	11234	2.2419	1.16472	4.9114e-06	8.10744e-05
CYSLTR1	965.933	1494.41	437.461	3.41611	1.77235	4.97723e-06	8.20507e-05
ALAS1	4743.46	6759.47	2727.44	2.47832	1.30936	5.0627e-06	8.33477e-05
CD37	5132.34	7316.56	2958.12	2.47338	1.30648	5.20944e-06	8.56318e-05
PDE1B	2729.76	3916.13	1553.39	2.52101	1.334	5.21541e-06	8.56318e-05
OSBPL5	1419.25	772.271	2166.23	0.356504	-1.48801	5.24434e-06	8.59918e-05
B4GALT1	4253.38	6179.4	2427.36	2.54573	1.34808	5.26044e-06	8.61405e-05
ZYX	7812.79	11189.7	4535.85	2.46695	1.30273	5.30932e-06	8.68251e-05
SNTB2	177.318	61.8267	293.819	0.210424	-2.24863	5.383e-06	8.79128e-05
SLC44A2	1721.87	2591.93	849.813	3.05	1.60881	5.40117e-06	8.80922e-05
IDS	3265.28	4871.12	1661.53	2.93171	1.55174	5.42608e-06	8.8381e-05
CD180	31.2117	62.4113	1	62.4113	5.96374	5.47679e-06	8.90886e-05
TREM1	26.6253	53.2517	1	53.2517	5.73475	5.63689e-06	9.15714e-05
CHPF	1185.37	1742.56	628.186	2.77395	1.47194	5.66705e-06	9.19396e-05
SLC4A5	813.816	421.669	1216.94	0.346499	-1.52908	5.76557e-06	9.34143e-05
BTG1	5192.57	8154.29	2131.84	3.825	1.93546	5.83349e-06	9.43902e-05
RGL2	1419.56	2158.18	781.128	2.7629	1.46619	5.91516e-06	9.55855e-05
XPOT	9881.14	5733.38	14128.9	0.405791	-1.30119	6.08731e-06	9.79066e-05
BHLHE40	1166.63	1783.51	549.763	3.24414	1.69784	6.07611e-06	9.79066e-05
ITGAV	1917.68	2751.39	1164.97	2.36177	1.23987	6.09016e-06	9.79066e-05
NCF4	15894.7	23166.4	8722.97	2.65579	1.40914	6.09073e-06	9.79066e-05
SH3BP1	3119.27	4441.31	1777.24	2.499	1.32135	6.11719e-06	9.82033e-05
CSAD	446.217	681.913	211.512	3.22399	1.68885	6.2508e-06	0.000100217
ADAMTSL4	227.127	383.271	71.7835	5.33926	2.41664	6.29339e-06	0.000100768
PSPH	479.867	231.252	728.482	0.317443	-1.65543	6.44651e-06	0.000103085
ARHGAP26	3173.12	4929.58	1416.46	3.48022	1.79918	6.45811e-06	0.000103136
PIEZO1	5346.95	2619.89	8174.11	0.320511	-1.64155	6.52424e-06	0.000104057
C5	219.34	345.145	73.5344	4.69365	2.23071	6.62998e-06	0.000105606
MOB3C	177.966	293.952	61.9818	4.74255	2.24566	6.72881e-06	0.000107041
EIF2B3	791.815	413.592	1171.12	0.35316	-1.50161	6.82993e-06	0.000108509
MBOAT7	5581.12	8353.65	2816.39	2.96608	1.56856	6.89307e-06	0.000109371
SCPEP1	4118.45	7514.2	522.815	14.3726	3.84525	6.9067e-06	0.000109445
UBL3	2171.52	2977.57	1165.47	2.55482	1.35322	7.03752e-06	0.000111374
LIMD2	4212.76	5988.38	2437.14	2.45714	1.29698	7.40458e-06	0.000116983
ASUN	4334.48	2161.56	6618.42	0.326597	-1.61442	7.41098e-06	0.000116983
CD3E	86.1476	153.27	19.1254	8.01392	3.00251	7.4298e-06	0.000117129
FAM49B	8231.22	11622.1	4838.31	2.40211	1.2643	7.60955e-06	0.000119809
SIK1	694.492	1165.66	323.322	3.60527	1.85011	7.64549e-06	0.00012022
IL1RL1	113.254	29.8317	196.677	0.151678	-2.72091	7.75622e-06	0.000121805
AGO4	2753.62	3924.38	1582.86	2.47929	1.30993	7.80665e-06	0.000122441
RASSF4	2844.69	4311.15	1378.24	3.12802	1.64525	7.84081e-06	0.000122705
CHST11	2964.43	1691.62	4238.25	0.399133	-1.32506	7.84351e-06	0.000122705
ICAM5	37.7526	73.4155	2.18977	33.5266	5.06723	7.99454e-06	0.000124908
LUM	276.149	72.9344	479.163	0.152212	-2.71584	8.16844e-06	0.000127375
KIAA1958	435.733	216.591	664.876	0.325762	-1.61811	8.1732e-06	0.000127375
WDR90	3579.47	2123.92	5135.11	0.413607	-1.27367	8.18608e-06	0.000127414
NFATC1	4312.22	6112.58	2511.84	2.43351	1.28304	8.23714e-06	0.000128046
PRSS36	129.832	221.195	38.567	5.73534	2.51988	8.37478e-06	0.000129857
FZD3	418.848	191.816	625.891	0.306468	-1.70619	8.37478e-06	0.000129857
PPP1R27	1343.54	742.483	1944.59	0.38182	-1.38904	8.40933e-06	0.000130228
SEMA4C	51.1763	96.6596	5.49313	17.5964	4.13721	8.91781e-06	0.000137928
C10orf91	163.212	56.1239	271.399	0.206794	-2.27373	8.94102e-06	0.000137991
NOB1	4155.98	2196.13	6215.84	0.353312	-1.50099	8.94439e-06	0.000137991
LINC00398	49.1567	93.3791	4.93444	18.924	4.24214	8.96443e-06	0.000138127
HGSNAT	733.164	1183.12	383.112	3.08818	1.62676	9.0624e-06	0.000139461
SGK223	838.736	1237.57	439.898	2.81332	1.49228	9.08404e-06	0.000139619
EPG5	5613.35	7938.85	3287.86	2.4146	1.27178	9.11571e-06	0.00013993
PDCD2L	441.515	211.183	669.828	0.31528	-1.66529	9.17863e-06	0.00014072
NCR3LG1	6343.73	3727.42	8961.16	0.415953	-1.26551	9.41321e-06	0.000144136
PLD3	1395.39	2121.17	769.621	2.75612	1.46264	9.4978e-06	0.00014525
SDCBP	5716.12	8167.56	3364.49	2.42757	1.27952	9.65479e-06	0.000147467
CDCP1	82.8912	153.244	12.5386	12.2217	3.61137	9.67403e-06	0.000147577
FAM151B	81.4197	145.118	17.7118	8.19325	3.03444	9.82712e-06	0.000149726
FAM161A	281.929	121.155	442.713	0.273664	-1.86952	9.99776e-06	0.000152137
IL18BP	434.316	661.562	217.15	3.04657	1.60719	1.00689e-05	0.00015303
GPR160	3939.46	5571.11	2317.91	2.4035	1.26514	1.01002e-05	0.000153316
IPO5	21316.5	12715.5	29927.5	0.424876	-1.23489	1.02202e-05	0.000154945
DSCC1	1115.18	552.168	1478.19	0.373544	-1.42065	1.02737e-05	0.000155564
CAMKV	31.8697	1.91982	61.8295	0.0310503	-5.00925	1.02983e-05	0.000155744
TCFL5	1154.45	575.225	1533.68	0.375063	-1.4148	1.04102e-05	0.000157243
CLEC4E	69.6717	138.783	1.55869	89.038	6.47635	1.05268e-05	0.000158809
IQSEC3	29.1555	57.6248	1.48619	38.7734	5.277	1.05513e-05	0.000158983
SAMD9L	1139.65	1511.47	568.835	2.65712	1.40987	1.06392e-05	0.00016011
HEBP1	591.391	299.619	881.163	0.340027	-1.55628	1.07227e-05	0.000161169
ATG16L2	3897.74	5765.88	2129.6	2.7075	1.43696	1.07409e-05	0.000161245
OAZ2	1959.69	2819.38	1119.99	2.51732	1.33189	1.07767e-05	0.000161584
KIAA0226	1919.12	2743.36	1194.66	2.29636	1.19935	1.09053e-05	0.000163314
CARD9	3982.96	5629.45	2336.47	2.40939	1.26867	1.10089e-05	0.000164663
DNAJC4	671.553	991.721	349.384	2.83848	1.50512	1.11041e-05	0.000165886
C2CD5	1261.37	1819.82	711.922	2.55621	1.35401	1.12656e-05	0.000168093
LOC100093631	415.724	629.998	211.449	2.97942	1.57503	1.13007e-05	0.000168314
PTGER4	297.156	131.215	462.898	0.283465	-1.81876	1.13078e-05	0.000168314
PTK2B	7122.16	9994.26	4249.86	2.35167	1.23368	1.14519e-05	0.000170252
YBX3	6185.36	3661.12	8719.59	0.419874	-1.25197	1.1584e-05	0.000172008
JAG1	2167.89	1185.34	2951.45	0.401612	-1.31612	1.17677e-05	0.000174523
SERPINB8	861.518	461.112	1261.92	0.365404	-1.45243	1.18049e-05	0.000174863
SLC9A3R1	6381.77	9112.33	3759.2	2.42401	1.2774	1.18378e-05	0.00017514
IPCEF1	2779	3941.41	1617.58	2.43661	1.28487	1.20704e-05	0.000178365
TBL1X	98.9871	6.11133	191.973	0.0318343	-4.97327	1.21209e-05	0.000178896
OS9	8378.19	11769.8	4986.38	2.36039	1.23903	1.23049e-05	0.000181394
PDLIM2	1713.42	2437.77	969.17	2.51531	1.33074	1.25392e-05	0.000184626
ETV4	2588.36	1511.96	3674.76	0.411445	-1.28123	1.26578e-05	0.000186149
SCRN1	133.873	248.12	19.6353	12.6364	3.65951	1.27009e-05	0.000186412
MAD1L1	1158.28	621.567	1696	0.366491	-1.44815	1.27061e-05	0.000186412
GNS	2969.51	4211.49	1727.53	2.43787	1.28562	1.29822e-05	0.000190236
RBFA	1514.52	859.377	2169.64	0.396092	-1.33609	1.30994e-05	0.000191724
GALNT14	848.952	356.649	1341.26	0.265907	-1.91101	1.31194e-05	0.000191787
TOX	81.3154	17.4113	143.231	0.121561	-3.04025	1.32297e-05	0.000193169
ZHX3	841.911	452.766	1231.13	0.367764	-1.44315	1.32787e-05	0.000193654
CRTC3	636.493	329.713	943.272	0.349542	-1.51646	1.36531e-05	0.000198878
MKNK1	1613.29	2311.18	916.399	2.52202	1.33458	1.37232e-05	0.000199663
RPS6KA1	11218.7	15713.6	6723.85	2.33699	1.22465	1.40838e-05	0.000204666
CKLF	322.436	497.637	147.235	3.37988	1.75697	1.44564e-05	0.000209788
BRPF3	994.923	1443.34	546.515	2.64099	1.40108	1.44705e-05	0.000209788
POLR1E	2152.48	988.616	3116.35	0.317236	-1.65637	1.46098e-05	0.000211558
CTNNAL1	741.532	394.468	1186.6	0.332437	-1.58885	1.47315e-05	0.000212978
RGS1	159.643	283.813	35.4835	7.99843	2.99972	1.47427e-05	0.000212978
CARS	1889.17	1176.93	2711.41	0.434065	-1.20402	1.50988e-05	0.000217867
TANK	1921.64	2728.37	1112.9	2.4516	1.29372	1.52738e-05	0.000220133
DTX3L	1796.65	2558.62	1134.67	2.25494	1.17309	1.53138e-05	0.00022045
NOTCH1	6855.82	9861.86	3851.76	2.56035	1.35634	1.53937e-05	0.000221341
DCAF4	385.365	185.212	585.529	0.316315	-1.66056	1.54328e-05	0.000221643
COLGALT2	854.86	343.142	1366.58	0.251096	-1.99369	1.56731e-05	0.000224831
ZBTB7B	7721.54	11792.5	4651.54	2.53519	1.34209	1.58413e-05	0.000226915
PLEKHM1	1414.48	2115.29	793.674	2.66519	1.41424	1.58629e-05	0.000226915
TYRO3	129.275	41.1956	217.354	0.189533	-2.39948	1.58739e-05	0.000226915
ZSWIM8	2168.74	2933.67	1213.81	2.41691	1.27316	1.65074e-05	0.000235696
POLR3D	1269.92	678.323	1861.49	0.364397	-1.45642	1.6625e-05	0.000237099
CFH	54.2287	117.971	1.48619	79.3781	6.31067	1.67491e-05	0.000238591
PAFAH2	695.941	1123.72	368.158	3.05228	1.60989	1.67827e-05	0.000238793
RNF149	2395.31	3385.48	1415.13	2.39234	1.25842	1.69452e-05	0.000240826
TSPAN33	163.517	59.8381	267.197	0.223948	-2.15877	1.70182e-05	0.000241584
KIAA0020	3462.91	2139.24	4886.57	0.437779	-1.19173	1.71115e-05	0.000242628
PARP9	663.652	975.484	351.819	2.77269	1.47128	1.7157e-05	0.000242992
FAM65A	1615.62	2298.83	912.399	2.51955	1.33317	1.72201e-05	0.000243604
ZNF598	3766.75	2232.81	5311.69	0.420358	-1.25031	1.72668e-05	0.000243982
GBA	784.769	1149.18	421.462	2.72664	1.44712	1.73779e-05	0.000245087
C1orf127	81.1414	144.149	18.1318	7.95008	2.99097	1.73849e-05	0.000245087
PPP4R1	5241.17	7354.56	3127.58	2.35152	1.23359	1.78184e-05	0.000250911
GPSM3	4153.47	5683.93	2423.12	2.34571	1.23002	1.80489e-05	0.000253865
OSTF1	1747.44	2485.49	1119.38	2.2204	1.15082	1.81969e-05	0.000255653
OPLAH	31.8145	61.5117	1.11738	55.0498	5.78267	1.83076e-05	0.000256913
RIPK3	54.8338	111.795	7.87289	14.2	3.82782	1.83955e-05	0.000257852
SERPINA1	77.2635	141.12	13.4172	10.5178	3.39476	1.85409e-05	0.000259593
LOC401320	737.297	1178.23	396.362	2.97262	1.57174	1.95045e-05	0.000272774
STXBP5-AS1	74.4172	132.799	16.1358	8.23008	3.04091	1.98901e-05	0.00027785
PTPRH	27.4427	54.3268	1.55869	34.8541	5.12326	2.00393e-05	0.000279565
KIAA0430	3913.26	5482.18	2324.33	2.35861	1.23794	2.00585e-05	0.000279565
FARSA	5313.88	3121.93	7616.83	0.409872	-1.28675	2.01276e-05	0.000280019
IGSF6	77.1435	137.514	16.5732	8.29738	3.05266	2.01367e-05	0.000280019
RNF213	4979.4	7195.91	2862.88	2.51352	1.32971	2.0219e-05	0.000280838
USP32P2	51.4812	96.2146	6.75552	14.2424	3.83212	2.02414e-05	0.000280838
FKBP4	6318.31	3754.22	8882.41	0.422658	-1.24244	2.02778e-05	0.000280936
NLN	1781.53	1133.88	2527.18	0.448674	-1.15626	2.02943e-05	0.000280936
PLCL2	1157.69	1661.18	654.215	2.5392	1.34437	2.04547e-05	0.000282838
MAP4	4158.69	2232.15	5885.23	0.379279	-1.39867	2.05725e-05	0.000284146
PRNP	872.958	452.731	1293.18	0.35009	-1.5142	2.06986e-05	0.000285566
SCRIB	2813.38	1674.12	3952.74	0.423533	-1.23946	2.07261e-05	0.000285625
WASF1	516.661	259.298	754.124	0.343841	-1.54019	2.08417e-05	0.000286895
CSRP1	3135.33	4429.91	1841.74	2.40529	1.26621	2.1253e-05	0.000292228
GPRC5C	284.764	441.464	128.165	3.44451	1.7843	2.14706e-05	0.000294786
MYH9	34168.2	47434.3	21712.2	2.18469	1.12743	2.14871e-05	0.000294786
SEMA4A	3714.12	2218.19	5199.84	0.426589	-1.22908	2.17943e-05	0.000298667
STK38	1735.63	2458.99	1112.28	2.21077	1.14455	2.18482e-05	0.000299071
ANKLE1	1758.62	1118.3	2498.95	0.447507	-1.16002	2.2069e-05	0.00030168
DPF1	69.1168	13.7173	124.516	0.110165	-3.18227	2.2088e-05	0.00030168
CCL5	547.894	815.942	279.846	2.91568	1.54383	2.21872e-05	0.000302699
ANKRD18A	1285.69	729.816	1841.57	0.396301	-1.33533	2.25401e-05	0.000307172
DLX2	171.3	62.8652	277.735	0.22635	-2.14337	2.25727e-05	0.000307275
PTPRE	6369.25	8843.12	3895.37	2.27016	1.18279	2.26761e-05	0.000308045
MARCKSL1	3192.28	5156.84	1227.73	4.20029	2.07049	2.26795e-05	0.000308045
FES	3864.99	5437.12	2292.87	2.37131	1.24569	2.27328e-05	0.000308427
FYB	7485.81	11421.7	4551.97	2.50917	1.32721	2.34954e-05	0.000318421
SLC14A1	34.3483	67.1216	1.67617	40.0445	5.32353	2.35748e-05	0.000319144
B3GALT4	51.6553	94.7111	6.61151	14.3252	3.84048	2.36606e-05	0.000319953
CLEC5A	113.113	191.142	34.865	5.48234	2.45479	2.38314e-05	0.000321907
SLC38A5	2772.11	1369.13	4175.19	0.327921	-1.60858	2.3998e-05	0.000323801
PRMT5	3678.4	2211.46	5145.33	0.429801	-1.21826	2.413e-05	0.000325225
IKBIP	813.437	442.952	1183.92	0.374139	-1.41835	2.43856e-05	0.000328309
ELK3	452.977	677.965	227.99	2.97366	1.57224	2.47441e-05	0.00033277
ABCA7	1132.56	1817.45	457.681	3.97099	1.9895	2.48772e-05	0.000334193
UNG	2261.42	1339.44	3181.38	0.421025	-1.24802	2.52953e-05	0.000339438
C9orf16	1455.16	2184.28	825.835	2.64493	1.40323	2.5536e-05	0.000342294
EVL	3234.27	4526.79	1941.75	2.33129	1.22113	2.59102e-05	0.000346931
NCL	52177	32136.8	72117.2	0.44562	-1.16611	2.60595e-05	0.00034855
B3GNT5	1926.15	2722.79	1129.52	2.41058	1.26938	2.61538e-05	0.00034943
ITPK1	2314.73	3249.67	1359.81	2.38979	1.25688	2.62227e-05	0.000349969
ATP8B3	813.312	415.639	1191.96	0.348701	-1.51994	2.66733e-05	0.000355596
SNAI3	165.119	268.617	61.4318	4.3726	2.12849	2.70842e-05	0.000360681
C19orf66	472.823	714.734	241.912	2.95452	1.56292	2.72465e-05	0.000362449
ZBED4	4219.72	2526.11	5893.32	0.42864	-1.22216	2.74368e-05	0.000364586
ENAH	577.143	314.642	849.445	0.370409	-1.43281	2.75822e-05	0.00036612
BIRC2	1723.59	2441.17	1116.11	2.18721	1.12909	2.78429e-05	0.000369182
ZFYVE28	152.185	54.3443	251.126	0.216402	-2.20821	2.79622e-05	0.000370363
PACSIN3	99.2497	28.1957	171.314	0.164585	-2.6031	2.82871e-05	0.000374225
HIVEP2	2811.48	3922.48	1678.49	2.33691	1.2246	2.83148e-05	0.000374225
CXCR3	111.837	178.946	22.7274	7.87357	2.97702	2.86227e-05	0.000377888
PATL2	128.629	215.216	42.1428	5.10682	2.35243	2.87608e-05	0.000379302
EPHB4	117.212	32.3162	182.119	0.177446	-2.49455	2.93926e-05	0.000387218
LAX1	115.399	35.2293	195.569	0.180138	-2.47282	2.96298e-05	0.000389924
TFDP2	5478.28	2516.81	8439.74	0.29821	-1.7456	2.97347e-05	0.000390885
CLIC4	1196.91	625.518	1568.28	0.398855	-1.32606	3.03236e-05	0.0003982
SH3TC1	73.8885	131.618	16.1595	8.14492	3.0259	3.0458e-05	0.000399537
CDC45	1763.81	1138.13	2489.57	0.457161	-1.12922	3.06091e-05	0.00040109
FKBP6	125.792	219.547	42.1342	5.21066	2.38147	3.15868e-05	0.000413195
WBP1L	1677.29	2371.22	983.378	2.4113	1.26981	3.16003e-05	0.000413195
IKBKE	1316.33	1878.9	753.756	2.49272	1.31772	3.17207e-05	0.000414179
WAS	5274.56	7347.72	3211.42	2.288	1.19408	3.1743e-05	0.000414179
SSX2IP	1193.18	621.813	1565.35	0.397236	-1.33193	3.20112e-05	0.000417234
TIMP2	2374.94	4127.54	722.345	5.71408	2.51452	3.22105e-05	0.000419386
VLDLR	959.435	539.672	1379.2	0.391294	-1.35368	3.22594e-05	0.000419577
TMEM127	2128.72	2855.52	1211.93	2.35617	1.23644	3.27971e-05	0.00042612
LRP1	631.848	1198.25	65.4441	18.3095	4.19452	3.30481e-05	0.000428926
ANGEL1	1132.82	1624.12	641.612	2.53131	1.33989	3.31003e-05	0.000429149
CHEK1	2355.56	1416.24	3314.88	0.427238	-1.22689	3.32281e-05	0.000430351
PA2G4	14674.2	9157.19	21291.3	0.430092	-1.21728	3.36606e-05	0.000435493
C4orf46	1971.47	1158.11	2782.84	0.416163	-1.26478	3.36978e-05	0.000435515
DKK2	26.1161	51.7461	1.48619	34.8179	5.12176	3.40936e-05	0.000440166
UGT2B11	266.153	37.7226	494.384	0.0763022	-3.71213	3.44105e-05	0.00044379
ICAM3	5121.86	7473.62	2571.11	2.90676	1.53941	3.47044e-05	0.000447111
AHCY	7837.55	4818.46	11856.6	0.406393	-1.29905	3.4779e-05	0.000447602
CARM1	1947.75	1159.23	2736.28	0.423653	-1.23904	3.48871e-05	0.000448522
E2F5	243.118	71.756	415.28	0.172789	-2.53291	3.49285e-05	0.000448585
CACNA2D3	35.893	69.1375	2.64846	26.1048	4.70624	3.60453e-05	0.000462444
HSD3B7	99.1715	174.546	23.5974	7.39682	2.8869	3.61019e-05	0.000462686
GCSAML	64.9674	12.5451	117.39	0.106867	-3.22611	3.62139e-05	0.000463636
SLC2A3	2758.37	3899.24	1617.5	2.41066	1.26943	3.63068e-05	0.000464341
ATP6V0D1	2212.37	3197.11	1317.74	2.4262	1.2787	3.69184e-05	0.000471671
PTPRB	599.317	873.733	324.9	2.68924	1.4272	3.69591e-05	0.000471699
CDC25A	2225.59	1331.18	3121.19	0.426499	-1.22939	3.76646e-05	0.000479717
DUSP5P1	75.1478	7.12984	142.966	0.0498709	-4.32566	3.76655e-05	0.000479717
REL	961.743	1377.17	544.411	2.52966	1.33894	3.83941e-05	0.00048849
BCL3	316.616	512.3	111.933	4.57685	2.19435	3.88577e-05	0.000493875
TLN1	26317.4	36393.5	16241.3	2.2408	1.16401	3.90124e-05	0.000495328
HSPD1	27859.7	17397.3	38322.1	0.453976	-1.13931	3.93612e-05	0.00049924
MAP3K3	2115.22	2954.13	1256.32	2.35142	1.23353	3.95438e-05	0.000501038
PIK3C2A	3167.13	4413.34	1921.92	2.29632	1.19933	3.98159e-05	0.000503965
CMTM3	4633.35	6516.84	2759.86	2.3613	1.23958	4.01939e-05	0.000508225
ACD	1159.31	672.147	1646.46	0.408239	-1.29252	4.02776e-05	0.000508759
DDX10	2187.16	1317.38	3166.93	0.415981	-1.26541	4.04378e-05	0.000510256
ESYT1	8129.88	5111.46	11248.3	0.454421	-1.1379	4.10761e-05	0.000517779
BCL2	2786.78	427.817	5145.74	0.08314	-3.58831	4.30634e-05	0.000541141
WDR3	2776.83	1681.92	3872.75	0.434295	-1.20325	4.29997e-05	0.000541141
GART	6376.24	3925.18	8827.29	0.444664	-1.16921	4.30471e-05	0.000541141
LRRC36	25.6316	51.7749	1.48619	34.8373	5.12256	4.3106e-05	0.000541141
PRCP	4185.18	5661.78	2518.39	2.24818	1.16876	4.35126e-05	0.000545687
CTDSP2	5278.15	7276.16	3279.94	2.21838	1.14951	4.52956e-05	0.000567467
VAMP3	1561.64	2197.33	923.961	2.37816	1.24985	4.53826e-05	0.000567977
DNAH1	1415.61	2146.19	785.112	2.73361	1.45081	4.56758e-05	0.000571064
TXLNG	1963.81	1174.16	2753.55	0.426418	-1.22966	4.60023e-05	0.00057456
ARHGEF1	11922.3	16417.3	7437.29	2.20744	1.14237	4.8044e-05	0.00059945
MYL12A	11127.8	15212.9	6852.64	2.22001	1.15056	4.84284e-05	0.000603559
PARP10	1696.65	2389.26	1114.15	2.14446	1.10062	4.84717e-05	0.000603559
ZDHHC9	991.149	569.452	1411.65	0.403395	-1.30973	4.85912e-05	0.000604434
USP13	1222.62	716.238	1729	0.414251	-1.27142	4.8826e-05	0.000606739
DUSP4	286.591	436.486	136.696	3.1931	1.67496	5.02992e-05	0.000624412
HCLS1	11721.7	16126.4	7315.19	2.20451	1.14046	5.09294e-05	0.000631596
NASP	8586.72	5195.65	12177.8	0.42665	-1.22887	5.13934e-05	0.000636707
ARHGAP4	8796.13	12111.3	5481.74	2.2094	1.14365	5.15229e-05	0.00063753
MCL1	14154.9	19313.6	8796.2	2.19568	1.13467	5.15638e-05	0.00063753
STXBP2	4589.47	6359.4	2819.55	2.25546	1.17342	5.19956e-05	0.000642222
LOC100131564	524	766.593	281.417	2.72405	1.44575	5.26872e-05	0.000650109
SLAIN1	1141.56	612.138	1479.18	0.413837	-1.27287	5.27923e-05	0.000650752
SIGLEC10	856.957	1297.82	416.118	3.11887	1.64102	5.34961e-05	0.000658764
PDCD11	5554.94	3459.19	7651.69	0.452083	-1.14534	5.36761e-05	0.000660318
SSRP1	12372.4	7734.23	17111.5	0.45199	-1.14564	5.38056e-05	0.000661248
HOMER1	471.191	247.612	692.572	0.357525	-1.48388	5.39458e-05	0.000662308
LPAR2	1397.83	1967.63	828.136	2.37598	1.24852	5.41739e-05	0.000664442
NBR1	2612.75	3623.92	1581.59	2.29132	1.19618	5.42326e-05	0.000664498
ADCY3	1178.62	629.92	1527.32	0.412435	-1.27776	5.47845e-05	0.000670591
UNC119	1234.27	1825.11	643.535	2.83607	1.5039	5.52347e-05	0.000675428
KCNH2	4939.93	1623.75	8256.12	0.196672	-2.34613	5.53631e-05	0.000676323
CASZ1	181.644	288.614	74.6732	3.86503	1.95048	5.61465e-05	0.00068521
TSEN15	1626.83	966.912	2286.75	0.422833	-1.24184	5.81231e-05	0.000708628
TOP1MT	3161.74	1871.27	4251.21	0.440172	-1.18386	5.89932e-05	0.000718523
ALOX5AP	18551.5	35166	2135.11	16.4703	4.0418	5.94204e-05	0.000722291
DPEP2	221.479	357.559	83.3986	4.28735	2.10009	5.93919e-05	0.000722291
GPR137B	419.376	617.147	211.614	2.91638	1.54418	5.9659e-05	0.000724473
CC2D1B	1156.81	1637.18	676.429	2.42032	1.2752	6.01528e-05	0.000728495
GRINA	2317.76	3225.76	1419.77	2.27203	1.18398	6.01638e-05	0.000728495
2016-03-02	181.655	289.839	73.4716	3.94491	1.97999	6.01684e-05	0.000728495
CCNDBP1	2345.99	3254.79	1437.19	2.2647	1.17932	6.06137e-05	0.000732524
CCDC92	382.765	569.434	196.197	2.90235	1.53722	6.06206e-05	0.000732524
ARPC5	8718.83	12133.9	5413.79	2.24129	1.16433	6.13023e-05	0.000740032
RHOBTB1	358.289	538.132	178.445	3.01567	1.59248	6.17206e-05	0.00074435
DESI1	2528.4	1541.36	3515.43	0.438457	-1.18949	6.19716e-05	0.000746642
AEN	1183.12	631.984	1534.16	0.411941	-1.27949	6.23003e-05	0.000749866
GCSH	1743.45	842.869	2644.14	0.318769	-1.64942	6.3457e-05	0.000763039
CYTH4	1972.95	2746.32	1199.59	2.28938	1.19495	6.35261e-05	0.000763122
IFT81	167.57	67.4229	267.717	0.251844	-1.9894	6.4056e-05	0.000768735
SIGLEC6	339.993	167.812	512.186	0.327638	-1.60982	6.42099e-05	0.000769367
DNASE1	432.648	638.999	226.297	2.82373	1.4976	6.42796e-05	0.000769367
SETD6	849.575	484.873	1214.28	0.39931	-1.32442	6.42969e-05	0.000769367
SEMA4D	5471.17	7545.97	3396.17	2.22191	1.1518	6.5451e-05	0.000782414
LDHA	15853.1	9333.75	22372.3	0.417202	-1.26118	6.57212e-05	0.000784878
ADAM11	143.518	232.774	54.2616	4.28985	2.10093	6.66845e-05	0.000795609
GIPR	112.49	187.633	37.3472	5.02402	2.32884	6.75136e-05	0.000804718
ERGIC1	957.816	516.149	1419.46	0.363622	-1.45949	6.80705e-05	0.000810306
GPR63	611.475	299.768	913.182	0.328268	-1.60705	6.81146e-05	0.000810306
POLD2	5735.85	3166.76	8314.94	0.380851	-1.3927	6.83594e-05	0.00081243
EHBP1L1	4233.17	6195.39	2271.74	2.72715	1.44739	6.91006e-05	0.000820444
CDCA7L	2542.86	1475.95	3619.78	0.407745	-1.29426	6.97688e-05	0.000827577
SH2D3C	1814.44	2534.32	1194.56	2.12155	1.08512	6.9997e-05	0.000829482
CLN3	1981.97	2778.42	1185.52	2.34362	1.22874	7.06114e-05	0.000835955
FAM189B	1211.92	722.147	1699.8	0.424843	-1.235	7.11787e-05	0.000841858
SP100	3659.72	5136.18	2283.33	2.24942	1.16955	7.22394e-05	0.000853581
IRX5	119.321	41.1782	197.462	0.208537	-2.26162	7.23494e-05	0.000854057
PRKCD	4336.88	5994.67	2679.2	2.23749	1.16188	7.26146e-05	0.000856363
TTYH3	2434	3382.48	1485.52	2.27697	1.18712	7.39896e-05	0.000871741
TMEM201	1146.47	616.263	1476.68	0.41733	-1.26074	7.41791e-05	0.000873135
PTPRF	46.8995	7.1862	86.7129	0.0828735	-3.59295	7.4415e-05	0.000875072
FPGT	744.976	1171.2	418.752	2.79688	1.48382	7.50102e-05	0.000881226
C1orf106	991.144	1419.49	572.594	2.47906	1.30979	7.55053e-05	0.000886194
SLC9B2	813.652	461.736	1146.57	0.402711	-1.31218	7.56353e-05	0.000886439
CHI3L1	74.2274	129.553	18.9117	6.85042	2.77619	7.56708e-05	0.000886439
SLC25A17	843.153	487.987	1198.32	0.407226	-1.2961	7.57714e-05	0.000886771
RSPH3	224.883	348.392	111.375	3.12809	1.64528	7.60747e-05	0.000889472
C17orf51	167.727	61.4215	274.133	0.224057	-2.15806	7.63505e-05	0.000891342
ATIC	4972.26	3119.49	6835.13	0.456391	-1.13166	7.63799e-05	0.000891342
MIDN	3911.13	5511.91	2311.36	2.3847	1.25381	7.80825e-05	0.000910344
E2F1	1158.96	623.891	1494.13	0.417563	-1.25993	7.86279e-05	0.000915832
RARA	3139.42	4196.29	1882.55	2.22905	1.15643	7.89143e-05	0.000918295
LRPPRC	21660	12192.1	29127.8	0.418573	-1.25645	7.94685e-05	0.000923868
ZMYND19	1256.17	749.254	1763.19	0.424943	-1.23466	7.98034e-05	0.000926883
NDUFAF4	896.996	517.216	1276.79	0.405092	-1.30368	8.00891e-05	0.000929322
SOX4	3115.62	4156.97	1854.28	2.24183	1.16467	8.04952e-05	0.000933151
MTF1	1681.28	2344.54	1118.13	2.09684	1.06822	8.08014e-05	0.000935816
WWC1	54.9162	9.94678	99.8654	0.0996019	-3.32768	8.11771e-05	0.00093928
TMEM97	3749.77	2115.65	5493.89	0.385092	-1.37672	8.13091e-05	0.000939667
LILRA1	181.225	287.354	75.1954	3.82143	1.93411	8.13637e-05	0.000939667
KDSR	1966.21	1199.68	2732.73	0.439003	-1.1877	8.14818e-05	0.000940145
WDR12	1983.81	1212.15	2755.47	0.439907	-1.18473	8.18148e-05	0.0009431
ADCK3	2398.14	1485.67	3311.42	0.448652	-1.15633	8.20518e-05	0.000944943
TLR8	62.6217	113.675	11.5662	9.82819	3.29693	8.40394e-05	0.000966926
WDR74	1734.92	1152.72	2417.14	0.476892	-1.06827	8.45002e-05	0.000971317
MAP7D3	1576.63	956.211	2197.15	0.435205	-1.20023	8.53022e-05	0.000979617
ROPN1L	46.3955	85.8914	6.91151	12.4273	3.63544	8.54237e-05	0.00098005
DUSP22	715.727	1111.64	411.82	2.69935	1.43261	8.54997e-05	0.00098005
SLC16A14	157.132	62.6464	251.617	0.248975	-2.00593	8.68318e-05	0.000994391
NUDC	3735.57	2344.17	5127.18	0.457205	-1.12909	8.96155e-05	0.00102531
IFRD2	1897.43	1178.76	2716.2	0.433974	-1.20432	8.98172e-05	0.00102666
NINJ1	1531.22	2336.95	725.463	3.22133	1.68766	9.01502e-05	0.00102951
PCK2	1118.13	474.235	1761.82	0.269174	-1.89339	9.07095e-05	0.00103493
C1orf21	297.85	146.412	449.288	0.325875	-1.61761	9.12427e-05	0.00104005
RNF122	571.996	889.619	254.372	3.49731	1.80625	9.15876e-05	0.00104301
NEIL3	1611.6	973.699	2229.51	0.436732	-1.19518	9.21371e-05	0.0010483
PIWIL4	375.193	553.188	197.197	2.80525	1.48813	9.29132e-05	0.00105615
ICAM4	339.22	637.618	41.8118	15.2497	3.93071	9.31387e-05	0.00105773
SCAMP1	1442.6	871.715	2114.48	0.41226	-1.27837	9.42339e-05	0.00106918
DHX58	128.635	211.17	46.2111	4.56967	2.19209	9.4344e-05	0.00106944
PES1	3431.75	2153.11	4718.5	0.456313	-1.1319	9.47965e-05	0.0010726
ALDH1B1	1316.89	811.763	1833.13	0.44283	-1.17517	9.48607e-05	0.0010726
PDZD7	595.751	861.961	331.542	2.59985	1.37843	9.48855e-05	0.0010726
SKA3	1218.63	722.939	1694.31	0.426685	-1.22876	9.52235e-05	0.00107543
CASP1	398.135	585.749	211.522	2.76921	1.46948	9.58735e-05	0.00108177
WDR62	1145.59	624.67	1466.51	0.425956	-1.23122	9.66291e-05	0.0010893
ME1	486.338	193.984	778.693	0.249115	-2.00511	9.76712e-05	0.00110003
MRPS2	1552.63	945.136	2161.13	0.437334	-1.19319	9.92167e-05	0.00111595
C10orf2	2168.85	1343.98	2993.72	0.448932	-1.15543	9.92665e-05	0.00111595
CEACAM8	119.179	216.826	1.53118	141.607	7.14575	9.99784e-05	0.00112293
WNT10B	131.719	24.8812	238.559	0.104298	-3.26122	0.000101585	0.00113993
POLR1B	2747.91	1711.13	3784.68	0.452119	-1.14523	0.000101897	0.00114238
CHCHD3	2599.13	1612.43	3585.83	0.449666	-1.15307	0.000102021	0.00114273
SUN1	1441.73	869.359	2112.2	0.41159	-1.28072	0.000102474	0.00114675
CBX2	1111.69	612.161	1421.21	0.430732	-1.21514	0.000103628	0.00115861
ID2	1488.32	2318.62	668.116	3.47038	1.79509	0.000104154	0.00116343
DEDD2	948.13	1341.42	555.85	2.41328	1.27099	0.000104329	0.00116433
CMTM1	1972.19	3172.22	771.978	4.10921	2.03886	0.000104888	0.00116951
THOP1	2327.62	1453.12	3212.24	0.452369	-1.14443	0.000105453	0.00117473
CCL4	126.767	242.598	11.9352	20.3264	4.34528	0.000106015	0.00117992
FAM72D	1284.76	774.415	1795.12	0.4314	-1.2129	0.000106725	0.00118675
CAP1	11138.9	15148.7	7128.97	2.12496	1.08743	0.000106866	0.00118724
INPP5F	811.341	1148.17	474.516	2.41968	1.27481	0.000107181	0.00118966
MNDA	2537.88	3491.89	1584.87	2.20327	1.13964	0.000107471	0.0011918
YARS	7869.62	5111.59	11737.6	0.435488	-1.1993	0.000108698	0.00120432
VDAC1	4761.22	3126.65	6495.76	0.481338	-1.05488	0.000109303	0.00120993
TRIM65	2588.17	1615.72	3561.43	0.453671	-1.14028	0.000110244	0.00121916
THAP4	1684.73	1136.56	2332.9	0.487186	-1.03746	0.000110336	0.00121916
BCL6	99.1319	165.579	32.4852	5.09704	2.34966	0.000111304	0.00122875
GAA	797.982	1279.85	316.119	4.04862	2.01743	0.000113378	0.00125052
ANO7	1281.46	679.434	1881.48	0.361116	-1.46947	0.000113547	0.00125126
LRRK2	326.718	619.624	43.7914	14.1494	3.82267	0.0001138	0.00125293
VOPP1	1974.48	2733.55	1215.4	2.2491	1.16935	0.000114567	0.00126024
STOM	2184.85	1294.13	2875.67	0.450026	-1.15192	0.000114894	0.0012627
RHBDD2	1615.69	2228.27	983.114	2.26654	1.18049	0.000116732	0.00128175
SLC38A1	11439.9	6658.33	14221.5	0.468187	-1.09484	0.000117499	0.00128902
PRDM11	142.38	229.257	55.5126	4.12982	2.04608	0.000117742	0.00129042
MCM3	9441.15	6158.85	12821.5	0.480355	-1.05783	0.000117837	0.00129042
DDX6	11724.3	14568.9	6879.79	2.11764	1.08246	0.000119371	0.00130605
ECE1	464.675	253.115	676.246	0.374294	-1.41776	0.000121513	0.00132831
ELMSAN1	3534.92	4837.71	2232.12	2.16731	1.11591	0.000122144	0.00133401
GPR132	1847.64	2555.53	1139.74	2.24222	1.16493	0.000122934	0.00134027
FLJ23867	128.868	211.273	47.4635	4.45128	2.15422	0.000122936	0.00134027
RPP40	168.112	71.6145	264.6	0.270653	-1.88549	0.000123238	0.00134237
PRMT3	1161.19	635.154	1487.32	0.427047	-1.22753	0.000123372	0.00134264
CCDC159	276.134	415.341	136.726	3.03776	1.60301	0.000123743	0.00134548
CADM1	259.812	517.172	2.43197	212.655	7.73237	0.00012431	0.00134959
LRP8	2926.66	1848.13	4115.19	0.4491	-1.15489	0.00012434	0.00134959
RBM47	54.9634	99.3541	11.5726	8.58532	3.10187	0.000124741	0.00135274
KCTD5	2187.61	3121.87	1353.35	2.30677	1.20587	0.000124887	0.00135312
TPT1	138996	187134	91957.3	2.03501	1.02504	0.000125217	0.00135551
SNX11	962.198	1356.52	567.672	2.38963	1.25678	0.00012541	0.0013564
HSP90AB1	49963.7	32332	67595.4	0.478316	-1.06396	0.000129381	0.00139811
PARVG	6934.76	9416.79	4462.74	2.11009	1.07731	0.000130778	0.00141197
GIMAP8	38.7513	72.6194	4.88323	14.8712	3.89445	0.000131672	0.00142036
CTBS	989.326	1388.92	589.734	2.35516	1.23583	0.000134125	0.00144556
NUCB2	9956.27	5582.19	14331.3	0.389509	-1.36027	0.000134878	0.00145239
RNF146	1139.95	1593.57	686.337	2.32184	1.21527	0.000135011	0.00145255
BMPR2	647.118	972.312	321.915	3.0204	1.59474	0.00013632	0.00146535
MYEF2	27.7112	53.8894	1.53118	35.1947	5.13728	0.00013672	0.00146837
RCC1	3766.19	2415.83	5126.35	0.471258	-1.08541	0.000139321	0.00149499
IL4R	1157.62	1476.87	638.34	2.31362	1.21015	0.000140844	0.00151001
CDT1	2721.29	1153.48	4289.11	0.268933	-1.89468	0.000142146	0.00152146
FAT2	189.497	295.912	83.1921	3.55697	1.83065	0.00014216	0.00152146
PCID2	2512.66	1569.62	3435.71	0.456853	-1.1302	0.000143916	0.00153891
P2RX1	1197.94	1661.19	735.68	2.25804	1.17507	0.000145797	0.00155766
FCER1G	2173.84	3858.74	288.929	13.3553	3.73934	0.000148247	0.00158247
GTF2IRD2B	124.654	211.324	47.9836	4.40409	2.13884	0.000148629	0.00158516
LTBR	787.559	1112.75	462.364	2.40666	1.26703	0.000148959	0.0015873
LOC100129034	2565.22	3515.86	1624.59	2.16415	1.1138	0.000149863	0.00159456
DNAJC13	5174.81	6911.35	3238.26	2.13428	1.09375	0.0001499	0.00159456
KIAA1147	1213.17	661.171	1745.96	0.378685	-1.40093	0.000150731	0.001602
KLF6	1233.52	1719.21	747.849	2.29888	1.20093	0.000152939	0.00162407
HOTAIRM1	541.565	878.239	214.891	4.0869	2.03101	0.000153495	0.00162856
CHML	2672.16	1626.65	3717.68	0.437545	-1.1925	0.000155715	0.00165069
TGFA	165.541	261.117	71.1735	3.66874	1.87529	0.000156332	0.0016558
JMJD1C	5149.7	6848.21	3251.19	2.10637	1.07476	0.000157584	0.00166761
FAM222A-AS1	41.6878	5.89632	75.4792	0.0781184	-3.67819	0.000158722	0.00167821
MCM6	6681.47	4322.51	9141.45	0.472848	-1.08055	0.000159107	0.00168083
LYAR	3156.69	1659.94	4653.45	0.356712	-1.48717	0.000162249	0.00171255
ARL6IP5	2711.19	3685.14	1717.15	2.14608	1.10171	0.000162908	0.00171792
PLCB3	2973.3	4168.73	1877.86	2.21994	1.15052	0.000163038	0.00171792
PWP1	2334.95	1468.54	3211.36	0.457294	-1.12881	0.000164801	0.00173501
C9orf84	158.993	251.178	67.9189	3.6982	1.88682	0.000165342	0.00173921
ATP10D	314.848	455.522	154.174	2.9546	1.56296	0.000165898	0.00174211
LTB	111.552	183.565	39.5394	4.64259	2.21493	0.000165902	0.00174211
OSM	111.298	34.2583	168.338	0.203509	-2.29683	0.000167984	0.00176247
LGALS3BP	47.7195	91.3321	4.11715	22.1834	4.47141	0.000168256	0.00176381
DPH2	1888.61	1184.69	2592.54	0.456962	-1.12985	0.000169459	0.0017749
URB1	3142.69	2115.42	4269.96	0.495418	-1.01328	0.000170177	0.0017809
MAP1S	3326.45	4549.93	2112.96	2.15334	1.10658	0.000172462	0.00180328
MSH2	2592.64	1642.59	3542.7	0.463656	-1.10887	0.000172835	0.00180564
SMG6	695.622	983.594	417.651	2.35506	1.23576	0.000174126	0.00181758
RTN2	453.786	691.482	216.191	3.19848	1.67738	0.000174282	0.00181766
BIN3	1221.25	1695.33	745.179	2.27506	1.1859	0.00017457	0.00181912
C12orf29	972.273	583.772	1361.77	0.428685	-1.22201	0.000175476	0.00182701
SLC3A2	3261.46	2176.82	4444.19	0.489813	-1.0297	0.000177868	0.00185034
KBTBD6	1157.29	716.265	1618.32	0.442598	-1.17593	0.000180709	0.00187831
C19orf48	3645.13	2338.35	4951.71	0.472231	-1.08244	0.000181098	0.00188076
ARHGAP24	63.8456	112.381	15.3118	7.33952	2.87569	0.000183566	0.00190477
DTD2	493.518	278.676	718.362	0.387933	-1.36612	0.000184387	0.00191167
TMEM87B	2619.58	3565.52	1673.66	2.13037	1.0911	0.000184993	0.00191633
EPRS	11686.4	7631.9	15742	0.484812	-1.0445	0.000185214	0.001917
SUPV3L1	1954.19	1225.99	2682.19	0.457086	-1.12946	0.000185954	0.001923
PHOSPHO1	86.1791	145.912	26.2459	5.55944	2.47494	0.000186107	0.001923
RFC3	3217.98	2167.19	4368.87	0.496054	-1.01143	0.000186722	0.00192773
ARRB2	4567.17	6166.51	2967.63	2.07793	1.05515	0.000187712	0.00193632
HOXD13	837.892	511.555	1174.23	0.435653	-1.19875	0.000188622	0.00194408
CD82	291.511	149.491	431.53	0.346422	-1.5294	0.000189219	0.00194859
GRPEL2	2649.39	1681.62	3618.16	0.464773	-1.1054	0.000189527	0.00195013
CCBL1	269.454	135.992	412.917	0.329344	-1.60233	0.000189735	0.00195063
MYB	13216.3	4338.49	22194.2	0.195479	-2.35491	0.000190667	0.00195857
FAAH	117.145	191.712	43.3777	4.4196	2.14392	0.000191082	0.00196119
S100Z	112.276	183.294	41.2581	4.44261	2.15141	0.000191674	0.00196562
FAM98C	269.482	413.636	135.328	3.05655	1.61191	0.000192942	0.00197697
CDC42SE1	8291.3	11664.5	4918.15	2.37174	1.24594	0.000194042	0.00198658
PWWP2B	572.232	329.774	814.687	0.404787	-1.30477	0.000196745	0.00201257
LRFN4	1123.92	689.276	1558.57	0.44225	-1.17706	0.000197515	0.00201877
EXO1	1199.22	737.672	1661.76	0.443909	-1.17166	0.000199446	0.00203681
TEAD4	566.59	224.594	918.585	0.2445	-2.03209	0.000200076	0.00204154
MBD6	4145.19	5471.58	2618.6	2.08951	1.06316	0.000205393	0.00209405
MLST8	2243.84	1427.24	3161.44	0.451454	-1.14735	0.000205805	0.00209651
OSBPL1A	2131.82	1351.15	2911.5	0.464076	-1.10757	0.000208592	0.00212314
CES4A	118.159	191.946	44.3714	4.32589	2.113	0.000210547	0.00214049
MCM4	11578.2	7617.91	15548.2	0.489954	-1.02928	0.000210646	0.00214049
SIAH2	1341.47	767.748	1915.21	0.400869	-1.3188	0.000211	0.00214231
CDR2	781.57	465.881	1195.26	0.389774	-1.35929	0.000212365	0.00215439
LASP1	6411.16	8646.29	4153.82	2.08153	1.05764	0.000215067	0.00217999
CTSK	181.584	279.595	81.5736	3.42752	1.77716	0.000217172	0.00219951
SYNE1	131.188	211.422	51.9543	4.06939	2.02481	0.000218014	0.00220623
CDCA5	2463.14	1576.59	3349.5	0.470694	-1.08714	0.000219537	0.0022198
CYSTM1	381.333	568.419	192.246	2.95672	1.564	0.000221815	0.00224099
MARS2	1353.29	843.438	1863.13	0.452698	-1.14338	0.000222125	0.00224155
GLG1	3849.73	5231.11	2469.46	2.11833	1.08292	0.000222236	0.00224155
SLC16A1	3938.34	2135.14	5841.54	0.36551	-1.45202	0.000222982	0.00224722
NGLY1	2511.46	1614.91	3416.11	0.472734	-1.0809	0.000225033	0.00226603
MIR4697HG	581.135	165.928	994.342	0.166872	-2.58318	0.000226717	0.00228112
RAVER2	1478.98	898.359	2159.62	0.415981	-1.26541	0.000229141	0.00230362
TAPBP	4816.75	6513.74	3119.76	2.0879	1.06205	0.000229606	0.0023064
PGS1	2227.71	3134.94	1421.46	2.20543	1.14106	0.000230015	0.00230862
COL5A1	25.4191	1.41847	49.4295	0.0286969	-5.12296	0.000230881	0.00231372
KLF11	121.775	45.816	195.743	0.234061	-2.09504	0.0002309	0.00231372
LOC286367	111.165	181.783	41.5481	4.37524	2.12936	0.000232644	0.00232929
PSEN1	1813.12	2475.64	1151.58	2.14978	1.10419	0.000236498	0.00236594
CORO2A	5134.25	3332.4	6936.19	0.480436	-1.05758	0.000238342	0.00238245
C10orf25	61.1123	117.316	14.9184	7.86386	2.97524	0.000239716	0.00239423
DUSP18	232.519	351.768	113.27	3.10557	1.63486	0.000241839	0.00241347
CHRNA5	246.654	122.782	371.525	0.330481	-1.59736	0.000244256	0.00243561
POLN	62.589	119.432	15.7458	7.58502	2.92315	0.000244825	0.0024393
NCKAP1L	11549.1	15477.6	7621.52	2.03077	1.02203	0.000249267	0.00248155
SLC5A3	2178.9	2974.92	1382.89	2.15123	1.10516	0.000250702	0.0024938
RBMS2	648.114	931.352	365.676	2.54693	1.34876	0.000254115	0.00252571
HSPA4L	861.195	514.888	1217.31	0.422972	-1.24137	0.000255118	0.00253362
STK17A	1875.72	2553.76	1197.65	2.13231	1.09241	0.000257559	0.00255419
TRIT1	914.651	555.742	1273.56	0.43637	-1.19638	0.000257606	0.00255419
LEO1	3577.28	2321.96	4832.61	0.480476	-1.05746	0.000261232	0.00258805
ZBTB21	1271.27	791.248	1751.3	0.451807	-1.14622	0.000261726	0.00259086
WRN	1733.25	1191.12	2375.39	0.501441	-0.995847	0.000262293	0.00259438
APBB2	866.684	529.769	1213.6	0.436527	-1.19586	0.000263436	0.00260358
ATP6AP1	3715.85	5111.82	2411.88	2.11943	1.08368	0.000264822	0.00261517
DGAT2	296.735	155.318	438.162	0.354477	-1.49624	0.000265663	0.00262137
NHS	28.1958	54.1293	2.16227	25.0336	4.64579	0.000271083	0.00267137
CCDC34	315.53	161.362	449.698	0.358823	-1.47866	0.000271167	0.00267137
REXO4	2254.69	1368.18	3141.32	0.435543	-1.19911	0.000271394	0.00267146
GNAI2	15816.9	21258.6	11355.3	1.87213	0.904677	0.000272695	0.00268142
MAN2B2	3332.52	4514.41	2151.62	2.09814	1.06911	0.000272843	0.00268142
CLUH	4118.66	2669.19	5548.13	0.481098	-1.0556	0.000273524	0.00268597
LZTFL1	855.118	521.812	1189.43	0.438706	-1.18867	0.000274808	0.00269642
DBN1	3143.42	4122.96	1963.87	2.09941	1.06998	0.000277209	0.00271631
ABCC1	7431.83	9999.48	4862.19	2.05658	1.04025	0.000277278	0.00271631
INF2	1144.13	715.714	1572.36	0.455184	-1.13548	0.000279037	0.00273135
SYDE2	61.8669	15.4495	118.284	0.130613	-2.93663	0.00028241	0.00276217
DENND1C	3168.48	4139.73	1997.24	2.07273	1.05153	0.00028698	0.00280394
NAGA	3917.57	5313.18	2532.16	2.09828	1.06921	0.000287138	0.00280394
HEATR1	4587.66	2996.98	6178.35	0.485078	-1.04371	0.000289576	0.00282549
ADAMTS14	88.7852	174.922	2.64846	66.0466	6.04541	0.000289897	0.00282638
INPPL1	9284.27	12436	6132.57	2.02786	1.01995	0.000290914	0.00283404
SFXN4	1214.73	761.487	1668.97	0.456263	-1.13206	0.000291387	0.0028364
AMY2B	589.176	831.663	346.488	2.40026	1.26319	0.000292031	0.00284041
TTC14	3887.53	5216.76	2558.3	2.03915	1.02797	0.000292807	0.0028457
POLD4	1185.19	2112.78	357.417	5.91124	2.56346	0.000293131	0.0028466
XPO5	3848.12	2524.44	5171.77	0.48812	-1.03469	0.000293946	0.00285225
PDE4B	857.873	1211.24	514.515	2.35414	1.2352	0.000294192	0.00285238
DPH5	921.614	563.423	1277.82	0.440927	-1.18139	0.000295417	0.00286166
JDP2	487.161	278.142	696.18	0.399527	-1.32364	0.000295615	0.00286166
TRIP13	1472.76	938.356	2117.16	0.443214	-1.17392	0.00029729	0.0028756
RNFT1	1157.34	1591.35	724.332	2.19699	1.13553	0.000301409	0.00291314
CLHC1	621.919	871.452	371.365	2.34662	1.23058	0.000301814	0.00291477
MYBBP1A	2296.67	1489.7	3113.64	0.478443	-1.06358	0.000304062	0.00293301
HRSP12	364.422	199.994	528.849	0.378169	-1.4029	0.000304182	0.00293301
STAT6	9123.96	12194.7	5953.27	2.0484	1.0345	0.000305291	0.00294139
C8orf58	245.986	368.166	123.916	2.97108	1.57099	0.000309051	0.00297528
HELZ2	175.184	271.488	79.6811	3.40718	1.76858	0.000312955	0.00301051
ASRGL1	2159.76	3335.47	784.157	4.25358	2.08868	0.000313864	0.00301688
ADCY10P1	286.123	421.851	151.195	2.79012	1.48033	0.000315111	0.00302649
CAMSAP2	272.215	414.114	141.417	2.92831	1.55007	0.000315909	0.0030299
C1R	42.4976	77.8772	7.11799	10.9409	3.45166	0.000315959	0.0030299
ELF4	4184.55	5477.52	2691.59	2.03505	1.02506	0.000317288	0.00304026
DNAH17	237.156	354.427	119.884	2.95641	1.56384	0.0003191	0.00305524
SOX12	1823.96	1156.89	2591.14	0.446478	-1.16334	0.000320172	0.00306311
TMEM120A	514.939	731.539	298.338	2.45204	1.29399	0.00032212	0.00307935
NUMBL	786.535	479.118	1193.96	0.401284	-1.31731	0.000323461	0.00308976
ATOH8	35.6213	66.5144	4.73823	14.0378	3.81124	0.000326526	0.0031166
MERTK	31.8453	58.7119	2.98966	19.6383	4.2956	0.000327493	0.00312341
DDX50	2144.82	1361.82	2927.8	0.465133	-1.10428	0.000334793	0.00319054
ATP2A3	11765.2	15724.6	7815.53	2.01197	1.00861	0.000335566	0.00319543
RALB	3449.12	4643.98	2254.15	2.06019	1.04278	0.000335953	0.00319664
RAD54L	1651.99	1155.16	2246.92	0.514108	-0.959857	0.000336322	0.00319767
MKL1	3888.56	5237.36	2539.76	2.06215	1.04415	0.00033793	0.00321046
IL10RB	3188.19	4629.25	1546.94	2.99253	1.58137	0.000338568	0.00321404
MTMR3	2789.95	3757.89	1822.11	2.06238	1.04431	0.0003407	0.00323178
CEBPG	2597.76	1685.55	3519.98	0.47885	-1.06235	0.000342483	0.00324401
TRIM8	2334.92	3151.43	1518.41	2.07548	1.05344	0.000342519	0.00324401
TBL2	2231.35	3121.83	1441.88	2.16511	1.11444	0.000347098	0.00328475
RAB3C	95.4713	156.926	34.1163	4.59975	2.20155	0.000347356	0.00328475
APAF1	4119.17	5521.72	2717.62	2.03182	1.02277	0.00034881	0.00329584
MCM10	911.869	556.319	1245.42	0.446693	-1.16265	0.000349066	0.00329584
GJA3	266.842	117.165	416.518	0.281298	-1.82983	0.000350678	0.00330851
CAMKMT	277.185	144.766	419.614	0.344999	-1.53534	0.000351781	0.00331636
SLC1A5	8621.37	5722.68	11521.2	0.49671	-1.00952	0.000354063	0.00333439
CD164	9547.96	12724.5	6371.4	1.99713	0.99793	0.000354236	0.00333439
DLEU7	78.5492	133.187	24.1112	5.52388	2.46568	0.000355703	0.00334563
GSTM4	1298.28	1773.34	823.222	2.15415	1.10712	0.000356687	0.00335231
WDR37	928.811	1285.13	572.589	2.24442	1.16635	0.000357652	0.0033588
ERMN	57.7267	111.876	14.5772	7.67475	2.94012	0.000360671	0.00338431
ZDHHC7	2436.77	3422.14	1451.51	2.35763	1.23734	0.000360919	0.00338431
CHPT1	1991.2	1281.28	2699.91	0.474565	-1.07532	0.000362722	0.00339782
ACSM1	98.2661	16.9117	179.632	0.0941464	-3.40895	0.000362914	0.00339782
ERI3	1171.58	741.768	1611.39	0.460329	-1.11926	0.000364209	0.00340734
KIT	45.9119	83.1961	8.62779	9.64281	3.26945	0.000369827	0.00345726
GYPC	1163.96	711.225	1616.7	0.439925	-1.18467	0.000370681	0.00346261
BZW2	3224.47	2121.45	4327.49	0.490228	-1.02848	0.000371492	0.00346754
TIRAP	494.971	712.766	287.177	2.48197	1.31149	0.000385272	0.00359343
PPA1	9282.58	6169.23	12395.9	0.497681	-1.00671	0.000387552	0.00361195
ALKBH2	547.442	321.289	773.595	0.415319	-1.26771	0.000389149	0.00362408
MFAP4	24.4135	1.49595	47.3311	0.031606	-4.98366	0.000389681	0.00362628
TBC1D10C	1932.74	2617.75	1257.74	2.0813	1.05749	0.000391908	0.00364424
FANCE	527.411	317.633	747.17	0.425115	-1.23408	0.00039384	0.00365943
SIDT1	491.659	284.459	698.858	0.407034	-1.29678	0.000394587	0.00366359
LRPAP1	4753.47	6651.51	2856.42	2.32862	1.21948	0.000397534	0.00368683
ACAA1	2667.59	3683.38	1651.79	2.22993	1.157	0.000397691	0.00368683
EPT1	3333.22	2215.37	4461.15	0.496591	-1.00987	0.000399703	0.00370268
FCRL6	28.7719	54.8954	2.64846	20.7273	4.37346	0.00040083	0.00371032
METAP2	8112.13	5313.88	11711.2	0.453744	-1.14005	0.000405907	0.00375038
MFHAS1	873.182	542.151	1214.12	0.446538	-1.16314	0.000405949	0.00375038
MFSD2A	291.743	139.115	442.371	0.314476	-1.66898	0.000406075	0.00375038
LTBP4	189.446	18.114	361.887	0.0500542	-4.32037	0.000407187	0.00375782
POLD1	3338	2219.65	4466.35	0.49697	-1.00877	0.000408604	0.00376807
CCT2	6898.65	4586.28	9211.12	0.497907	-1.00605	0.000412639	0.00380242
DUSP10	216.614	116.117	327.192	0.354888	-1.49456	0.000413766	0.00380994
CCDC138	443.2	254.812	631.588	0.403446	-1.30955	0.00041993	0.0038638
PKD1	3112.3	1954.59	4271.11	0.457631	-1.12774	0.000420902	0.00386983
GM2A	4924.61	6912.71	2936.53	2.35404	1.23514	0.000422521	0.00388182
KIF1B	565.629	796.434	334.824	2.37866	1.25015	0.000423202	0.00388516
FGD5-AS1	2866.76	3847.58	1885.95	2.04013	1.02866	0.000427075	0.00391779
ADD1	6157.19	8192.14	4122.15	1.98735	0.990845	0.000430209	0.00394358
CCT4	9947.29	6644.44	13251.1	0.501424	-0.995897	0.00043223	0.00395914
RMI2	611.812	368.162	855.459	0.430368	-1.21636	0.000433226	0.00396531
PPP1R3B	1138.44	1556.88	719.999	2.16234	1.1126	0.000436355	0.00399098
MATK	2697.13	1778.64	3615.42	0.49196	-1.02339	0.00043827	0.00400118
FARP2	362.857	213.423	522.29	0.40863	-1.29113	0.000438411	0.00400118
KIF5C	48.5855	11.2715	86.9114	0.129689	-2.94687	0.00043845	0.00400118
GLRX	1167.75	1715.64	629.857	2.72386	1.44565	0.000440217	0.00401432
NT5C2	5621.92	7465.52	3778.33	1.97588	0.982495	0.00044705	0.0040736
BRCA2	4353.91	2914.96	5812.84	0.50147	-0.995765	0.000448111	0.00408024
GLTP	863.691	1191.85	535.536	2.22552	1.15414	0.000449224	0.00408734
CASP8	2838.49	3811.37	1876.62	2.03098	1.02217	0.000452367	0.00411146
DKC1	6272.15	4183.19	8361.11	0.500315	-0.999092	0.000452545	0.00411146
GNB1L	382.121	168.222	595.821	0.282336	-1.82452	0.000453522	0.00411728
ENKD1	566.967	335.514	798.421	0.420221	-1.25078	0.00045978	0.004171
NPEPPS	5761.18	7672.86	3849.31	1.99331	0.995163	0.000461024	0.00417847
FLJ42627	1641.78	2221.15	1163.52	1.90898	0.932805	0.000461284	0.00417847
EPB41L4A-AS1	678.234	411.418	946.161	0.434828	-1.20148	0.000462639	0.00418765
NUP160	5581.28	3739.52	7423.14	0.503765	-0.989178	0.000469056	0.00424261
RBM38	2423.14	1439.99	3416.19	0.42152	-1.24633	0.00047097	0.00425678
ZNF226	1191.98	1617.86	764.197	2.11708	1.08207	0.000473221	0.00427398
SIGLEC8	56.4532	13.9535	98.9529	0.141012	-2.82611	0.000476121	0.004297
TBC1D3H	111.129	164.59	37.6672	4.36958	2.1275	0.000477345	0.00430233
MROH7	58.4716	111.611	15.3322	7.27954	2.86385	0.000477413	0.00430233
ENO3	368.249	549.217	187.282	2.93257	1.55216	0.000478412	0.00430756
BAG2	1147.44	731.215	1563.67	0.467626	-1.09657	0.000478861	0.00430756
GAPT	4614.57	6966.42	2262.74	3.07875	1.62234	0.000479047	0.00430756
CEP72	1434.32	2156.48	712.156	3.02809	1.59841	0.000481844	0.00432954
RABEPK	997.152	597.445	1396.66	0.427769	-1.2251	0.000489701	0.00439691
FYCO1	1332.39	852.999	1811.78	0.470808	-1.08679	0.000490781	0.00440338
CAPN5	16.5649	33.1297	1	33.1297	5.05005	0.000492207	0.00441295
CASP10	1171.92	1598.35	745.498	2.144	1.10031	0.000492947	0.00441636
VAV1	4876.33	6482.96	3269.72	1.98273	0.987486	0.000494569	0.004425
RBBP8	4148.8	2682.87	5414.72	0.495477	-1.01311	0.00049477	0.004425
NPM1	46579.2	27621.1	65537.3	0.421457	-1.24654	0.000494994	0.004425
XYLB	531.639	317.117	746.172	0.424992	-1.23449	0.000496333	0.00443374
LDLRAP1	653.167	398.239	918.196	0.433719	-1.20517	0.000500961	0.00447182
TMC8	8823.46	11717.5	5929.39	1.97618	0.982714	0.000505185	0.00450625
PARP1	12731.9	8415.18	17158.6	0.490434	-1.02787	0.000510043	0.00454627
EGR2	77.1624	137.987	16.1382	8.55031	3.09598	0.000511352	0.00455464
ARHGAP25	2766.11	3691.32	1841.91	2.00407	1.00293	0.000512641	0.0045628
LDHB	19611.5	13316	25895	0.51423	-0.959514	0.000513258	0.00456498
RAC2	15353	21288.2	11417.7	1.8645	0.898788	0.000515808	0.00458434
ZNF780A	1818.14	2437.64	1178.43	2.06854	1.04861	0.000516432	0.00458656
EXOSC2	2378.42	1571.46	3185.35	0.493339	-1.01935	0.000517653	0.00459407
CTH	141.969	62.5676	219.372	0.285213	-1.80989	0.000519387	0.00460613
FERMT3	8348.16	11195.7	5611.47	1.99514	0.996489	0.000521606	0.00462247
PLD1	931.118	433.826	1426.42	0.304137	-1.71721	0.000522815	0.00462984
AP1S2	1547.77	2179.22	1116.32	1.95215	0.965062	0.000528059	0.00467123
NKG7	155.154	71.8184	239.311	0.300105	-1.73646	0.00052825	0.00467123
PAPD5	814.792	498.521	1111.16	0.448648	-1.15634	0.000538078	0.0047547
GPATCH4	4459.52	2999.47	5919.56	0.506706	-0.98078	0.000539481	0.00476367
NTNG2	1227.38	714.656	1751.11	0.408115	-1.29295	0.000542932	0.00479069
TMEM144	741.924	1122.59	459.255	2.44438	1.28947	0.00054562	0.00481095
NCEH1	619.617	863.358	375.856	2.29704	1.19978	0.000547513	0.00482417
LRRC8B	1112.24	641.248	1383.24	0.463585	-1.10909	0.000548829	0.0048323
RGL4	231.613	344.463	118.763	2.90042	1.53626	0.000553727	0.00487192
REEP4	1862.71	1143.55	2581.86	0.442917	-1.17489	0.000557966	0.0049057
TGFB1	6141.38	8165.19	4117.58	1.98301	0.98769	0.000560911	0.00492595
TOMM70A	5389.52	3557.24	7221.8	0.492569	-1.0216	0.000561157	0.00492595
CCNL1	7353.26	9728.2	4978.42	1.95407	0.966485	0.000561473	0.00492595
RFXAP	1256.94	814.858	1719.12	0.473997	-1.07705	0.000566119	0.00496315
CAMTA2	1589.38	2141.28	1137.49	1.88247	0.912623	0.000577669	0.00505788
TOR1AIP1	4511.94	5993.21	3128.68	1.91557	0.937775	0.000577749	0.00505788
ACYP2	252.932	371.775	134.187	2.77058	1.47019	0.000578674	0.00506237
FAM217B	1881.52	2536.34	1224.69	2.07101	1.05033	0.000580274	0.00507274
BMP6	77.416	25.5275	129.284	0.197452	-2.34043	0.000583326	0.00509579
LIMS1	3551.46	4719.84	2381.17	1.98215	0.987066	0.000587088	0.00512321
ARHGAP30	6752.45	8938.74	4566.15	1.95761	0.969092	0.0005873	0.00512321
PVRIG	91.2134	149.282	33.1464	4.50371	2.17111	0.000591413	0.0051528
PLOD1	1899.84	2561.34	1238.34	2.06836	1.04849	0.000591659	0.0051528
GBA2	2214.48	2971.18	1457.88	2.03801	1.02716	0.000591952	0.0051528
ACAP3	1443.62	943.553	1943.68	0.485446	-1.04262	0.000595534	0.0051803
LOC646471	357.157	511.582	212.533	2.40707	1.26728	0.000607367	0.00527948
MRTO4	2156.56	1365.73	2747.39	0.4971	-1.00839	0.000609675	0.00529579
CIRH1A	2739.15	1816.66	3661.45	0.496158	-1.01113	0.000610124	0.00529595
ZSCAN30	821.844	1122.5	521.188	2.15373	1.10684	0.000613981	0.00532565
SNAI1	85.6348	31.2953	141.974	0.220429	-2.18162	0.000615006	0.0053274
ZBTB48	2172.25	2913.67	1431.84	2.03492	1.02497	0.000615051	0.0053274
UAP1	1116.87	653.784	1379.95	0.473773	-1.07773	0.000616512	0.00533629
UPP1	155.649	318.118	3.27965	96.9976	6.59988	0.000620115	0.00536369
PLS1	219.312	115.539	313.182	0.36892	-1.43862	0.000621077	0.00536822
PRMT1	4894.92	3317.96	6471.87	0.512675	-0.963884	0.000621848	0.0053711
KAT2B	811.174	1195.37	516.778	2.31313	1.20984	0.000624971	0.00539428
MOSPD3	2251.91	3117.28	1386.54	2.24824	1.16879	0.000625637	0.00539623
NACC2	1181.17	691.367	1471.96	0.46969	-1.09022	0.000626482	0.00539972
TAPT1-AS1	62.7141	117.22	18.1981	6.44132	2.68736	0.000627388	0.00540373
DDX21	21816.6	12442.3	29191.9	0.426224	-1.23032	0.000628681	0.00541107
LARS	11825.6	7121.81	14631.3	0.48675	-1.03875	0.000631513	0.00543163
GSTK1	1421.95	1918.78	925.125	2.07408	1.05247	0.000633376	0.00544384
SOD2	1145.39	667.921	1422.85	0.469424	-1.09104	0.00063528	0.00545638
RFX2	416.131	236.642	575.421	0.411249	-1.28191	0.000639312	0.00548606
FAM86C2P	191.322	82.3299	298.313	0.275985	-1.85734	0.000639836	0.00548606
C5orf30	413.179	239.93	586.428	0.409138	-1.28934	0.000640078	0.00548606
ZNF217	3548.55	4714.91	2382.21	1.97922	0.984929	0.00064253	0.00550324
NAT10	7177.19	4817.49	9346.89	0.51541	-0.956207	0.000647342	0.00554058
RBM28	2477.51	1651.46	3313.54	0.498398	-1.00463	0.000649001	0.00554673
BBS10	614.333	839.112	369.663	2.26994	1.18265	0.000649078	0.00554673
EIF4G3	6679.13	8831.22	4526.86	1.95085	0.964102	0.000649418	0.00554673
SLC44A3	16.1137	32.1274	1	32.1274	5.00573	0.000650114	0.00554882
CENPH	664.139	411.632	916.447	0.449161	-1.1547	0.000653508	0.00557391
PEAK1	1391.39	914.221	1878.55	0.486662	-1.03901	0.00065754	0.0056044
TSEN34	564.882	911.914	218.852	4.16681	2.05894	0.000658821	0.00561142
PKMYT1	1346.11	878.229	1813.98	0.484146	-1.04649	0.000659617	0.0056143
CPPED1	1255.52	1714.91	816.124	2.10129	1.07128	0.000667246	0.00567529
TRIM66	1185.54	1475.93	695.156	2.12316	1.08621	0.000670923	0.00570261
ALDH18A1	4816.28	3147.34	6565.22	0.479395	-1.06071	0.000676299	0.00574432
ZNF697	172.632	264.355	81.9185	3.22705	1.69022	0.000676826	0.00574482
DEF6	4257.85	5637.59	2878.11	1.95878	0.969955	0.00068328	0.0057956
TIMM44	1816.54	1196.82	2436.28	0.491248	-1.02548	0.000688969	0.00583981
MEF2D	3779.48	2538.73	5121.23	0.495726	-1.01238	0.000690223	0.0058464
FAM95C	726.432	451.132	1111.73	0.405791	-1.30119	0.000691202	0.00585065
ATP6V0A1	4279.52	5656.66	2912.39	1.94227	0.957746	0.000693885	0.00586847
PICK1	311.223	451.52	171.937	2.62607	1.39291	0.000694264	0.00586847
LRCH4	4282.62	5665.26	2899.98	1.95355	0.966098	0.000700703	0.00591645
ZFPM1	126.329	52.2622	211.397	0.247224	-2.01611	0.000700905	0.00591645
FAM86DP	356.727	215.419	518.145	0.415751	-1.26621	0.000702757	0.0059241
PLD6	749.182	246.544	1251.62	0.19698	-2.34388	0.000702778	0.0059241
C10orf10	67.5444	114.125	21.164	5.39241	2.43093	0.000706696	0.00595304
GPR25	15.83	31.66	1	31.66	4.98459	0.000713433	0.00600567
NAF1	758.581	477.253	1139.92	0.418673	-1.25611	0.000717942	0.00603948
OSTM1	691.367	964.558	416.176	2.31767	1.21267	0.000720098	0.00605162
ZNF254	511.412	698.645	314.159	2.22386	1.15306	0.000720372	0.00605162
RTTN	1215.46	779.943	1631.97	0.477915	-1.06517	0.000721566	0.0060575
EML6	151.938	69.5411	232.336	0.299313	-1.74027	0.000729323	0.00611843
PGAP3	441.117	623.367	258.868	2.40805	1.26787	0.000735087	0.00616038
COPS7A	893.934	1224.64	563.224	2.17435	1.12058	0.000735328	0.00616038
RRP1	1353	888.615	1817.39	0.488951	-1.03224	0.000735929	0.00616051
LYRM4	961.873	614.487	1319.26	0.465782	-1.10227	0.000736972	0.00616051
MXD4	799.916	1195.91	513.9	2.32713	1.21855	0.000736992	0.00616051
DVL3	3251.25	4315.92	2186.57	1.97383	0.980999	0.000737353	0.00616051
FAM86EP	97.1134	34.7569	159.45	0.21798	-2.19773	0.000738313	0.00616433
MEDAG	27.6796	55.3591	1	55.3591	5.79075	0.000740913	0.00618183
SLC12A9	3697.67	4911.93	2493.42	1.96996	0.978166	0.000749591	0.00624999
NAT8L	1388.25	916.811	1869.7	0.490353	-1.02811	0.000751073	0.00625468
CORO1A	19722.3	25998.9	13445.7	1.93362	0.951302	0.000751173	0.00625468
CDR2L	131.49	27.5222	233.458	0.117889	-3.0845	0.000759795	0.00632218
ICAM2	63.4997	18.8188	118.192	0.159223	-2.65088	0.000763849	0.0063516
VPS8	1748.35	2333.98	1162.71	2.00735	1.00529	0.000767328	0.00637621
CCDC39	417.179	573.221	241.938	2.36929	1.24446	0.000768117	0.00637844
SKOR1	277.124	151.362	412.686	0.366774	-1.44704	0.000772004	0.00640638
ITPKB	2411.78	3193.21	1618.35	1.97313	0.980484	0.000774523	0.00642294
STX7	1818.36	2427.99	1218.73	1.99224	0.994389	0.000776151	0.00643209
TM6SF1	42.8752	76.6874	9.16277	8.36945	3.06513	0.000777165	0.00643614
COL23A1	3288.91	4349.42	2228.38	1.95183	0.964827	0.000781891	0.00647092
MGAT4A	2527.89	3393.58	1662.19	2.04163	1.02972	0.000785953	0.00649661
PTTG1IP	3261.74	4311.67	2211.81	1.94938	0.963018	0.000786056	0.00649661
PRDX1	3176.94	1699.16	4654.82	0.365033	-1.4539	0.000787994	0.00650825
ACBD6	1413.12	925.811	1911.23	0.484407	-1.04571	0.000791068	0.00652924
SAP30	481.179	213.231	748.928	0.284715	-1.81241	0.000793909	0.00654828
ZNRF3	624.611	384.916	864.317	0.445342	-1.16702	0.00079463	0.00654982
STRADA	1625.53	2184.11	1167.15	1.87132	0.904057	0.000796864	0.00656383
TOR2A	693.92	955.417	432.412	2.2095	1.14372	0.000799402	0.00658031
LINC00476	155.114	237.114	72.9245	3.2515	1.70111	0.000800622	0.00658594
LINC00649	178.917	269.919	87.8941	3.07096	1.61869	0.00080342	0.00660452
GOLGA8O	2181.57	2926.68	1436.46	2.03743	1.02675	0.000804547	0.00660935
ERAP1	1321.59	1781.32	862.863	2.06444	1.04575	0.000806966	0.00662479
PTDSS2	1143.83	675.848	1411.82	0.478708	-1.06278	0.000807926	0.00662824
LONRF1	584.952	361.347	818.555	0.441445	-1.17969	0.000808512	0.00662861
SIGLEC15	29.8661	59.1734	1.55869	37.9635	5.24654	0.000811712	0.0066504
EEFSEC	737.672	464.419	1111.93	0.417671	-1.25956	0.000820045	0.00671419
HAUS6	2178.46	1381.46	2776.46	0.497561	-1.00705	0.000826326	0.00675708
SSPO	33.7416	65.3934	2.18977	29.8631	4.90029	0.000826386	0.00675708
MSRB1	3235.15	4798.24	1671.86	2.87	1.52105	0.000830049	0.00678251
ATAD3B	1754.23	1167.41	2341.16	0.498648	-1.00391	0.000837995	0.00684192
ANTXR2	4115.29	5289.43	2741.16	1.92963	0.948328	0.000838435	0.00684192
ANP32A-IT1	462.251	648.859	275.642	2.35399	1.23511	0.000843788	0.00688102
NBEAL2	9298.89	14119.5	4478.25	3.15291	1.65668	0.000844407	0.0068815
IQCE	1253.87	1693.77	813.967	2.08088	1.0572	0.000846558	0.00689444
ZNF22	183.568	274.115	93.1312	2.94332	1.55744	0.000849725	0.00691565
AFF2	1546.89	272.255	2821.53	0.0964919	-3.37345	0.000853948	0.00694541
MTA1	6723.19	4616.29	8839.9	0.52221	-0.937297	0.000861826	0.00700484
HSPA1L	78.4551	129.815	27.1945	4.77359	2.25507	0.00086342	0.00701116
LOC646762	995.377	574.219	1416.54	0.405368	-1.30269	0.000863747	0.00701116
SSR3	7965.58	5437.13	11494.1	0.473036	-1.07998	0.000868023	0.0070412
INHBC	24.1242	1.91712	46.1412	0.041549	-4.58904	0.00087022	0.00705436
BAIAP2L1	41.9161	74.5178	7.3142	10.1881	3.34881	0.000882871	0.00715219
BTBD10	643.674	885.937	411.411	2.15341	1.10662	0.000884454	0.00716028
TMEM55A	585.972	817.938	364.114	2.24638	1.1676	0.000887367	0.00717912
TNFRSF21	221.511	65.1134	377.887	0.172309	-2.53693	0.000888012	0.00717961
IL5RA	826.718	189.96	1463.46	0.129802	-2.94561	0.000890571	0.00719556
RSL1D1	13929.7	9535.29	18324.1	0.520369	-0.942394	0.000893961	0.00721819
MYO19	3135.98	2149.13	4122.94	0.521261	-0.939922	0.000894563	0.0072183
PBK	911.349	581.168	1221.63	0.475732	-1.07178	0.000897414	0.00723654
TTLL3	1229.51	1732.72	726.314	2.38563	1.25437	0.000910761	0.00733934
SLC22A18	125.471	211.667	41.273	5.12847	2.35853	0.000925986	0.00745713
PNPT1	2825.42	1911.47	3739.37	0.511175	-0.968111	0.000931309	0.00749508
KCTD7	848.573	1151.12	547.129	2.10392	1.07308	0.000936804	0.00753436
LAMC1	65.955	21.5847	111.325	0.193889	-2.3667	0.000944939	0.00759481
OMG	121.6	189.339	51.8615	3.65085	1.86823	0.000946144	0.00759863
KIAA0825	53.4175	93.1177	13.7172	6.78838	2.76307	0.000946654	0.00759863
SEPN1	582.948	364.168	811.829	0.448577	-1.15657	0.000954498	0.00765659
CYP1B1	1763.26	2353.23	1173.28	2.00568	1.00409	0.000956069	0.00766201
GNL3	6254.15	3754.95	8753.15	0.428982	-1.22101	0.000956423	0.00766201
ADAM22	472.951	284.2	661.811	0.429427	-1.21951	0.000957192	0.00766316
CCL23	166.331	294.694	37.9657	7.76212	2.95645	0.0009623	0.00769903
LPPR2	578.846	798.822	358.869	2.22594	1.15442	0.000964518	0.00771174
KIAA1109	4997.39	6553.65	3441.13	1.90451	0.929418	0.000965389	0.00771368
RAB5C	4734.69	6244.96	3224.42	1.93677	0.953652	0.000971484	0.00775733
P2RY2	6142.11	4215.64	8168.59	0.516079	-0.954335	0.000972947	0.00775844
SNHG7	3231.68	2164.19	4299.17	0.503398	-0.990229	0.00097336	0.00775844
RNASEL	912.35	1238.15	586.654	2.11052	1.0776	0.000973522	0.00775844
PM20D2	5527.18	3781.82	7272.54	0.520014	-0.943377	0.000975007	0.00776524
RNASE6	142.847	218.199	67.4952	3.23281	1.69279	0.000977923	0.00778341
UCHL5	4176.21	2858.62	5493.78	0.520337	-0.942482	0.000978935	0.0077864
SPRY2	2547.97	3751.11	1344.83	2.78928	1.47989	0.000991795	0.00788358
HSPA9	9865.37	6793.13	12937.6	0.525068	-0.929423	0.000992546	0.00788444
ZFP36	966.369	1312.27	631.471	2.07811	1.05527	0.000994574	0.00789178
NTN1	63.2297	19.22	117.239	0.163938	-2.60878	0.000994757	0.00789178
CSNK1E	1477.64	976.719	1978.56	0.493651	-1.01844	0.000997309	0.00790691
SIGMAR1	3349.43	2297.31	4411.55	0.520749	-0.941339	0.00099933	0.00791676
SYNRG	2138.26	2711.36	1375.16	1.97166	0.979414	0.000999841	0.00791676
CXCR2	1778.34	2372.17	1184.61	2.00249	1.00179	0.00100201	0.00792879
DTX2P1-UPK3BP1-PMS2P11	212.981	311.958	115.115	2.70998	1.43828	0.0010039	0.00793868
EPDR1	575.252	357.682	792.821	0.45115	-1.14832	0.00100821	0.00796763
LITAF	4538.17	5955.12	3121.13	1.908	0.932062	0.00101365	0.00800544
GGT1	1195.22	1481.9	718.541	2.06237	1.0443	0.00101596	0.00801848
MUM1	1436.86	954.323	1919.4	0.497199	-1.0081	0.00101967	0.00804259
MMP15	51.5931	88.5237	12.6623	6.99111	2.80552	0.00102281	0.00806223
KIF3C	112.814	178.123	47.4848	3.75117	1.90734	0.00102659	0.00808681
PTGER4P2-CDK2AP2P2	127.624	197.852	57.3962	3.44712	1.78539	0.00102964	0.0081056
TMEM219	1526	2159.98	992.116	2.17715	1.12244	0.00103165	0.00811545
RELL2	412.227	239.764	564.692	0.424592	-1.23585	0.00103221	0.00811545
PIK3R6	588.864	831.189	347.641	2.39094	1.25758	0.00103968	0.00816707
VPS41	2462.42	3261.52	1664.29	1.95971	0.970638	0.00104053	0.00816707
ORC1	2366.5	1594.12	3138.98	0.507848	-0.977532	0.00104078	0.00816707
DOCK4	311.359	431.878	169.839	2.54287	1.34646	0.00104219	0.00817295
MYBL2	4714.42	3261.58	6167.24	0.528856	-0.919053	0.00105907	0.00830003
PSD4	6658.87	8732.62	4585.12	1.90456	0.929457	0.00106044	0.00830541
KLF3	1611.59	2129.79	1171.39	1.81818	0.862495	0.0010618	0.0083108
PNO1	1111.38	658.632	1362.12	0.483534	-1.04831	0.00106669	0.00834368
PI4KB	2924.17	3866.44	1981.91	1.95086	0.964112	0.00107416	0.00839683
AP1AR	1144.11	745.834	1542.17	0.483626	-1.04804	0.00108453	0.00847244
PUS1	2898.78	1796.73	4111.83	0.436966	-1.19441	0.00108677	0.00848324
LOC100130872	143.33	5.72137	281.939	0.020293	-5.62288	0.0010875	0.00848324
FOXRED2	1154.39	766.115	1542.76	0.496589	-1.00988	0.00108798	0.00848324
SIX4	788.935	311.789	1276.18	0.244314	-2.03319	0.00108902	0.0084859
C12orf45	565.419	292.119	838.82	0.34825	-1.52181	0.00109564	0.00853205
USP40	711.931	959.274	444.589	2.15767	1.10947	0.00109761	0.00854199
SETD7	1847.16	1237.98	2456.15	0.504032	-0.988414	0.00110056	0.00855952
TSTA3	1915.96	1289.42	2522.52	0.511162	-0.968148	0.00110176	0.00856345
GTPBP3	961.415	628.659	1292.17	0.486514	-1.03945	0.00110836	0.00860926
C9orf66	51.5162	89.1661	13.946	6.39367	2.67664	0.00110949	0.0086126
ORAI1	1128.13	672.287	1383.78	0.485836	-1.04146	0.00111124	0.00862075
BOP1	374.251	221.392	527.119	0.420005	-1.25152	0.00111525	0.00864632
DARS	3455.89	2356.92	4554.86	0.517451	-0.950507	0.00113112	0.00876385
TSKU	91.9153	31.7475	152.163	0.208641	-2.26091	0.00113554	0.0087901
BCL9	734.212	418.631	1149.77	0.3641	-1.4576	0.00113594	0.0087901
NDUFA4L2	58.8234	17.2953	111.352	0.155322	-2.68667	0.00113678	0.00879107
ATP13A3	8634.97	5985.77	11284.2	0.530456	-0.914694	0.00114022	0.00881212
CCND3	6452.63	8433.12	4472.24	1.88566	0.91507	0.00114876	0.00887251
FAM89B	996.972	1474.72	519.236	2.84016	1.50597	0.001152	0.0088919
STX3	1453.41	1934.29	972.528	1.98893	0.991995	0.00115758	0.00892937
CYP4V2	291.759	415.193	166.324	2.49628	1.31978	0.00116099	0.00895004
TXNDC16	653.988	411.137	896.938	0.458379	-1.12539	0.00116242	0.00895543
CD69	622.541	387.828	857.254	0.452408	-1.1443	0.00117077	0.00901415
CCDC85B	1428.16	951.619	1914.52	0.497054	-1.00852	0.00117613	0.00904973
ORAI3	1278.69	1841.32	716.167	2.57107	1.36237	0.00117687	0.00904973
CD1C	17.824	35.1893	1.55869	22.5762	4.49673	0.0011785	0.00905662
RELL1	811.728	1187.77	513.687	2.31224	1.20929	0.0011825	0.00907899
LINC00957	31.4746	58.212	4.73823	12.2856	3.61889	0.0011829	0.00907899
AGPAT5	3974.44	2736.82	5212.15	0.525086	-0.929376	0.00118401	0.00908186
FMR1	2829.73	3719.82	1939.64	1.91779	0.939441	0.00118517	0.00908509
LILRB1	43.6723	79.7413	7.61419	10.4727	3.38857	0.00119071	0.00912184
LGMN	35.4118	64.3872	6.41432	10.038	3.32741	0.00119148	0.00912205
TSPAN31	431.885	613.127	261.744	2.34247	1.22803	0.00119633	0.00915346
EPM2A	215.825	118.356	313.294	0.37778	-1.40438	0.00119887	0.00916718
CHST10	264.356	147.329	381.383	0.386303	-1.3722	0.00120579	0.00921434
NPEPL1	616.167	841.621	391.512	2.14967	1.10411	0.00120674	0.00921584
CARD8	5711.29	7453.57	3967.12	1.87884	0.909839	0.00120941	0.00923049
NMT2	82.4595	31.9689	133.951	0.23866	-2.06697	0.00121063	0.00923408
FAM13A-AS1	232.265	338.122	126.42	2.67459	1.41932	0.00121779	0.00928288
ARL8A	1715.28	2261.54	1149.13	1.96806	0.976771	0.00122065	0.0092989
FUT7	1191.26	389.135	1791.49	0.217214	-2.20281	0.00122254	0.00930758
BRIX1	2489.22	1696.15	3282.37	0.516747	-0.952471	0.00122519	0.00932192
NUBPL	437.146	265.414	618.678	0.429001	-1.22095	0.00122704	0.0093302
MTHFD1	3117.49	1913.39	4311.6	0.443778	-1.17209	0.00122869	0.00933699
KIAA1211	198.115	114.139	292.191	0.390632	-1.35612	0.00123084	0.00934753
RAB20	1123.79	2139.57	218.112	9.80953	3.29418	0.00123828	0.00939819
GTF2IRD2	131.158	215.619	56.4963	3.81652	1.93226	0.00124312	0.00942908
PSAP	17727.7	23648.5	11816.8	2.00126	1.00091	0.0012452	0.00943366
SECISBP2L	1515.92	2118.65	1123.19	1.88628	0.915546	0.00124526	0.00943366
RAP2A	1268.82	838.277	1699.36	0.493289	-1.0195	0.00125488	0.00950068
ZDHHC14	221.665	118.811	324.521	0.366112	-1.44964	0.00125581	0.00950184
ADSL	4197.94	2919.12	5486.86	0.53202	-0.910448	0.00126388	0.009557
TLR4	2176.9	2869.45	1484.35	1.93314	0.950945	0.00126543	0.00956281
SDCCAG3	2195.65	1497.17	2894.14	0.517311	-0.950897	0.00126732	0.00956785
ALG9	812.812	516.271	1189.35	0.434077	-1.20398	0.00126765	0.00956785
CES2	3297.13	4338.83	2255.42	1.92374	0.943912	0.00126895	0.00957173
TNFRSF1A	4612.16	6114.67	3189.64	1.91704	0.938882	0.00127021	0.00957534
CC2D2B	43.1638	76.5824	9.74517	7.85849	2.97425	0.00127207	0.00958353
FAM129A	2931.24	2115.9	3854.58	0.548931	-0.865303	0.00127553	0.00960365
SGSM2	1163.94	1558.55	769.331	2.02585	1.01852	0.00128156	0.00964318
PXK	4959.44	3419.15	6499.74	0.526043	-0.926747	0.00128665	0.00966361
TMUB2	1198.93	1469.52	728.345	2.01761	1.01265	0.00128681	0.00966361
PSMG3	1177.32	779.315	1575.33	0.494699	-1.01538	0.0012874	0.00966361
LEPR	135.563	217.198	64.1281	3.38694	1.75998	0.00128743	0.00966361
TSEN2	929.546	515.553	1343.54	0.383727	-1.38185	0.00129108	0.00968346
ATP7A	533.763	734.142	333.485	2.20142	1.13844	0.00129165	0.00968346
CAD	5788.48	3469.19	8117.77	0.427358	-1.22648	0.001306	0.00978505
CHMP2A	1967.14	2621.2	1313.97	1.99486	0.996289	0.00130717	0.00978784
OTP	278.819	145.694	411.924	0.35369	-1.49944	0.0013111	0.00981122
ELMOD3	553.767	761.715	346.83	2.19622	1.13503	0.0013142	0.00982847
MEX3A	349.368	216.791	491.945	0.440682	-1.18219	0.00131636	0.00983814
DHODH	613.983	384.232	823.733	0.466453	-1.1002	0.0013171	0.00983814
RALGAPA2	7615.43	9941.68	5289.19	1.87962	0.910443	0.00132041	0.00985683
BTN2A1	1655.12	2189.3	1121.94	1.95136	0.964478	0.00132864	0.00991225
TRAT1	78.1687	21.4171	134.731	0.158962	-2.65325	0.00133034	0.00991889
KIAA1033	4496.61	5871.84	3122.37	1.88057	0.911173	0.0013421	0.0100005
KTN1-AS1	118.241	33.1334	183.448	0.180615	-2.46901	0.0013445	0.0100123
JAZF1	586.112	288.817	883.218	0.327005	-1.61262	0.0013467	0.0100227
DISP2	141.691	216.625	66.7576	3.24494	1.69819	0.00134984	0.0100399
ITLN1	111.212	41.2393	159.185	0.259065	-1.94861	0.00135213	0.0100509
CLCN2	166.718	84.3858	249.15	0.338695	-1.56194	0.00135647	0.010077
STAG3L2	1797.62	2375.21	1221.12	1.94512	0.959857	0.00135912	0.0100906
LMAN1	12215.1	8515.97	15914.1	0.535121	-0.902064	0.00136112	0.0100993
DDX31	973.615	641.767	1316.44	0.4875	-1.03653	0.00136522	0.0101236
PIK3CD	9643.26	12585.5	6712	1.87508	0.906951	0.0013665	0.010127
NUP155	2863.56	1979.72	3747.41	0.528289	-0.920601	0.00138108	0.0102289
RFC4	1742	1116.26	2375.74	0.469859	-1.0897	0.00139314	0.0103119
ARHGAP27	2711.41	3552.55	1868.26	1.90153	0.92716	0.00139666	0.0103317
WDR19	393.495	237.227	549.763	0.431507	-1.21255	0.00139915	0.0103439
ENTPD7	1631.2	2165.97	1194.42	1.81341	0.858703	0.00140262	0.0103634
POLE2	742.227	481.647	1113.82	0.432429	-1.20946	0.00140544	0.0103779
MROH6	3152.38	2117.15	4187.72	0.505563	-0.984037	0.00140686	0.0103822
FAM63B	1177.47	1566.91	788.144	1.9881	0.991393	0.00141041	0.0104021
RWDD1	1992.17	1349.56	2634.58	0.512249	-0.965082	0.001434	0.0105697
IDUA	271.331	435.152	117.612	3.69991	1.88749	0.00143895	0.0105998
IGLL1	1278.98	29.1754	2528.78	0.0115374	-6.43754	0.00146463	0.0107825
CALR	38591.9	27246.2	49937.6	0.545605	-0.87407	0.00146636	0.0107888
TNIK	2667.97	1828.14	3517.81	0.519681	-0.944301	0.00146828	0.0107958
GJD3	45.8112	81.3966	11.2138	7.25864	2.8597	0.00146908	0.0107958
ZNF420	478.618	296.234	661.982	0.447495	-1.16006	0.00147119	0.0108034
CCRL2	46.9512	82.1675	11.8349	6.94279	2.79552	0.00147227	0.0108034
RUVBL2	4126.29	2438.51	5614.17	0.434349	-1.20307	0.00147275	0.0108034
PPP1CC	9668.12	6742.14	12594	0.535347	-0.901454	0.00147394	0.0108057
LEF1	126.111	58.1198	194.191	0.299292	-1.74038	0.00147696	0.0108213
KANSL3	3768.19	4926.83	2619.55	1.88079	0.911342	0.0014805	0.0108408
IL18	2113.76	2764.26	1463.26	1.88912	0.917711	0.00148636	0.0108727
TRAFD1	1174.28	1567.88	781.675	2.0058	1.00418	0.00148663	0.0108727
ATAD3A	2382.78	1634.47	3131.19	0.521998	-0.937885	0.001494	0.0109201
ATP6AP2	3557.35	4656.39	2458.31	1.89414	0.921544	0.00149537	0.0109236
PIM2	959.952	636.673	1283.23	0.496148	-1.01116	0.00150126	0.0109601
GNG7	262.665	377.891	147.44	2.56302	1.35784	0.00152858	0.0111529
CSPP1	1625.97	1111.83	2151.12	0.51686	-0.952154	0.0015328	0.011177
PFKP	1996.85	1373.27	2621.43	0.523863	-0.932739	0.00153668	0.0111987
WDYHV1	258.158	145.877	371.239	0.392947	-1.34759	0.0015402	0.0112177
ZNF367	1151.95	768.317	1533.59	0.500993	-0.997138	0.00154801	0.0112678
HLA-C	11437.9	14852.8	8122.97	1.82849	0.870652	0.00157101	0.0114285
C6orf89	2571.82	3374.79	1766.83	1.91009	0.933639	0.00157438	0.0114462
CHORDC1	1926.52	1317.95	2535.16	0.519869	-0.943779	0.00157756	0.0114583
EXOC7	3175.47	4136.34	2114.59	1.9561	0.967981	0.00157791	0.0114583
REEP3	1118.26	1358.98	677.542	2.00575	1.00414	0.00158827	0.0115267
ESYT2	6163.26	4312.78	8123.73	0.530887	-0.913523	0.00159101	0.0115349
TBCA	2148.57	1419.21	2687.93	0.527996	-0.921401	0.00159128	0.0115349
PPRC1	4449.94	3114.23	5795.64	0.537341	-0.89609	0.00159249	0.0115369
XRCC6BP1	1153.14	773.132	1533.26	0.504241	-0.987814	0.00160114	0.0115927
CDH23	191.292	279.568	111.113	2.51608	1.33118	0.00160369	0.0116043
GABRR2	48.8439	85.2431	12.4448	6.84967	2.77603	0.00162169	0.0117276
CD46	8152.75	11583.1	5722.38	2.02418	1.01734	0.00162414	0.011728
MYO9B	8119	11397.2	5621.78	2.02733	1.01958	0.00162449	0.011728
PHACTR2	571.647	778.188	365.216	2.13076	1.09137	0.00162461	0.011728
PFAS	1538.24	988.974	2187.52	0.452098	-1.14529	0.00163056	0.011764
FAM117B	719.456	465.531	973.382	0.478262	-1.06413	0.00163249	0.0117685
UCK2	2161.83	1422.67	2698.99	0.527112	-0.923819	0.0016331	0.0117685
WBP2	3194.42	4187.3	2211.55	1.89338	0.92096	0.00163538	0.011778
C11orf63	196.624	288.325	114.924	2.50884	1.32702	0.00163812	0.0117908
GLCCI1	854.383	561.965	1147.81	0.489597	-1.03033	0.00164311	0.0118159
LRRC29	32.7419	61.1356	5.34814	11.4312	3.5149	0.00164353	0.0118159
ZNRF1	993.196	516.534	1479.86	0.349043	-1.51852	0.0016568	0.0119043
DNAJA3	3131.61	2169.88	4191.35	0.517703	-0.949803	0.00165828	0.0119079
NT5M	134.347	63.8799	214.815	0.297372	-1.74966	0.00166018	0.0119143
SH2B1	2146.72	2818.75	1474.68	1.91143	0.934656	0.0016611	0.0119143
DAZAP2	11144.2	13148	7141.24	1.84113	0.880594	0.00166412	0.011929
IGSF8	241.473	72.5319	418.415	0.173349	-2.52825	0.00167486	0.0119989
MIA3	4821.61	3361.21	6281.99	0.535055	-0.90224	0.0016804	0.0120316
RSAD1	1371.11	929.136	1812.89	0.512517	-0.964327	0.00168443	0.0120534
SAAL1	972.517	645.158	1299.88	0.496323	-1.01065	0.00169414	0.0121158
SLC25A45	192.923	284.266	111.581	2.54762	1.34915	0.00169555	0.0121188
STAM2	1293.81	1714.88	872.723	1.96498	0.974511	0.00169704	0.0121224
KIAA1549	598.282	383.681	812.883	0.472001	-1.08314	0.00170505	0.0121725
PHTF1	768.198	1137.18	499.315	2.27748	1.18744	0.00170766	0.0121841
ZNF25	611.717	831.639	391.775	2.12275	1.08593	0.0017162	0.0122379
METRNL	353.181	212.233	494.129	0.42951	-1.21924	0.00173559	0.0123618
DVL1	1465.33	997.74	1932.92	0.516182	-0.954048	0.00175571	0.0124979
IMPG2	28.7164	53.1817	4.25214	12.5071	3.64467	0.00176397	0.0125494
ABI2	2183.25	1425.57	2741.93	0.519916	-0.94365	0.00176613	0.0125574
R3HDM1	3867.86	2689.16	5146.66	0.522506	-0.936482	0.00177212	0.0125927
CD79A	263.111	149.814	376.189	0.398242	-1.32828	0.00178237	0.0126582
MBD5	371.947	515.596	228.297	2.25845	1.17533	0.00179164	0.0127167
SCUBE1	27.2347	51.9936	3.47586	14.9585	3.90289	0.00180348	0.0127933
CREBRF	877.555	1178.83	576.281	2.04558	1.03251	0.00180565	0.0128013
AK3	1172.13	1422.15	721.914	1.96998	0.978179	0.00181336	0.0128486
THRA	916.115	598.251	1233.76	0.484901	-1.04424	0.00182558	0.012923
NECAP2	1864.54	2449.13	1281.15	1.91168	0.934838	0.00182597	0.012923
ATL1	113.435	162.832	44.1388	3.68908	1.88326	0.00182791	0.0129292
MCM2	8683.16	6167.82	11198.3	0.55078	-0.860451	0.00183719	0.0129874
ZNF496	1433.79	968.485	1899.19	0.509946	-0.971585	0.00185471	0.0130964
SAP25	494.758	675.428	314.188	2.14975	1.10417	0.00185474	0.0130964
KLF9	653.724	421.417	887.141	0.475028	-1.07391	0.0018833	0.0132903
C10orf128	653.815	883.758	423.852	2.08506	1.06009	0.00189681	0.013378
PDCL3	712.618	468.662	956.553	0.489949	-1.0293	0.00190041	0.0133957
AGO3	1312.5	1737.87	887.13	1.95898	0.970103	0.0019072	0.0134358
RPUSD4	2284.91	1577.22	2992.6	0.52704	-0.924016	0.00191017	0.013449
DNAH14	1259.93	1658.46	861.417	1.92527	0.945061	0.00191782	0.0134951
UNC5C	291.547	119.652	473.444	0.252726	-1.98435	0.00195167	0.0137255
ETNK1	4388.66	5695.16	3182.16	1.78972	0.83973	0.00195318	0.0137282
HELLS	1667.98	1148.48	2187.48	0.525025	-0.929543	0.00196074	0.0137735
RAB6B	118.212	54.3967	182.128	0.298674	-1.74336	0.00196666	0.0138072
ERCC6	791.444	1155.97	524.921	2.20217	1.13893	0.00197245	0.0138348
MDFIC	1711.41	1169.71	2251.12	0.519615	-0.944486	0.00197285	0.0138348
CDC6	1624.54	1118.26	2131.83	0.524551	-0.930846	0.00197646	0.0138489
TIMM50	1868.7	1296.42	2441.99	0.530885	-0.913528	0.0019774	0.0138489
TEX26-AS1	13.6179	27.2159	1	27.2159	4.76638	0.00197825	0.0138489
CCDC144CP	42.4727	74.3515	11.5939	6.41302	2.681	0.00200105	0.0140005
CKS1B	2971.72	2173.18	3868.26	0.561798	-0.831876	0.00200657	0.0140311
ZAK	2547.75	1661.75	3434.74	0.483808	-1.04749	0.0020327	0.0142057
MRPL2	887.654	592.433	1182.88	0.500841	-0.997575	0.00204824	0.0143062
PGM1	1197.77	818.533	1587.12	0.515735	-0.955297	0.00205298	0.0143198
RHEBL1	61.7286	21.2611	111.196	0.191203	-2.38682	0.00205389	0.0143198
ERP27	88.5135	141.943	36.1635	3.92504	1.97271	0.00205475	0.0143198
ACSM3	524.133	151.52	896.745	0.168966	-2.56519	0.00205486	0.0143198
CDK19	1643.63	2154.48	1132.77	1.90195	0.927483	0.00205665	0.0143241
GOLGA2P5	319.631	183.285	435.977	0.4204	-1.25017	0.00206364	0.0143647
APOBEC3B	239.189	345.461	132.718	2.60298	1.38016	0.00206898	0.0143937
RC3H1	3111.96	4151.2	2173.83	1.90963	0.93329	0.00207327	0.0144153
FAM35A	1616.12	1131.82	2211.22	0.511851	-0.966205	0.00207672	0.0144312
DHX33	1652.88	1138.59	2167.17	0.525378	-0.928572	0.0020795	0.0144423
SLC15A2	956.764	1267.74	645.79	1.96308	0.973119	0.00208428	0.0144673
SLC19A2	1252.9	852.265	1653.53	0.515421	-0.956177	0.00208759	0.0144821
FH	2853.25	2111.39	3716.12	0.56817	-0.815605	0.00209182	0.0145032
B2M	64727.1	83164.7	46389.4	1.79275	0.842176	0.00210819	0.0146085
TPBG	484.114	683.765	284.444	2.40387	1.26536	0.00211028	0.0146147
NR1D1	493.716	311.849	675.563	0.461614	-1.11524	0.00212555	0.0147121
CTSA	1652.45	2174.82	1131.19	1.9226	0.94306	0.0021309	0.0147327
METAP1	3491.63	2441.59	4539.67	0.537834	-0.894767	0.00213099	0.0147327
RECQL4	3139.39	2131.98	3946.8	0.54018	-0.888489	0.00213213	0.0147327
GCA	2843.15	4537.44	1148.86	3.9495	1.98167	0.00213626	0.014753
CACFD1	67.3898	121.776	13.1135	9.28629	3.2151	0.00215783	0.0148935
RNPEPL1	2218.16	2895.55	1541.78	1.87805	0.909237	0.00215973	0.0148982
CHAF1B	919.397	611.961	1217.83	0.5025	-0.992804	0.00216386	0.0149184
MRPL37	3985.15	2811.13	5159.27	0.544869	-0.876018	0.00216731	0.0149338
SPATA20	243.639	348.785	138.492	2.51844	1.33253	0.00217307	0.014965
GATS	117.993	167.312	48.6746	3.43735	1.7813	0.00217865	0.014995
POLA1	2173.65	1438.84	2718.47	0.529282	-0.917892	0.00218034	0.0149982
DDX12P	1661.51	1147.74	2175.27	0.52763	-0.922402	0.00219379	0.0150823
IPO11	441.822	279.272	612.372	0.456049	-1.13274	0.00220147	0.0151267
TNFAIP3	595.768	815.427	386.119	2.11185	1.07851	0.0022036	0.0151328
DNAH10	32.8194	59.5671	6.15182	9.68284	3.27543	0.00220675	0.015146
BCAP29	1551.28	2131.72	1171.85	1.81912	0.863238	0.00220877	0.0151513
SIGLEC12	859.639	1147.23	572.147	2.00513	1.0037	0.00222152	0.0152221
NOP56	11212	7225.3	15176.6	0.476081	-1.07072	0.00222157	0.0152221
GINS4	543.828	352.913	734.743	0.480322	-1.05792	0.00223322	0.0152934
KY	46.2171	79.9679	12.4661	6.41481	2.68141	0.00223966	0.0153289
LOC100996255	48.118	82.4525	13.5835	6.07004	2.60171	0.00224735	0.015373
HIPK3	3989.25	5162.54	2815.96	1.83331	0.874452	0.00226543	0.015488
ARPC3	8973.98	11577.9	6371.18	1.81723	0.861738	0.00227074	0.0155157
ZP3	185.513	111.343	271.664	0.409854	-1.28682	0.00228292	0.0155839
JMY	713.721	467.542	959.911	0.487068	-1.0378	0.00228327	0.0155839
HK2	4727.48	3336.34	6118.62	0.545278	-0.874937	0.00229102	0.0156281
SPRYD7	861.519	574.595	1146.42	0.501206	-0.996523	0.00231459	0.0157801
ZNF720	1175.16	1545.99	814.135	1.89894	0.925194	0.00231725	0.0157895
TRIM16	146.868	74.414	219.332	0.339275	-1.55947	0.00231981	0.0157981
TOMM40	4169.82	2658.18	5481.55	0.484932	-1.04414	0.00232495	0.0158244
KIF13A	46.2437	12.6325	79.8549	0.158193	-2.66024	0.00233052	0.0158447
TRIM21	1727.14	2262.82	1191.48	1.89917	0.92537	0.00233052	0.0158447
CBL	11787.1	15164.9	8419.15	1.80124	0.848992	0.00233518	0.0158676
C1QBP	3332.15	2352.93	4311.17	0.545776	-0.873618	0.00234454	0.0159223
ANKDD1A	551.82	746.289	355.352	2.10014	1.07049	0.0023482	0.0159384
KLF16	1855.43	1286.34	2424.52	0.530553	-0.914431	0.00235351	0.0159656
MAPK12	1873.81	1313.34	2444.28	0.537312	-0.896168	0.0023707	0.0160714
PMS1	1162.98	788.161	1537.91	0.512488	-0.96441	0.00237173	0.0160714
SLC25A37	2857.23	1996.25	3718.22	0.536884	-0.897319	0.00237394	0.0160775
CDK8	1779.49	1229.97	2329.12	0.528085	-0.921158	0.00238052	0.0161132
KIFC3	42.6849	11.7691	74.6116	0.157739	-2.66439	0.0023849	0.0161339
GTPBP4	2147.15	1495.17	2798.93	0.534193	-0.904567	0.00238723	0.0161408
TTC27	947.824	642.893	1252.76	0.513183	-0.962455	0.00239792	0.0162041
ZNF518A	6157.46	7921.12	4393.82	1.80279	0.850228	0.00240337	0.016232
KCP	64.7182	117.119	22.4175	5.22443	2.38527	0.00240951	0.0162645
RPGRIP1L	212.146	119.317	314.774	0.379057	-1.39951	0.00241345	0.0162822
PGAP1	817.879	544.992	1191.77	0.457297	-1.1288	0.00243997	0.0164509
ZC3H12A	474.117	648.229	299.784	2.16232	1.11258	0.00244114	0.0164509
IRF2BP1	791.349	526.682	1154.12	0.45635	-1.13179	0.00244573	0.0164727
UBTD1	124.738	191.975	58.512	3.28095	1.71411	0.00244886	0.0164797
TNFSF4	34.9819	63.2163	6.75552	9.35773	3.22616	0.00244945	0.0164797
PNPLA6	2687.82	3511.39	1875.22	1.87252	0.904982	0.00245772	0.0165263
WEE1	3152.48	2225.28	4179.68	0.532405	-0.909405	0.00246887	0.0165921
NREP	975.113	661.135	1289.87	0.512559	-0.96421	0.00247739	0.0166403
ELMO1	2971.63	2179.39	3861.87	0.564336	-0.825374	0.00248942	0.016712
DPH3P1	161.435	84.8756	237.995	0.356627	-1.48751	0.00249159	0.0167174
PSIP1	3428.67	2329.15	4528.19	0.514368	-0.959127	0.00249417	0.0167255
C20orf197	789.541	525.622	1153.46	0.455692	-1.13387	0.00253109	0.0169638
FCRL1	141.321	211.692	68.9498	3.07023	1.61835	0.0025388	0.0169978
GIT2	4816.66	6213.95	3429.38	1.81197	0.857563	0.00253893	0.0169978
DENND2D	88.1773	139.615	36.5497	3.81986	1.93352	0.00254092	0.0170018
SLC25A19	639.493	421.128	857.958	0.490849	-1.02665	0.00254268	0.0170044
TCTN3	1261.15	863.34	1656.76	0.521101	-0.940366	0.0025572	0.0170921
DDX1	4761.75	3391.77	6131.72	0.553152	-0.854253	0.00256583	0.017133
FGFBP3	128.887	62.9526	194.822	0.323128	-1.62982	0.00256627	0.017133
BCKDHB	1128.26	711.514	1355	0.525105	-0.929324	0.00256751	0.017133
PVRL2	244.272	348.137	141.417	2.46177	1.2997	0.0025723	0.0171557
KCNN4	38.1835	8.91575	67.4613	0.132161	-2.91963	0.00257549	0.0171676
FAT1	4198.44	2999.44	5397.43	0.555716	-0.847581	0.00258435	0.0172173
MITF	151.166	76.872	223.462	0.344005	-1.5395	0.0025931	0.0172573
TPD52L2	3696.29	4784.94	2617.64	1.82796	0.870235	0.00259317	0.0172573
MGST1	3469.56	2464.79	4474.34	0.550872	-0.860211	0.00261123	0.0173681
DOK1	1727.11	2253.67	1211.55	1.86015	0.895418	0.00261421	0.0173785
C2orf44	718.376	478.175	958.676	0.498787	-1.00351	0.00261921	0.0174022
FAM117A	2361.11	3159.29	1661.72	1.90121	0.926921	0.00262392	0.0174242
ST20	232.86	364.366	111.354	3.27214	1.71023	0.00263305	0.0174753
BEND3	543.711	352.179	735.242	0.478998	-1.06191	0.00264319	0.0175331
NADK	3521.53	4553.62	2489.43	1.82919	0.871201	0.00266024	0.0176367
TMEM194A	3964.14	2354.66	5573.42	0.422481	-1.24304	0.00267025	0.0176935
SMYD3	416.315	254.812	557.82	0.456799	-1.13037	0.00268225	0.0177634
PSTPIP1	1675.59	2185.11	1166.17	1.87375	0.905929	0.00268818	0.0177931
KIF1C	881.179	1166.12	594.241	1.96236	0.972592	0.00269144	0.0178051
VWA8	1986.72	1368.46	2614.98	0.523318	-0.93424	0.00271707	0.0179649
TFB1M	431.774	274.157	587.491	0.466657	-1.09957	0.00272715	0.0180218
MARS	6497.26	4628.78	8365.74	0.553301	-0.853863	0.00272876	0.0180228
ASGR2	12.9256	25.8512	1	25.8512	4.69216	0.00273325	0.0180427
KNTC1	4146.61	2942.87	5351.35	0.549931	-0.862677	0.002735	0.0180445
MACF1	14511.7	18577.3	11444.2	1.62329	0.698918	0.00274559	0.0181007
RAD18	1832.72	1272.53	2392.92	0.531791	-0.911068	0.00274647	0.0181007
MAFF	376.999	521.572	232.426	2.24404	1.1661	0.00274867	0.0181055
MYLPF	32.6251	58.9819	6.26931	9.40803	3.23389	0.00275375	0.0181292
CHMP6	581.326	787.931	374.722	2.10271	1.07225	0.00275827	0.0181492
TET2	3572.97	4611.14	2545.82	1.81126	0.856994	0.00276267	0.0181685
AP3M2	484.245	311.512	657.979	0.473437	-1.07876	0.00276609	0.0181812
DDX17	33413.1	42629.7	24196.4	1.76182	0.817065	0.00277848	0.0182529
MON1B	2879.12	3729.32	2128.71	1.75191	0.808929	0.00280085	0.0183899
CYP51A1	1811.61	955.958	2645.25	0.361387	-1.46838	0.00280715	0.0184169
POC1A	631.984	415.491	846.477	0.490847	-1.02665	0.00280795	0.0184169
SH3BGRL	7176.54	9514.17	4848.91	1.96213	0.972417	0.00282497	0.0185186
ZNF335	2154.62	2817.51	1511.74	1.86376	0.898215	0.00284513	0.0186408
TPCN1	4181.24	5388.69	2971.79	1.81328	0.858605	0.00285856	0.0187188
PIP5K1C	1815.59	2353.2	1257.97	1.87062	0.903519	0.00286635	0.0187597
C19orf26	24.5547	3.22812	45.8812	0.0703582	-3.82914	0.00288967	0.0189023
VCL	6892.79	8877.35	4918.24	1.80499	0.851987	0.00289895	0.0189529
RNF11	1172.91	1539.78	816.125	1.8867	0.915865	0.00290996	0.0190148
LPCAT4	1553.71	1184.12	2123.28	0.557685	-0.842478	0.0029121	0.0190186
ALMS1	1896.58	1329.92	2463.24	0.539907	-0.889218	0.00292485	0.0190917
GPSM1	78.1811	31.3363	125.124	0.250442	-1.99745	0.00293021	0.0191165
TMEM11	1192.94	1565.14	821.833	1.90445	0.929374	0.00293696	0.0191504
ELMO2	1191.64	1562.29	818.982	1.9076	0.931761	0.00295844	0.019279
DHRS1	776.452	1145.64	417.263	2.74561	1.45712	0.00295983	0.019279
ALOX12	153.433	243.158	63.7182	3.81614	1.93212	0.00296469	0.0193004
2016-03-09	371.495	229.913	513.177	0.448019	-1.15837	0.00297245	0.0193406
CCNE1	678.924	451.463	916.385	0.492656	-1.02135	0.00297974	0.0193778
MRPS9	1125.12	773.812	1476.23	0.524182	-0.931861	0.0029828	0.0193874
SLC29A3	391.333	537.835	244.832	2.19675	1.13537	0.0029915	0.0194337
LYRM1	723.169	478.198	967.939	0.494037	-1.01731	0.0030033	0.0195
NOC3L	1847.76	1138.6	2556.92	0.4453	-1.16715	0.00300518	0.0195019
PTAFR	536.435	763.593	319.278	2.39163	1.25799	0.00301254	0.0195393
RTN4RL2	276.734	83.9147	469.564	0.178708	-2.48433	0.00303404	0.0196614
SERBP1	24136.1	17344.9	31727.4	0.546685	-0.871218	0.00303457	0.0196614
RAP2C	1793.63	2327.45	1259.8	1.84748	0.885557	0.00303776	0.0196663
ERO1L	4481.59	3188.17	5775.12	0.552052	-0.857123	0.00303853	0.0196663
GNPNAT1	1356.31	941.829	1771.8	0.531566	-0.911679	0.00304099	0.0196678
KPNA3	4326.15	3184.7	5567.4	0.572027	-0.805845	0.00304198	0.0196678
TFAP4	1476.74	862.414	2191.17	0.393585	-1.34525	0.00305297	0.0197285
RAB11B	1164.67	1535.42	793.922	1.93397	0.951562	0.00307493	0.0198599
NLRP3	516.18	685.717	326.653	2.09922	1.06985	0.00310181	0.020015
DDX58	467.137	631.142	314.232	2.00852	1.00613	0.0031022	0.020015
PITPNB	3761.39	2675.39	4847.38	0.551926	-0.857454	0.00311697	0.0200997
PUS7L	1458.71	1113.97	1913.44	0.58218	-0.780463	0.00312151	0.0201184
SLC39A1	3512.78	4526.83	2498.73	1.81165	0.857306	0.003124	0.0201239
RRP9	1169.77	646.864	1492.67	0.433362	-1.20636	0.00312959	0.0201422
SLC22A23	238.771	138.188	339.353	0.407209	-1.29616	0.00313014	0.0201422
SLC9A8	1738	2329.13	1146.86	2.03087	1.0221	0.00314331	0.0202164
CTPS1	2825.31	2112.31	3648.32	0.578982	-0.78841	0.00314627	0.0202248
ITSN1	1184.54	1425.42	743.656	1.91678	0.938685	0.00314832	0.0202274
MCUR1	1352.91	937.324	1768.48	0.530017	-0.91589	0.00315156	0.0202376
IFT122	892.823	611.862	1173.78	0.521274	-0.939887	0.0031609	0.020287
TRIOBP	1752.61	2316.14	1199.19	1.93141	0.949656	0.00317248	0.0203507
RP2	1973.9	2566.82	1381.98	1.85735	0.893249	0.00318696	0.0204329
TMEM59	3444.54	4425.76	2463.32	1.79666	0.84532	0.00318881	0.020434
SNAP23	3517.11	4498.99	2515.14	1.78876	0.838963	0.00319562	0.020467
DOCK3	75.4696	121.42	31.5192	3.85226	1.9457	0.00321626	0.0205884
G6PD	2866.19	3714.53	2117.84	1.75392	0.810584	0.00322893	0.0206588
EZH2	3641.48	2612.18	4681.79	0.557945	-0.841805	0.00323747	0.0206914
MTO1	1623.68	1135.59	2111.77	0.537747	-0.895002	0.00323771	0.0206914
OAT	693.567	924.945	462.189	2.00123	1.00088	0.0032399	0.0206914
NOXA1	152.867	263.412	42.3328	6.2224	2.63747	0.00324078	0.0206914
BEGAIN	673.372	911.544	445.198	2.0475	1.03386	0.00324393	0.0207007
CD320	1421.36	772.664	2171.16	0.355877	-1.49055	0.00325482	0.0207594
CAMK1	1624.58	2119.74	1129.42	1.87683	0.9083	0.00326308	0.0208013
AP1G2	2442.33	3148.91	1735.76	1.81414	0.859287	0.00326548	0.0208058
NOP58	6314.36	4533.12	8195.61	0.553115	-0.854348	0.00327481	0.0208544
DOCK6	99.9377	45.2123	154.673	0.292309	-1.77443	0.00328537	0.0209101
RAP1GAP2	611.213	814.568	415.837	1.95886	0.970017	0.00328697	0.0209101
RGS14	2648.16	3418.41	1877.91	1.82032	0.864196	0.00330558	0.0210176
APOL1	21.8222	39.6997	1.94478	20.4135	4.35145	0.00331662	0.0210769
CYP27B1	329.951	213.266	456.636	0.467037	-1.09839	0.00332755	0.0211354
GOT2	3868.8	2781.42	4956.19	0.5612	-0.833414	0.00333489	0.0211711
CACNB3	173.848	254.373	93.3234	2.72572	1.44664	0.00333819	0.021181
ST3GAL4	1745.12	1126.84	2463.18	0.457472	-1.12825	0.00334342	0.0212032
SORBS3	93.7367	41.4581	146.115	0.283736	-1.81738	0.00335028	0.0212253
MYO5A	1617.32	2198.2	1136.52	1.93415	0.951696	0.00335036	0.0212253
PLIN4	68.7663	111.794	25.7384	4.34348	2.11885	0.00335254	0.0212282
CCNG2	1162.42	1521.44	813.417	1.87043	0.903369	0.00336483	0.0212871
TLE4	1645.17	2131.15	1161.19	1.83532	0.876035	0.0033654	0.0212871
RAB14	3612.17	4641.14	2583.11	1.79672	0.845369	0.00336749	0.0212871
PRKDC	36246.6	26417.4	46175.8	0.572106	-0.805645	0.0033688	0.0212871
BAMBI	89.5312	39.6384	139.422	0.284305	-1.81449	0.00338428	0.021374
DOCK8	9234.84	11783.8	6685.85	1.7625	0.817627	0.00339577	0.0214355
VDAC2	5867.17	4211.51	7523.63	0.559771	-0.837091	0.00340294	0.0214697
AGO2	1523.14	1169.15	1977.13	0.591339	-0.757942	0.0034062	0.021479
TEAD3	377.554	518.448	236.661	2.19068	1.13138	0.00340793	0.021479
FNDC3B	5333.67	6816.48	3861.85	1.76508	0.819735	0.00341079	0.021486
ANPEP	15626.8	11347.5	19916.2	0.569762	-0.81157	0.00341514	0.0215006
PPM1G	6573.14	4733.74	8412.55	0.562699	-0.829564	0.00341661	0.0215006
SGSH	12.4269	24.8539	1	24.8539	4.6354	0.00343989	0.021636
S100A8	2116.17	3972.32	41.1342	96.5697	6.5935	0.00345225	0.0217026
FAHD2B	189.379	116.616	272.152	0.428496	-1.22265	0.0034625	0.0217559
IFIT3	164.954	241.548	88.3591	2.73371	1.45086	0.00346691	0.0217725
AMPD3	2556.52	3312.34	1811.71	1.82829	0.870496	0.00347766	0.0218288
DFFA	2115.13	1495.59	2734.67	0.546898	-0.870657	0.00347943	0.0218288
ZBTB18	812.117	1211.85	412.38	2.93868	1.55517	0.00348853	0.0218739
CTNNB1	2333.74	3119.96	1647.53	1.89371	0.921219	0.0034902	0.0218739
FBN2	1139.93	722.274	1357.59	0.532029	-0.910424	0.00350037	0.0219265
KLF13	8124.45	11381.1	5867.75	1.93961	0.955768	0.00351391	0.0219958
DANCR	2939.41	2177.52	3811.3	0.571333	-0.807595	0.00351503	0.0219958
FAF1	2516.8	1781.14	3253.56	0.547446	-0.869213	0.00352117	0.022023
PSMB10	2416.24	3191.46	1622.12	1.96747	0.97634	0.00353775	0.0221154
DDX11	2136.22	1445.27	2627.17	0.550125	-0.862167	0.00354847	0.0221711
ALG3	3117.55	2156.33	3858.77	0.558814	-0.839561	0.00355366	0.0221872
MINA	657.746	441.274	875.218	0.504187	-0.987968	0.00355465	0.0221872
TRIM67	23.668	44.1563	3.27965	13.4637	3.751	0.00356535	0.0222388
PELP1	1739.49	1228.12	2251.87	0.545377	-0.874674	0.00356655	0.0222388
VPS45	1381.89	1789.94	973.837	1.83803	0.878158	0.00359206	0.0223865
FAM210A	1253.98	874.563	1633.41	0.535421	-0.901255	0.00360133	0.0224329
ING2	496.289	322.312	671.267	0.480156	-1.05843	0.0036064	0.0224494
ZNF319	528.162	711.943	344.382	2.06731	1.04775	0.00360765	0.0224494
WHSC1	6372.82	4619.28	8126.37	0.568431	-0.814944	0.0036358	0.0226131
CRYBG3	1719.22	2211.67	1216.77	1.81765	0.862078	0.00364233	0.0226423
RXRA	1191.93	826.676	1555.18	0.531564	-0.911686	0.00365676	0.0227125
DENND4B	7675.86	9815.66	5536.16	1.77301	0.8262	0.00365733	0.0227125
PPP1R21	916.599	1188.92	624.274	1.90449	0.929405	0.00366013	0.0227184
USB1	2428.13	3138.64	1717.62	1.82733	0.869734	0.00370943	0.0230092
DTNB	168.176	92.1979	243.953	0.377933	-1.4038	0.00371343	0.0230092
HPS4	1958.34	1388.17	2528.51	0.549009	-0.865099	0.00371435	0.0230092
LSM11	243.289	144.189	342.39	0.421125	-1.24768	0.00371449	0.0230092
FAM120B	1171.24	1532.82	819.663	1.87006	0.903084	0.00372524	0.0230642
ADAM10	4335.88	5553.16	3118.69	1.7806	0.832366	0.00372881	0.0230746
PLXNA1	2468.41	3545.22	1391.58	2.54762	1.34915	0.00374258	0.0231434
CLEC2D	1143.19	1483.12	813.179	1.82385	0.866986	0.00374555	0.0231434
RANBP1	6465.82	4711.17	8231.46	0.572337	-0.805063	0.00374558	0.0231434
ZMAT1	551.533	735.974	365.191	2.01531	1.011	0.00374873	0.0231511
ITFG1	1291.45	1682.9	911.114	1.84707	0.885242	0.00375469	0.023168
SH3KBP1	3644.73	2613.85	4685.61	0.557846	-0.842061	0.00375524	0.023168
PICALM	5244.45	6689.29	3799.62	1.76052	0.815999	0.0037576	0.0231709
EME2	167.872	245.148	91.6962	2.67348	1.41872	0.00376028	0.0231758
RAB11FIP4	1148.28	1551.19	745.465	2.08084	1.05717	0.00376856	0.0232152
TNNT1	283.541	395.133	171.95	2.29795	1.20035	0.00377597	0.0232491
GPR161	181.823	111.235	262.411	0.423895	-1.23822	0.00379432	0.0233504
C16orf59	419.578	245.599	573.558	0.428202	-1.22363	0.00383389	0.023571
AKNA	6651.78	8469.15	4832.42	1.75257	0.809473	0.00383401	0.023571
MRPL21	1284.64	899.278	1671.12	0.53813	-0.893972	0.00383788	0.023583
PKP4	3717.73	2668.16	4747.3	0.562037	-0.831263	0.00384652	0.0236242
DIMT1	973.548	627.487	1319.62	0.475506	-1.07246	0.00384877	0.0236262
DAB2IP	16.5119	1.95356	32.1513	0.0607616	-4.0407	0.00385164	0.023632
FIG4	819.425	1167.86	551.992	2.11571	1.08114	0.00385368	0.0236327
[truncated: 10,263 more rows]

## Sheet: Differential_expression
Name	Differential interaction score	Differential interaction adjusted p-value	Differential interaction type	Expression baseMeanControl	Expression baseMeanATRA	Expression log2FoldChange(A/C)	Expression adjusted p-value
ZBTB16	-17.3614	2.1833e-63	Loss	395.915	1.36473	-8.18043	2.85759e-26
CEP72	14.7881	7.86379e-46	Gain	712.156	2156.48	1.59841	0.00432954
TRIB1	13.3899	2.33909e-37	Gain	3263.11	9351.74	1.51899	3.00819e-06
EGR3	12.873	1.72427e-34	Gain	19.8828	1433.73	6.17211	2.67664e-08
BIN3	12.873	1.72427e-34	Gain	745.179	1695.33	1.1859	0.00181912
SIN3B	12.1307	1.40152e-30	Gain	1869.11	6619.55	1.82438	2.31035e-08
KIAA0513	11.8129	4.10964e-29	Gain	2.64846	2297.35	9.7606	4.8384e-20
ZDHHC7	11.8129	4.10964e-29	Gain	1451.51	3422.14	1.23734	0.00338431
RUNX3	11.5178	1.03513e-27	Gain	1952.22	6197.91	1.66667	6.48985e-05
CXCR5	11.4118	3.18239e-27	Gain	2.16227	611.619	8.14394	4.00985e-34
DDX6	11.4118	3.18239e-27	Gain	6879.79	14568.9	1.08246	0.00130605
EHD1	10.9405	5.38832e-25	Gain	1555.45	8522.12	2.45388	2.14742e-14
TRAF3IP3	10.586	2.33714e-23	Gain	721.952	3611.13	2.32247	4.20853e-12
HLX	10.5238	3.93996e-23	Gain	446.112	2537.34	2.50784	4.6311e-13
SIRPA	10.3661	1.90976e-22	Gain	2873.53	19840	2.78752	3.34635e-17
CCR1	10.2917	3.99011e-22	Gain	338.948	4789.82	3.82083	4.70757e-29
TNKS1BP1	-10.282	4.16894e-22	Loss	958.463	113.119	-3.08288	5.23564e-14
SSRP1	-10.282	4.16894e-22	Loss	17111.5	7734.23	-1.14564	0.000661248
NBEAL2	10.1169	2.16468e-21	Gain	4478.25	14119.5	1.65668	0.0068815
GATA2	-10.0787	3.08851e-21	Loss	7613.76	469.144	-4.02051	1.15422e-19
LOC100289473	10.069	3.29853e-21	Gain	1.97239	71.1797	5.17345	3.90954e-05
FGR	9.71392	1.06017e-19	Gain	7.3867	23496.7	11.6352	2.48408e-131
IFI6	9.71392	1.06017e-19	Gain	52.7913	595.617	3.49601	3.36565e-13
BATF2	9.27735	6.34089e-18	Gain	1	645.639	9.33458	3.15216e-40
BHLHE41	-9.20603	1.17163e-17	Loss	73.9481	1.81965	-5.34478	7.8066e-05
B4GALT5	9.19104	1.31336e-17	Gain	2786.23	18441.1	2.72654	8.77902e-18
IL10RA	8.93102	1.2954e-16	Gain	14.4834	185.912	3.68214	8.86058e-07
SPATC1	8.91594	1.45146e-16	Gain	2.11727	187.274	6.4668	1.79453e-12
OPLAH	8.91594	1.45146e-16	Gain	1.11738	61.5117	5.78267	0.000256913
GPR35	8.90589	1.55465e-16	Gain	98.9741	441.169	2.15621	1.47677e-05
NUCB2	-8.83223	2.94784e-16	Loss	14331.3	5582.19	-1.36027	0.00145239
GPATCH4	-8.64589	1.44173e-15	Loss	5919.56	2999.47	-0.98078	0.00476367
SAMHD1	8.62556	1.6562e-15	Gain	1131.13	11134.4	3.29919	8.92348e-22
NOTCH1	8.21652	5.05135e-14	Gain	3851.76	9861.86	1.35634	0.000221341
GNG2	8.19959	5.71413e-14	Gain	78.8313	13712.3	7.44248	8.85283e-79
RHBDD2	8.19297	5.93338e-14	Gain	983.114	2228.27	1.18049	0.00128175
MBOAT7	8.1874	6.10916e-14	Gain	2816.39	8353.65	1.56856	0.000109371
TSEN34	8.1874	6.10916e-14	Gain	218.852	911.914	2.05894	0.00561142
LILRB2	8.0788	1.40185e-13	Gain	131.792	6352.22	5.59093	4.99455e-40
LILRB5	8.0788	1.40185e-13	Gain	4.44825	169.664	5.2533	8.84532e-06
PIM1	7.97537	3.20547e-13	Gain	224.168	2381.46	3.40919	9.14794e-22
SERINC5	-7.78495	1.42687e-12	Loss	1973.26	141.468	-3.80203	1.33013e-24
HES1	-7.6757	3.29096e-12	Loss	478.634	33.1735	-3.85082	9.88914e-10
ITPK1	7.55314	7.96849e-12	Gain	1359.81	3249.67	1.25688	0.000349969
TNRC18	-7.51568	1.04727e-11	Loss	11121.4	4164.33	-1.41718	1.03573e-05
TBL2	7.36626	2.99939e-11	Gain	1441.88	3121.83	1.11444	0.00328475
POR	7.27745	5.67124e-11	Gain	1112.97	8357.14	2.9086	1.09103e-20
SEMA4C	7.26494	6.14548e-11	Gain	5.49313	96.6596	4.13721	0.000137928
PLCB2	7.19069	9.83605e-11	Gain	6144.37	37613.5	2.61391	4.21314e-17
C15orf52	7.19069	9.83605e-11	Gain	35.4536	288.292	3.02352	2.03928e-05
CYP4F3	7.14728	1.32805e-10	Gain	6.82812	7497.33	10.1007	9.72052e-78
TK2	7.138	1.35314e-10	Gain	155.732	578.156	1.8924	2.5151e-05
CKLF	7.138	1.35314e-10	Gain	147.235	497.637	1.75697	0.000209788
ZBTB46	7.13872	1.36773e-10	Gain	181.938	1126.46	2.63028	3.20569e-09
CYBB	7.12979	1.39935e-10	Gain	82.8572	23231.5	8.13124	6.8415e-95
PGAM2	-7.07908	1.94976e-10	Loss	112.128	549.995	2.29428	1.27615e-07
RASA4CP	-7.07908	1.94976e-10	Loss	19.1714	214.246	3.48224	1.10125e-06
DBNL	-7.07908	1.94976e-10	Loss	1899.73	6571.2	1.79037	6.895e-05
LBR	6.96609	4.11245e-10	Gain	11741.6	29842	1.34571	4.70614e-06
MAP3K11	6.96093	4.22625e-10	Gain	1749.89	5375.94	1.61926	1.19477e-06
ATG2A	6.93992	4.7941e-10	Gain	1931.61	7115.16	1.88109	6.64928e-09
TSPAN14	6.94145	4.80768e-10	Gain	1678.69	9154.74	2.44718	7.1244e-13
LILRA5	6.93093	5.04066e-10	Gain	2.51347	7965.36	11.6298	4.05881e-109
LILRA3	6.93093	5.04066e-10	Gain	1.55869	468.155	8.23051	2.78009e-10
ENG	6.92442	5.23128e-10	Gain	1966.45	6797.67	1.78945	3.60176e-08
HIVEP2	6.80071	1.19125e-09	Gain	1678.49	3922.48	1.2246	0.000374225
TFDP2	-6.77749	1.37598e-09	Loss	8439.74	2516.81	-1.7456	0.000390885
ARAP1	6.73919	1.76289e-09	Gain	3452.74	9773.34	1.50111	4.60668e-06
KLHL22	6.69253	2.36951e-09	Gain	2.16227	162.184	6.22894	8.83845e-11
THEMIS2	6.65705	2.97037e-09	Gain	1318.65	7891.19	2.58118	9.38037e-16
MAPKAPK2	6.65078	3.05163e-09	Gain	3211.76	14597.4	2.18428	4.61214e-12
RELT	6.62551	3.56693e-09	Gain	1371.59	3772.59	1.45971	2.1413e-05
RNF141	6.59306	4.40732e-09	Gain	565.183	1919.42	1.76388	1.07077e-06
FKBP6	6.55956	5.43818e-09	Gain	42.1342	219.547	2.38147	0.000413195
CCL2	6.53478	6.37154e-09	Gain	31.5128	21456.7	9.41127	6.74777e-09
C1orf106	6.51101	7.14889e-09	Gain	572.594	1419.49	1.30979	0.000886194
GPR25	6.51101	7.14889e-09	Gain	1	31.66	4.98459	0.00600567
DNAJB12	-6.48807	8.09667e-09	Loss	1694.81	4613.32	1.44468	1.62586e-05
SRCIN1	6.47056	8.96895e-09	Gain	25.5634	1161.38	5.50561	1.02641e-31
NCF2	6.46623	9.16736e-09	Gain	229.919	3968.28	4.10932	7.07988e-32
DOCK5	6.382	1.54257e-08	Gain	1535.15	8156.64	2.40959	6.39617e-14
GALM	6.37417	1.61294e-08	Gain	433.359	1939.65	2.16216	1.18421e-09
BCL2	-6.34522	1.92251e-08	Loss	5145.74	427.817	-3.58831	0.000541141
CYTH1	6.31569	2.26984e-08	Gain	818.833	2219.95	1.43889	6.29451e-05
PTTG1IP	6.31365	2.28572e-08	Gain	2211.81	4311.67	0.963018	0.00649661
PPARA	6.27705	2.84107e-08	Gain	757.513	2183.29	1.52716	3.47464e-05
TMEM87B	6.27097	2.93625e-08	Gain	1673.66	3565.52	1.0911	0.00191633
GPR85	-6.2648	3.03665e-08	Loss	1741.19	629.63	-1.4675	5.99317e-05
CCR8	-6.26163	3.08038e-08	Loss	215.446	3.68313	-5.87025	2.10662e-12
ATP6V1B2	6.22277	3.90265e-08	Gain	1692.72	4417.12	1.38376	5.13421e-05
MX2	6.21041	4.17295e-08	Gain	75.283	2311.14	4.94014	4.69756e-37
CSAD	6.19594	4.54838e-08	Gain	211.512	681.913	1.68885	0.000100217
TRIM8	6.18934	4.68868e-08	Gain	1518.41	3151.43	1.05344	0.00324401
LOC100049716	6.14306	6.10618e-08	Gain	32.319	329.242	3.3487	5.99905e-09
OSM	-6.14327	6.14991e-08	Loss	168.338	34.2583	-2.29683	0.00176247
SH3BP2	6.14036	6.17663e-08	Gain	2871.66	11841.2	2.04386	1.49971e-10
MYH9	6.00935	1.29981e-07	Gain	21712.2	47434.3	1.12743	0.000294786
SIGLEC16	5.97151	1.57131e-07	Gain	2.72196	966.552	8.47206	6.76025e-46
SIGLEC11	5.97151	1.57131e-07	Gain	1.53118	158.128	6.69031	2.88589e-05
STAR	-5.97176	1.57676e-07	Loss	266.762	42.7353	-2.64205	1.03478e-05
IL18RAP	-5.96519	1.62539e-07	Loss	71.1649	446.975	2.65096	6.48964e-08
MEF2D	-5.8809	2.59888e-07	Loss	5121.23	2538.73	-1.01238	0.0058464
BCL3	5.76458	4.91278e-07	Gain	111.933	512.3	2.19435	0.000493875
PIK3CG	5.75727	5.10767e-07	Gain	3164.97	27137.3	3.10001	3.48032e-23
ATP2B4	5.70159	6.70602e-07	Gain	6945.19	18182.4	1.38846	2.09481e-05
RBBP8	-5.69721	6.85168e-07	Loss	5414.72	2682.87	-1.01311	0.004425
AFF2	-5.65989	8.38255e-07	Loss	2821.53	272.255	-3.37345	0.00694541
IVNS1ABP	5.64509	9.09896e-07	Gain	3645.46	11752.2	1.68876	1.21959e-06
PDK1	-5.62436	1.00975e-06	Loss	2378.75	885.482	-1.42567	6.01796e-05
ADAMTSL4	5.60979	1.08979e-06	Gain	71.7835	383.271	2.41664	0.000100768
MCL1	5.60979	1.08979e-06	Gain	8796.2	19313.6	1.13467	0.00063753
BCL7A	-5.56949	1.34756e-06	Loss	2113.84	717.254	-1.55931	2.25264e-05
BRCA2	-5.51318	1.80253e-06	Loss	5812.84	2914.96	-0.995765	0.00408024
B3GNT8	5.49952	1.92596e-06	Gain	118.182	1134.48	3.26295	3.74761e-17
DNMT3A	5.48383	2.0971e-06	Gain	588.543	2171.5	1.88347	2.72002e-07
KIT	5.47269	2.19235e-06	Gain	8.62779	83.1961	3.26945	0.00345726
IKZF2	-5.47379	2.19494e-06	Loss	4845.75	1155.99	-2.06759	2.31599e-06
RNF213	5.4701	2.21658e-06	Gain	2862.88	7195.91	1.32971	0.000280838
MERTK	5.44691	2.50752e-06	Gain	2.98966	58.7119	4.2956	0.00312341
RHOQ	5.38552	3.44668e-06	Gain	1271.41	3892.18	1.61415	1.06894e-06
NOG	-5.35698	3.99534e-06	Loss	152.452	1.49865	-6.66855	2.97223e-12
BAHCC1	-5.32867	4.56717e-06	Loss	12316.2	1959.5	-2.652	5.6801e-17
PLEKHO1	5.31279	4.89199e-06	Gain	116.353	518.319	2.15533	7.79417e-06
CHAC1	-5.30001	5.22929e-06	Loss	551.826	1.45221	-8.56982	1.72454e-10
P2RX7	-5.2936	5.37137e-06	Loss	191.973	3.22812	-5.89407	2.81961e-05
FOXC1	5.2827	5.6541e-06	Gain	51.8117	393.156	2.92375	1.96828e-08
PPP4R1	5.23872	7.02042e-06	Gain	3127.58	7354.56	1.23359	0.000250911
DARS	-5.22941	7.2666e-06	Loss	4554.86	2356.92	-0.950507	0.00876385
CMTM3	5.19669	8.49409e-06	Gain	2759.86	6516.84	1.23958	0.000508225
CMTM1	5.19669	8.49409e-06	Gain	771.978	3172.22	2.03886	0.00116951
TSKU	5.19021	8.72759e-06	Gain	152.163	31.7475	-2.26091	0.0087901
SIGLEC6	-5.18733	8.79584e-06	Loss	512.186	167.812	-1.60982	0.000769367
NFATC1	5.15945	9.98298e-06	Gain	2511.84	6112.58	1.28304	0.000128046
MYB	-5.11069	1.26365e-05	Loss	22194.2	4338.49	-2.35491	0.00195857
GLUL	-5.05814	1.60578e-05	Loss	18582.2	6263.87	-1.5688	8.23283e-07
POLD2	-5.03591	1.77402e-05	Loss	8314.94	3166.76	-1.3927	0.00081243
IRF1	4.98052	2.29255e-05	Gain	755.786	2729.71	1.8527	8.74117e-08
LTB	4.97723	2.3225e-05	Gain	39.5394	183.565	2.21493	0.00174211
KLF3	4.94914	2.61435e-05	Gain	1171.39	2129.79	0.862495	0.0083108
PPP1R16B	4.9492	2.62041e-05	Gain	64.753	3367.24	5.70047	2.24954e-49
HS6ST1	-4.93935	2.71387e-05	Loss	4142.9	932.276	-2.15181	1.67405e-10
NLRX1	4.88496	3.45757e-05	Gain	145.598	541.824	1.89584	5.51824e-05
MPZL3	4.88291	3.47656e-05	Gain	69.2312	412.665	2.57548	8.79804e-07
GIMAP6	4.88298	3.48384e-05	Gain	137.571	816.826	2.56985	1.68819e-09
CR1	4.88114	3.49938e-05	Gain	154.694	4514.81	4.86717	2.2968e-41
TNFRSF1A	4.87745	3.5566e-05	Gain	3189.64	6114.67	0.938882	0.00957534
LCP2	4.87623	3.56124e-05	Gain	3122.71	9294.52	1.57358	9.47726e-07
BRPF3	4.8536	3.94486e-05	Gain	546.515	1443.34	1.40108	0.000209788
SFXN5	4.82683	4.42827e-05	Gain	387.261	2374.27	2.61611	6.50964e-14
UBE2J1	4.82404	4.48019e-05	Gain	4511.44	15693.7	1.79853	1.51393e-08
RNF166	4.81223	4.74199e-05	Gain	816.12	2521.76	1.62758	2.68496e-06
ARHGEF1	4.76609	5.73834e-05	Gain	7437.29	16417.3	1.14237	0.00059945
INSR	-4.76617	5.74913e-05	Loss	3136.52	714.716	-2.13372	9.79146e-10
PTP4A3	4.75717	5.9573e-05	Gain	148.485	1451.32	3.28897	1.16487e-17
CCR3	4.73756	6.43334e-05	Gain	6.11162	1191.85	7.60744	1.17983e-30
LAIR1	4.71575	7.04619e-05	Gain	3848.19	9784.13	1.34627	3.21591e-05
COTL1	4.70764	7.2928e-05	Gain	11234	25185.4	1.16472	8.10744e-05
BPI	4.69778	7.58853e-05	Gain	275.412	4293.2	3.96239	1.03198e-23
STXBP2	4.68223	8.10957e-05	Gain	2819.55	6359.4	1.17342	0.000642222
ALS2	-4.67916	8.17123e-05	Loss	11611.4	2955.66	-1.97399	1.04962e-08
BTG2	4.65322	9.13599e-05	Gain	163.852	4117.16	4.65119	2.52834e-38
VEGFA	-4.64271	9.54426e-05	Loss	3115.63	783.618	-1.9913	5.52667e-09
BHLHE22	-4.64041	9.62133e-05	Loss	226.365	2.81694	-6.32838	1.56292e-14
IFNAR2	4.62921	0.000100539	Gain	485.334	1477.88	1.60648	1.54448e-05
IL10RB	4.62921	0.000100539	Gain	1546.94	4629.25	1.58137	0.00321404
MR1	-4.62585	0.000101975	Loss	483.782	2326	2.26542	7.71382e-11
NCOA3	4.62213	0.0001034	Gain	2912.41	16863.3	2.5336	6.75368e-16
VLDLR	-4.61897	0.000104777	Loss	1379.2	539.672	-1.35368	0.000419577
IRF7	4.61502	0.000106361	Gain	122.518	491.653	2.00465	2.99948e-05
CDCA5	4.59618	0.000115286	Gain	3349.5	1576.59	-1.08714	0.0022198
MYD88	4.58313	0.000122237	Gain	229.947	4189.12	4.18727	2.77532e-32
ACAA1	4.58313	0.000122237	Gain	1651.79	3683.38	1.157	0.00368683
ITGB2	4.56733	0.000130276	Gain	1751.26	29956.1	4.09639	3.62733e-36
ITGB2-AS1	4.56733	0.000130276	Gain	3.16216	562.751	7.47544	1.20303e-27
NPAS1	-4.56609	0.000130413	Loss	239.744	38.8773	-2.62449	3.27106e-05
BCL2A1	4.557	0.000135522	Gain	81.3752	1773.86	4.44616	2.36939e-30
SLC43A1	-4.53193	0.000149189	Loss	4299.97	1591.9	-1.43358	2.42532e-05
LRRC8B	-4.47895	0.00018483	Loss	1383.24	641.248	-1.10909	0.0048323
SLC2A5	4.45569	0.000202903	Gain	167.924	14115.2	6.3933	1.28499e-28
H6PD	4.45569	0.000202903	Gain	1371.88	8441.19	2.6213	3.94014e-05
ARRB1	4.4493	0.000206804	Gain	524.694	3618.28	2.78576	9.18953e-17
IQCE	4.44055	0.000214067	Gain	813.967	1693.77	1.0572	0.00689444
SPRY2	4.43248	0.000221845	Gain	1344.83	3751.11	1.47989	0.00788358
SPTBN2	-4.42764	0.000226484	Loss	823.857	114.926	-2.84169	1.26019e-11
ELK3	4.42617	0.000227635	Gain	227.99	677.965	1.57224	0.00033277
CD38	4.41566	0.000237726	Gain	1.97239	2879.54	10.5117	3.56711e-82
CHPF	4.40885	0.000244046	Gain	628.186	1742.56	1.47194	9.19396e-05
TFEB	4.40944	0.000244233	Gain	182.868	875.798	2.2598	2.34602e-08
PRSS36	4.40632	0.000246266	Gain	38.567	221.195	2.51988	0.000129857
CEACAM21	4.39084	0.000261975	Gain	11.6899	146.28	3.64539	1.49139e-05
SEMA4A	4.3697	0.000283541	Gain	5199.84	2218.19	-1.22908	0.000298667
MEX3A	4.3697	0.000283541	Gain	491.945	216.791	-1.18219	0.00983814
GUSBP11	-4.36458	0.000288076	Loss	911.836	2381.65	1.38511	7.09788e-05
BCL11B	-4.35795	0.000295954	Loss	515.586	93.3178	-2.46599	1.53809e-07
CD69	-4.35262	0.000302239	Loss	857.254	387.828	-1.1443	0.00901415
SIGLEC8	-4.35119	0.000302454	Loss	98.9529	13.9535	-2.82611	0.004297
IFFO1	4.32781	0.000333918	Gain	431.814	1594.29	1.88443	2.09107e-07
C1orf127	4.27685	0.000403728	Gain	18.1318	144.149	2.99097	0.000245087
DUSP6	4.27265	0.000410104	Gain	2115.15	8673.65	2.03588	1.30272e-10
SH3BGRL3	-4.2728	0.000410474	Loss	4768.13	16811.4	1.81794	5.45375e-06
LIPE-AS1	4.2659	0.000420065	Gain	6.26931	129.798	4.37182	2.66193e-06
DTX4	4.25631	0.000437111	Gain	141.524	1181.87	3.06195	6.99243e-15
DEDD2	4.25104	0.000444764	Gain	555.85	1341.42	1.27099	0.00116433
ZNF710	4.23882	0.000466789	Gain	869.164	2577.65	1.56836	9.33056e-06
CA8	-4.23174	0.000478769	Loss	1729.92	216.853	-2.99592	6.00595e-17
IL4R	4.22291	0.000496791	Gain	638.34	1476.87	1.21015	0.00151001
IKBIP	-4.21256	0.000516183	Loss	1183.92	442.952	-1.41835	0.000328309
APAF1	-4.21256	0.000516183	Loss	2717.62	5521.72	1.02277	0.00329584
APLP2	4.19545	0.000550498	Gain	7561.72	35112.7	2.2152	1.84883e-08
KCTD12	4.1929	0.000554233	Gain	1136.97	11536	3.34288	8.58959e-25
PAK1	4.17482	0.000594821	Gain	2311.12	7113.32	1.62193	9.54367e-07
LAPTM5	4.17203	0.000600363	Gain	11513.8	31284.7	1.4421	1.22e-05
DSE	4.16096	0.00062655	Gain	77.3941	1217.36	3.97538	2.57476e-22
CYTH4	-4.15421	0.000641573	Loss	1199.59	2746.32	1.19495	0.000763122
RAC2	-4.15421	0.000641573	Loss	11417.7	21288.2	0.898788	0.00458434
NFKBID	4.1316	0.000699926	Gain	488.193	1711.48	1.80972	5.63331e-07
EIF4EBP1	-4.11927	0.00073005	Loss	4515.14	1282.75	-1.81553	4.47901e-08
FAM63A	-4.11585	0.0007357	Loss	785.365	2822.39	1.84548	2.40225e-06
IL6R	4.11542	0.000736037	Gain	4127.44	11518.4	1.48062	5.26159e-05
CYP1B1	4.10592	0.000762662	Gain	1173.28	2353.23	1.00409	0.00766201
GHRL	4.09077	0.00080077	Gain	38.7632	971.626	4.64764	3.37004e-25
DHRS3	4.07539	0.000843927	Gain	1.53118	2287.77	10.5451	9.69354e-10
NCF4	4.05872	0.00090159	Gain	8722.97	23166.4	1.40914	9.79066e-05
CYLD	4.03291	0.000987891	Gain	923.99	3126.71	1.7587	1.66225e-07
CAP1	-4.03248	0.000988406	Loss	7128.97	15148.7	1.08743	0.00118724
RELL2	4.01292	0.00105032	Unchanged	564.692	239.764	-1.23585	0.00811545
FARSA	-4.01101	0.00105546	Unchanged	7616.83	3121.93	-1.28675	0.000280019
PACSIN3	-3.99226	0.00113443	Unchanged	171.314	28.1957	-2.6031	0.000374225
LONRF2	-3.96769	0.00124043	Unchanged	317.917	29.9454	-3.40825	1.25181e-08
MCM6	-3.96639	0.00124567	Unchanged	9141.45	4322.51	-1.08055	0.00168083
TMEM201	3.96402	0.00125652	Unchanged	1476.68	616.263	-1.26074	0.000873135
AP1AR	-3.96042	0.001274	Unchanged	1542.17	745.834	-1.04804	0.00847244
TGFB1	3.95651	0.00129339	Unchanged	4117.58	8165.19	0.98769	0.00492595
CEACAM4	3.94006	0.00136472	Unchanged	1.48619	95.6185	6.0076	1.54556e-07
CSNK1E	3.92176	0.00145287	Unchanged	1978.56	976.719	-1.01844	0.00790691
ATP6V0A1	3.92139	0.00145332	Unchanged	2912.39	5656.66	0.957746	0.00586847
KCNC4	3.91859	0.00146314	Unchanged	436.345	115.619	-1.91609	3.17732e-05
PLCL2	3.91887	0.00146321	Unchanged	654.215	1661.18	1.34437	0.000282838
CRIM1	-3.91133	0.00150053	Unchanged	613.492	118.845	-2.36796	1.79115e-07
EGR2	3.90545	0.00153191	Unchanged	16.1382	137.987	3.09598	0.00455464
DOK2	3.90024	0.0015559	Unchanged	669.999	3366.11	2.32885	6.23071e-12
PLD1	-3.894	0.00158887	Unchanged	1426.42	433.826	-1.71721	0.00462984
ADD3	3.85181	0.00182187	Unchanged	2674.11	8356.49	1.64384	3.28154e-07
EEFSEC	-3.81858	0.00204564	Unchanged	1111.93	464.419	-1.25956	0.00671419
PGD	3.81553	0.00205826	Unchanged	5141.37	29465.2	2.51879	3.56374e-16
PTGER4	-3.80939	0.00209709	Unchanged	462.898	131.215	-1.81876	0.000168314
SLC9A1	3.80893	0.00209869	Unchanged	955.85	2997.72	1.64901	1.98063e-06
TOMM70A	-3.80449	0.00212485	Unchanged	7221.8	3557.24	-1.0216	0.00492595
LIMD2	3.80237	0.00213837	Unchanged	2437.14	5988.38	1.29698	0.000116983
PARVG	3.7815	0.0022855	Unchanged	4462.74	9416.79	1.07731	0.00141197
ITGAX	3.77084	0.00236993	Unchanged	69.4699	4324.16	5.95989	1.32808e-54
MYO1F	3.76144	0.00244241	Unchanged	5416.14	15848	1.54896	1.28212e-06
ALDH18A1	-3.75842	0.00246152	Unchanged	6565.22	3147.34	-1.06071	0.00574432
CHST10	-3.75428	0.00249987	Unchanged	381.383	147.329	-1.3722	0.00921434
AGPAT5	-3.74921	0.0025428	Unchanged	5212.15	2736.82	-0.929376	0.00908186
SKOR1	-3.74602	0.00257261	Unchanged	412.686	151.362	-1.44704	0.00640638
GNS	3.74145	0.00260875	Unchanged	1727.53	4211.49	1.28562	0.000190236
WRN	-3.71255	0.00286804	Unchanged	2375.39	1191.12	-0.995847	0.00259438
LYN	3.70695	0.00292009	Unchanged	1755.22	7255.85	2.0475	1.86473e-10
EML6	-3.69797	0.00301919	Unchanged	232.336	69.5411	-1.74027	0.00611843
CORO2A	-3.69122	0.00307981	Unchanged	6936.19	3332.4	-1.05758	0.00238245
FAM212B	3.68669	0.00312398	Unchanged	46.265	379.788	3.0372	1.44066e-08
PPP1R3B	-3.67967	0.0032014	Unchanged	719.999	1556.88	1.1126	0.00399098
ATP10D	-3.67249	0.00326954	Unchanged	154.174	455.522	1.56296	0.00174211
MEGF9	3.66383	0.00336182	Unchanged	919.337	7215.58	2.97245	4.8384e-20
CREB3L2	-3.65971	0.00337914	Unchanged	3496.14	9481.42	1.43934	1.31367e-05
SH2D3C	3.65979	0.0033814	Unchanged	1194.56	2534.32	1.08512	0.000829482
TOR2A	3.65979	0.0033814	Unchanged	432.412	955.417	1.14372	0.00658031
POLN	3.64893	0.00349639	Unchanged	15.7458	119.432	2.92315	0.0024393
MXD4	3.64893	0.00349639	Unchanged	513.9	1195.91	1.21855	0.00616051
ITPR2	3.63716	0.00364208	Unchanged	4943.72	18285.7	1.88705	1.68669e-09
METTL7A	-3.5974	0.00416116	Unchanged	345.882	1156.12	1.74093	5.74177e-06
SLC4A8	-3.59255	0.00420509	Unchanged	113.144	612.992	2.43771	9.96943e-08
HPCAL1	3.56591	0.00455873	Unchanged	1258.32	4798.33	1.93103	6.74777e-09
OSBPL5	3.56549	0.00455975	Unchanged	2166.23	772.271	-1.48801	8.59918e-05
CARS	3.56549	0.00455975	Unchanged	2711.41	1176.93	-1.20402	0.000217867
LAX1	-3.55633	0.00467595	Unchanged	195.569	35.2293	-2.47282	0.000389924
NAT8L	3.55584	0.00468031	Unchanged	1869.7	916.811	-1.02811	0.00625468
GPR162	3.54872	0.00478236	Unchanged	31.4713	211.128	2.74601	4.83672e-05
SLAMF8	3.53813	0.00493314	Unchanged	91.4827	532.332	2.54075	4.08722e-08
FCRL6	3.53813	0.00493314	Unchanged	2.64846	54.8954	4.37346	0.00371032
GNAI1	3.52778	0.00510237	Unchanged	188.137	1224.71	2.70259	3.81092e-07
EIF2B3	-3.52436	0.00516404	Unchanged	1171.12	413.592	-1.50161	0.000108509
B4GALT1	3.52295	0.00517768	Unchanged	2427.36	6179.4	1.34808	8.61405e-05
MSH2	-3.5208	0.00521034	Unchanged	3542.7	1642.59	-1.10887	0.00180564
IFT57	-3.51999	0.0052217	Unchanged	2248.25	789.864	-1.50913	2.40125e-05
UBL3	3.5136	0.00532033	Unchanged	1165.47	2977.57	1.35322	0.000111374
EMILIN2	-3.49674	0.00557866	Unchanged	515.563	22.1681	-4.53959	1.14471e-17
FARP2	-3.49126	0.00565468	Unchanged	522.29	213.423	-1.29113	0.00400118
TRIT1	-3.49091	0.00565709	Unchanged	1273.56	555.742	-1.19638	0.00255419
MARCKSL1	3.49172	0.00565733	Unchanged	1227.73	5156.84	2.07049	0.000308045
CMSS1	-3.48193	0.00579481	Unchanged	2511.24	641.799	-1.96821	1.37906e-08
RGS2	-3.47963	0.00581968	Unchanged	47.9922	925.411	4.26922	2.93184e-22
SAMSN1	-3.47535	0.00588817	Unchanged	1235	4112.88	1.73564	1.41548e-07
GNA15	-3.4642	0.00608294	Unchanged	4349.96	1577.15	-1.46368	1.42855e-05
ZBTB21	-3.45283	0.00626822	Unchanged	1751.3	791.248	-1.14622	0.00259086
LINC00957	3.4474	0.00637423	Unchanged	4.73823	58.212	3.61889	0.00907899
BATF3	-3.43685	0.00660032	Unchanged	431.515	52.1748	-3.04799	1.41772e-05
LGALS12	3.42441	0.00683634	Unchanged	1565.68	4154.38	1.40785	2.81639e-05
ABHD2	3.42022	0.00691975	Unchanged	3433.93	9462.15	1.46231	8.24707e-06
SLC2A3	-3.41372	0.00704077	Unchanged	1617.5	3899.24	1.26943	0.000464341
REL	3.41115	0.00709575	Unchanged	544.411	1377.17	1.33894	0.00048849
ASIC1	3.40688	0.00718454	Unchanged	2431.77	612.173	-1.98999	9.79806e-09
PSMG1	-3.39814	0.0073349	Unchanged	2862.19	1176.94	-1.28208	5.84408e-05
TRIB3	-3.3982	0.00733918	Unchanged	4145.61	548.595	-2.91777	4.42798e-18
B4GALT2	-3.39217	0.00748464	Unchanged	1717.55	376.875	-2.18819	1.33462e-09
SLCO4A1	-3.37116	0.00798372	Unchanged	1927.57	522.656	-1.88285	1.20418e-07
PM20D2	-3.3695	0.00800963	Unchanged	7272.54	3781.82	-0.943377	0.00776524
SKA3	-3.36581	0.0080701	Unchanged	1694.31	722.939	-1.22876	0.00107543
RFX2	-3.36011	0.00821266	Unchanged	575.421	236.642	-1.28191	0.00548606
ACAP3	3.35775	0.00825739	Unchanged	1943.68	943.553	-1.04262	0.0051803
ADORA3	-3.3452	0.00857358	Unchanged	56.9612	311.319	2.45034	2.85937e-05
MYBL2	-3.3233	0.00910343	Unchanged	6167.24	3261.58	-0.919053	0.00830003
TTYH3	3.32241	0.00911536	Unchanged	1485.52	3382.48	1.18712	0.000871741
ARHGAP25	-3.31	0.00945762	Unchanged	1841.91	3691.32	1.00293	0.0045628
DAPK2	3.31035	0.00946003	Unchanged	2.51347	864.119	8.42541	8.18231e-43
FANCE	3.30572	0.00956749	Unchanged	747.17	317.633	-1.23408	0.00365943
BAIAP2-AS1	3.28347	0.0101881	Unchanged	689.919	2455.26	1.83138	1.23926e-07
ATG16L2	3.27992	0.0102494	Unchanged	2129.6	5765.88	1.43696	0.000161245
TNFSF9	3.27881	0.0102673	Unchanged	11.8413	482.817	5.34958	2.7739e-10
RALB	3.27711	0.010299	Unchanged	2254.15	4643.98	1.04278	0.00319664
ITGB7	-3.25817	0.0108464	Unchanged	215.191	8721.16	5.34083	6.29186e-16
GAA	3.25398	0.0109996	Unchanged	316.119	1279.85	2.01743	0.00125052
ABCC4	-3.24889	0.0111186	Unchanged	3556.2	1214.7	-1.54974	4.12535e-06
SLC5A3	3.24417	0.0112208	Unchanged	1382.89	2974.92	1.10516	0.0024938
DUSP22	3.23953	0.0113689	Unchanged	411.82	1111.64	1.43261	0.00098005
KCNH2	-3.23065	0.0116382	Unchanged	8256.12	1623.75	-2.34613	0.000676323
JAK2	3.23067	0.0116455	Unchanged	785.316	3918.92	2.31911	2.42471e-12
TRIM38	-3.22633	0.0117699	Unchanged	1471.34	5764.47	1.97006	1.33462e-09
LRPAP1	3.22459	0.0118212	Unchanged	2856.42	6651.51	1.21948	0.00368683
PRAM1	3.21777	0.0120225	Unchanged	6218.78	16891.4	1.44158	5.76436e-06
BACH2	3.21314	0.012126	Unchanged	39.2621	421.415	3.42403	5.8997e-11
FAM46C	-3.21343	0.0121304	Unchanged	4475.63	355.425	-3.65447	4.1572e-21
CNR2	-3.21067	0.0121849	Unchanged	731.646	162.464	-2.17102	5.51171e-07
SGSM2	3.20036	0.0125311	Unchanged	769.331	1558.55	1.01852	0.00964318
CCBL1	-3.20017	0.0125312	Unchanged	412.917	135.992	-1.60233	0.00195063
CCR5	3.19386	0.0127609	Unchanged	1.53118	149.188	6.60634	2.45455e-10
FNIP2	3.18922	0.0128937	Unchanged	326.917	1163.91	1.83199	1.74333e-06
PIK3R6	3.18529	0.0129829	Unchanged	347.641	831.189	1.25758	0.00816707
DEPTOR	-3.18278	0.0130398	Unchanged	171.516	7.14236	-4.5858	2.07486e-08
LDLRAP1	-3.18278	0.0130398	Unchanged	918.196	398.239	-1.20517	0.00447182
SSX2IP	-3.18303	0.0130414	Unchanged	1565.35	621.813	-1.33193	0.000417234
LINC00649	3.18136	0.0130909	Unchanged	87.8941	269.919	1.61869	0.00660452
FUT7	3.17164	0.0134481	Unchanged	1791.49	389.135	-2.20281	0.00930758
CD82	-3.16271	0.0138039	Unchanged	431.53	149.491	-1.5294	0.00194859
SLC17A9	-3.15272	0.0141191	Unchanged	4787.46	1324.5	-1.85382	1.72161e-08
CTBS	-3.14611	0.0143771	Unchanged	589.734	1388.92	1.23583	0.00144556
SIRPB1	-3.14548	0.0143986	Unchanged	377.711	4758.81	3.65525	4.67667e-27
SPNS3	-3.13979	0.0145874	Unchanged	1348.45	22.1681	-5.92667	8.77446e-40
KDSR	-3.1306	0.0149371	Unchanged	2732.73	1199.68	-1.1877	0.000940145
TMEM92	3.12352	0.015224	Unchanged	13.4385	569.381	5.40495	4.8294e-21
HIC1	3.09539	0.0163931	Unchanged	17.3494	5416.34	8.28629	6.4264e-82
TLR9	3.05361	0.0183149	Unchanged	622.855	71.3624	-3.12566	1.67109e-10
FKBP4	-3.04837	0.0185594	Unchanged	8882.41	3754.22	-1.24244	0.000280936
TXNIP	-3.03877	0.019025	Unchanged	8185.88	22341.9	1.44854	5.77403e-06
SLC16A3	3.03222	0.0194078	Unchanged	3485.22	9135.79	1.39028	3.37533e-05
FBXL5	3.02041	0.0200624	Unchanged	1214.56	4159.72	1.77605	6.61239e-08
TNFAIP2	-3.01854	0.0201627	Unchanged	577.495	6727.88	3.54227	1.00855e-10
SEMA3G	-3.01212	0.0204977	Unchanged	161.19	11.6352	-3.79219	2.31919e-06
PHF7	-3.01212	0.0204977	Unchanged	516.149	124.742	-2.04885	1.66633e-05
FOXRED2	3.01101	0.0205551	Unchanged	1542.76	766.115	-1.00988	0.00848324
PRDM1	3.00846	0.020698	Unchanged	65.5378	655.771	3.32279	3.69476e-13
LEO1	-3.00521	0.0208594	Unchanged	4832.61	2321.96	-1.05746	0.00258805
CCND3	-3.002	0.0210197	Unchanged	4472.24	8433.12	0.91507	0.00887251
WSB1	-2.99283	0.0215114	Unchanged	3661.48	11283.8	1.62376	3.96761e-07
FAM129A	-2.98837	0.0217027	Unchanged	3854.58	2115.9	-0.865303	0.00960365
SETD7	-2.98132	0.0220324	Unchanged	2456.15	1237.98	-0.988414	0.00855952
DPF1	-2.98157	0.0220396	Unchanged	124.516	13.7173	-3.18227	0.00030168
KIF1B	2.97197	0.0224842	Unchanged	334.824	796.434	1.25015	0.00388516
TAPT1-AS1	2.97087	0.0225144	Unchanged	18.1981	117.22	2.68736	0.00540373
BIN2	-2.9563	0.0233695	Unchanged	2517.65	6571.89	1.38423	2.04226e-05
DKC1	2.95611	0.0233711	Unchanged	8361.11	4183.19	-0.999092	0.00411146
MAD1L1	2.95057	0.0236498	Unchanged	1696	621.567	-1.44815	0.000186412
SLC9A3R1	2.94885	0.0237362	Unchanged	3759.2	9112.33	1.2774	0.00017514
MTMR3	-2.93604	0.0246234	Unchanged	1822.11	3757.89	1.04431	0.00323178
TTLL3	2.93528	0.0246295	Unchanged	726.314	1732.72	1.25437	0.00733934
NFAM1	2.93386	0.0247155	Unchanged	185.597	1177.65	2.66566	1.195e-10
PLEKHO2	2.9335	0.0247306	Unchanged	881.395	3572.39	2.01903	1.4764e-09
DPH5	-2.93088	0.024886	Unchanged	1277.82	563.423	-1.18139	0.00286166
CACNA2D4	2.92531	0.025212	Unchanged	1157.84	4811.12	2.05494	1.99232e-11
RMI2	-2.92103	0.0254229	Unchanged	855.459	368.162	-1.21636	0.00396531
MND1	-2.91934	0.0255197	Unchanged	1137.67	319.4	-1.83265	9.66857e-06
LRP1	2.91141	0.0260572	Unchanged	65.4441	1198.25	4.19452	0.000428926
STAT6	2.91141	0.0260572	Unchanged	5953.27	12194.7	1.0345	0.00294139
CCNL1	2.90414	0.0265279	Unchanged	4978.42	9728.2	0.966485	0.00492595
PCYOX1L	2.89824	0.0269534	Unchanged	712.651	2116.43	1.57036	9.1974e-06
GRPEL2	2.89824	0.0269534	Unchanged	3618.16	1681.62	-1.1054	0.00195013
B3GNT5	2.89046	0.0274396	Unchanged	1129.52	2722.79	1.26938	0.00034943
TMEM127	2.88886	0.0275503	Unchanged	1211.93	2855.52	1.23644	0.00042612
SSR3	-2.88466	0.0278035	Unchanged	11494.1	5437.13	-1.07998	0.0070412
CHRNA5	-2.86511	0.0292255	Unchanged	371.525	122.782	-1.59736	0.00243561
DLX2	-2.83911	0.0311513	Unchanged	277.735	62.8652	-2.14337	0.000307275
ABTB1	2.83552	0.0313907	Unchanged	114.276	931.143	3.02648	8.25627e-06
ABI3	2.81065	0.0334139	Unchanged	231.743	969.894	2.0653	3.01673e-07
PHOSPHO1	2.81065	0.0334139	Unchanged	26.2459	145.912	2.47494	0.001923
SCRIB	2.80803	0.0336192	Unchanged	3952.74	1674.12	-1.23946	0.000285625
GARS	-2.79272	0.0349041	Unchanged	11554.7	4122.44	-1.48691	5.20572e-06
LOC401320	-2.79272	0.0349041	Unchanged	396.362	1178.23	1.57174	0.000272774
ASNS	-2.79281	0.034912	Unchanged	4916.19	526.348	-3.22345	6.11018e-10
TIRAP	2.79218	0.0349275	Unchanged	287.177	712.766	1.31149	0.00359343
SNAI1	-2.79219	0.0349444	Unchanged	141.974	31.2953	-2.18162	0.0053274
TRIM65	2.79152	0.0349818	Unchanged	3561.43	1615.72	-1.14028	0.00121916
GNB1L	-2.7724	0.0366519	Unchanged	595.821	168.222	-1.82452	0.00411728
FCER1G	2.77091	0.036757	Unchanged	288.929	3858.74	3.73934	0.00158247
EVL	-2.77094	0.0367807	Unchanged	1941.75	4526.79	1.22113	0.000346931
PREX1	2.75151	0.0383906	Unchanged	2198.19	5661.51	1.36487	1.53909e-05
ALAS1	2.74342	0.0389945	Unchanged	2727.44	6759.47	1.30936	8.33477e-05
MLST8	2.73332	0.0398605	Unchanged	3161.44	1427.24	-1.14735	0.00209651
FUCA1	-2.73258	0.0399312	Unchanged	484.887	4266.5	3.13733	9.88141e-21
EHBP1L1	-2.73212	0.039958	Unchanged	2271.74	6195.39	1.44739	0.000820444
FAM89B	-2.73212	0.039958	Unchanged	519.236	1474.72	1.50597	0.0088919
RGS1	-2.73151	0.039967	Unchanged	35.4835	283.813	2.99972	0.000212978
POLD4	-2.73017	0.0400645	Unchanged	357.417	2112.78	2.56346	0.0028466
GPR160	-2.71745	0.0414137	Unchanged	2317.91	5571.11	1.26514	0.000153316
TMEM63A	2.71661	0.0414608	Unchanged	876.855	3374.77	1.94438	7.17978e-09
SGK223	-2.7155	0.0414842	Unchanged	439.898	1237.57	1.49228	0.000139619
SIDT1	-2.71297	0.041744	Unchanged	698.858	284.459	-1.29678	0.00366359
ITGAM	2.70937	0.0420435	Unchanged	222.463	11251.4	5.66039	2.42642e-56
ATF3	-2.70681	0.042243	Unchanged	398.835	33.8133	-3.56013	5.53183e-11
PPARD	2.70614	0.0422792	Unchanged	181.744	1136.33	2.6444	1.17768e-11
ORC1	-2.70394	0.0424044	Unchanged	3138.98	1594.12	-0.977532	0.00816707
LRRC8C	-2.70033	0.0427104	Unchanged	1516.21	384.881	-1.97799	1.09598e-07
C1orf21	-2.67341	0.0454031	Unchanged	449.288	146.412	-1.61761	0.00104005
PPA1	2.668	0.0458748	Unchanged	12395.9	6169.23	-1.00671	0.00361195
OSTF1	-2.66807	0.0458845	Unchanged	1119.38	2485.49	1.15082	0.000255653
PRDX1	-2.66437	0.0462482	Unchanged	4654.82	1699.16	-1.4539	0.00650825
HIP1	2.66178	0.0464612	Unchanged	127.63	587.412	2.20241	1.44419e-06
PLOD1	2.65499	0.0472402	Unchanged	1238.34	2561.34	1.04849	0.0051528
COL23A1	2.65422	0.0472652	Unchanged	2228.38	4349.42	0.964827	0.00647092
BST1	2.6515	0.0475626	Unchanged	24.6636	497.899	4.3354	1.41391e-16
FAM200B	2.6515	0.0475626	Unchanged	89.7278	387.837	2.11182	3.16286e-05
JDP2	2.64933	0.047807	Unchanged	696.18	278.142	-1.32364	0.00286166
RBM28	-2.64525	0.0481755	Unchanged	3313.54	1651.46	-1.00463	0.00554673
CCND1	2.64564	0.0482043	Unchanged	2116.73	5411.51	1.35419	5.82381e-05
HCK	2.64372	0.0483512	Unchanged	296.531	2412.16	3.02407	1.04105e-17
XPO5	-2.6385	0.0488143	Unchanged	5171.77	2524.44	-1.03469	0.00285225
C9orf91	2.62978	0.0496006	Unchanged	1136.92	364.934	-1.63942	3.02138e-05
SLC1A5	-2.6107	0.0516217	Unchanged	11521.2	5722.68	-1.00952	0.00333439
ZBTB7B	-2.60782	0.0518824	Unchanged	4651.54	11792.5	1.34209	0.000226915
PRRT4	-2.60038	0.0526776	Unchanged	634.549	29.3417	-4.43471	1.18516e-19
MZB1	-2.6004	0.0526956	Unchanged	1251.17	39.1523	-4.99804	2.91961e-06
CLEC5A	-2.59757	0.0530877	Unchanged	34.865	191.142	2.45479	0.000321907
TNFRSF8	-2.5939	0.053524	Unchanged	3113.21	683.416	-2.18757	9.83442e-08
CPEB4	-2.58786	0.0541994	Unchanged	414.192	1332.36	1.68561	5.2473e-06
SLC22A18	2.5852	0.0544382	Unchanged	41.273	211.667	2.35853	0.00745713
LRFN4	-2.58427	0.0545407	Unchanged	1558.57	689.276	-1.17706	0.00201877
CPQ	2.57249	0.055923	Unchanged	36.9548	333.511	3.1739	1.47678e-08
RPS6KA1	2.57251	0.0559421	Unchanged	6723.85	15713.6	1.22465	0.000204666
SH3RF1	2.56781	0.0565681	Unchanged	155.118	848.82	2.45209	2.95396e-09
GPD1L	-2.56614	0.0567469	Unchanged	2617.49	888.921	-1.55806	7.65373e-06
DAPP1	2.56317	0.0570258	Unchanged	578.777	3545.65	2.61497	6.8001e-15
MGLL	-2.5599	0.0573786	Unchanged	361.548	52.9534	-2.77139	3.57197e-07
CDC45	-2.55237	0.0582556	Unchanged	2489.57	1138.13	-1.12922	0.00040109
IGSF9B	-2.55054	0.0583962	Unchanged	684.477	116.554	-2.554	1.04086e-09
TLDC2	2.54317	0.0592625	Unchanged	15.1634	261.899	4.11035	3.65357e-10
CHML	-2.541	0.0595122	Unchanged	3717.68	1626.65	-1.1925	0.00165069
PXK	-2.52175	0.0619809	Unchanged	6499.74	3419.15	-0.926747	0.00966361
CTH	-2.51986	0.062217	Unchanged	219.372	62.5676	-1.80989	0.00460613
PTGS1	2.51469	0.0629631	Unchanged	2112.52	9163.37	2.11691	8.02431e-12
HEATR1	-2.50921	0.0636497	Unchanged	6178.35	2996.98	-1.04371	0.00282549
CLIP2	2.50805	0.0638207	Unchanged	526.964	1699.76	1.68956	3.88909e-06
ZMYND19	2.501	0.0645658	Unchanged	1763.19	749.254	-1.23466	0.000926883
MTHFD1	-2.49181	0.0658287	Unchanged	4311.6	1913.39	-1.17209	0.00933699
BMP6	-2.48795	0.0663938	Unchanged	129.284	25.5275	-2.34043	0.00509579
HELZ2	2.48238	0.0670049	Unchanged	79.6811	271.488	1.76858	0.00301051
ZBTB47	2.4822	0.0670138	Unchanged	232.252	2667.99	3.52199	5.02752e-15
PIK3R5	2.47827	0.0676534	Unchanged	594.137	3169.81	2.41553	1.21258e-12
AARS	-2.47676	0.0678113	Unchanged	8128.54	2457.15	-1.72601	1.16515e-07
BHLHE40	2.47617	0.067898	Unchanged	549.763	1783.51	1.69784	9.79066e-05
ITGA6	-2.47043	0.0687637	Unchanged	734.977	2115.99	1.52556	3.54639e-05
ACBD6	-2.46964	0.0688371	Unchanged	1911.23	925.811	-1.04571	0.00652924
SUPV3L1	-2.46629	0.0692106	Unchanged	2682.19	1225.99	-1.12946	0.001923
ACOT11	2.46072	0.069941	Unchanged	244.222	846.772	1.79378	1.62586e-05
RALGAPA2	-2.45192	0.0713009	Unchanged	5289.19	9941.68	0.910443	0.00985683
ALDH1B1	2.44765	0.0719656	Unchanged	1833.13	811.763	-1.17517	0.0010726
FAM216A	-2.43934	0.0732746	Unchanged	1761.14	621.856	-1.50185	4.05367e-05
RRP1	2.43694	0.0736271	Unchanged	1817.39	888.615	-1.03224	0.00616051
MMP24-AS1	2.43466	0.0739161	Unchanged	159.121	718.592	2.17505	6.23067e-07
RFC3	-2.42904	0.0747553	Unchanged	4368.87	2167.19	-1.01143	0.00192773
DEPDC7	-2.42617	0.0750076	Unchanged	643.219	141.114	-2.18845	8.09781e-07
ERMAP	-2.42589	0.0750108	Unchanged	181.219	696.249	1.94187	6.75589e-06
TGFA	-2.4263	0.0750345	Unchanged	71.1735	261.117	1.87529	0.0016558
RBFA	-2.42411	0.0752691	Unchanged	2169.64	859.377	-1.33609	0.000191724
TBC1D10C	-2.42112	0.075548	Unchanged	1257.74	2617.75	1.05749	0.00364424
RHOBTB1	-2.41625	0.0764137	Unchanged	178.445	538.132	1.59248	0.00074435
STK38L	2.41532	0.076554	Unchanged	3145.87	9373.36	1.57511	1.0168e-06
PDLIM2	2.41129	0.0772662	Unchanged	969.17	2437.77	1.33074	0.000184626
GNAI2	2.40744	0.0779739	Unchanged	11355.3	21258.6	0.904677	0.00268142
PEX5	-2.40685	0.0780587	Unchanged	2311.68	817.666	-1.49936	1.67952e-05
PKN1	2.40101	0.0789608	Unchanged	3748.16	9988.81	1.41413	1.68635e-05
ATP6V0D1	2.3979	0.0794064	Unchanged	1317.74	3197.11	1.2787	0.000471671
EPDR1	-2.39432	0.0799853	Unchanged	792.821	357.682	-1.14832	0.00796763
CAMKK1	2.39223	0.0803003	Unchanged	196.23	1472.42	2.90758	1.39573e-14
PLEK	-2.39123	0.0804058	Unchanged	3495.84	16513.3	2.23991	8.43064e-13
PPFIA4	-2.3845	0.0814584	Unchanged	24.622	2625.62	6.73657	6.64249e-56
FAM86C2P	-2.38456	0.081502	Unchanged	298.313	82.3299	-1.85734	0.00548606
ELMOD3	-2.37533	0.0829262	Unchanged	346.83	761.715	1.13503	0.00982847
CHEK1	-2.37038	0.0835763	Unchanged	3314.88	1416.24	-1.22689	0.000430351
PTPN22	-2.36997	0.0836252	Unchanged	2267.14	6435.31	1.50514	4.14539e-06
CFLAR	-2.36539	0.0843569	Unchanged	2147.16	7175.12	1.74057	1.44066e-08
LRPPRC	-2.36034	0.0850731	Unchanged	29127.8	12192.1	-1.25645	0.000923868
RHOU	-2.35715	0.0856288	Unchanged	778.117	2147.28	1.46445	4.13505e-05
DUSP5P1	-2.35715	0.0856288	Unchanged	142.966	7.12984	-4.32566	0.000479717
SIGLEC10	2.34477	0.0873982	Unchanged	416.118	1297.82	1.64102	0.000658764
SLC44A1	2.3404	0.0880533	Unchanged	2319.86	8641.42	1.89723	2.59667e-09
MAP4	-2.33914	0.0882765	Unchanged	5885.23	2232.15	-1.39867	0.000284146
PNO1	-2.33914	0.0882765	Unchanged	1362.12	658.632	-1.04831	0.00834368
ADAMTS14	2.33546	0.0890128	Unchanged	2.64846	174.922	6.04541	0.00282638
PTPN6	2.32776	0.09048	Unchanged	6398.62	16134.1	1.33428	4.88785e-05
HEBP1	2.32786	0.0905174	Unchanged	881.163	299.619	-1.55628	0.000161169
HSPA4L	-2.32429	0.091093	Unchanged	1217.31	514.888	-1.24137	0.00253362
SELP	2.32135	0.0914398	Unchanged	1.55869	3933.53	11.3013	1.21794e-52
APBB1IP	2.31044	0.0932859	Unchanged	1111.21	4429.91	1.99514	9.04877e-11
FYB	-2.31016	0.0933238	Unchanged	4551.97	11421.7	1.32721	0.000318421
SESN2	-2.30951	0.0934384	Unchanged	1116.61	334.333	-1.73977	8.59422e-06
CD58	-2.30853	0.0935737	Unchanged	371.16	1721.13	2.21324	2.53786e-05
RASAL2	-2.30726	0.0937953	Unchanged	819.232	217.281	-1.91471	2.91961e-06
DEF8	2.304	0.0944221	Unchanged	565.446	2575.79	2.18755	3.40585e-08
PFKFB2	2.30238	0.0946089	Unchanged	4.11715	118.872	4.85162	6.29824e-06
SDCCAG3	2.30184	0.0947139	Unchanged	2894.14	1497.17	-0.950897	0.00956785
PAPD5	-2.30025	0.0949871	Unchanged	1111.16	498.521	-1.15634	0.0047547
TSEN2	-2.27776	0.0991837	Unchanged	1343.54	515.553	-1.38185	0.00968346
SLC16A1	-2.27651	0.0994128	Unchanged	5841.54	2135.14	-1.45202	0.00224722
ADAP2	2.2748	0.099762	Unchanged	21.3613	458.786	4.42475	1.17213e-16
MYADM	2.27099	0.100405	Unchanged	4664.48	13466.3	1.52957	2.74614e-06
TIMM44	-2.26266	0.102104	Unchanged	2436.28	1196.82	-1.02548	0.00583981
CYBA	2.26086	0.102503	Unchanged	716.717	2637.13	1.87949	7.01794e-08
CALCOCO1	-2.2574	0.103085	Unchanged	597.571	1699.92	1.50828	2.58762e-05
SRGN	-2.25576	0.103379	Unchanged	6276.75	21198.1	1.75585	1.91287e-08
CDK6	-2.25257	0.10381	Unchanged	3376.71	813.973	-2.05257	5.65562e-08
TEAD4	-2.25111	0.103974	Unchanged	918.585	224.594	-2.03209	0.00204154
TCOF1	2.25053	0.104098	Unchanged	8886.12	3546.34	-1.32522	5.10674e-05
TNFRSF10D	2.25026	0.104123	Unchanged	332.256	1827.87	2.4598	5.39676e-12
NBR1	-2.23626	0.106839	Unchanged	1581.59	3623.92	1.19618	0.000664498
KIAA1147	-2.22703	0.109037	Unchanged	1745.96	661.171	-1.40093	0.001602
PICK1	2.22132	0.11007	Unchanged	171.937	451.52	1.39291	0.00586847
MIDN	-2.20655	0.112902	Unchanged	2311.36	5511.91	1.25381	0.000910344
STK11IP	2.20493	0.113199	Unchanged	1247.43	5117.15	2.03638	2.30303e-09
SLC4A3	2.20493	0.113199	Unchanged	19.2216	242.414	3.65667	3.39378e-08
SMPD1	2.20243	0.113594	Unchanged	46.1262	514.932	3.48072	1.60092e-06
ADCY10P1	2.19293	0.11578	Unchanged	151.195	421.851	1.48033	0.00302649
FGD4	2.18364	0.117584	Unchanged	329.693	3699.41	3.4881	1.99342e-24
SPECC1	2.17347	0.119573	Unchanged	168.441	2134.82	3.6638	3.00622e-22
RNASEL	-2.16227	0.121338	Unchanged	586.654	1238.15	1.0776	0.00775844
ALPK1	-2.16157	0.121339	Unchanged	455.238	1493.16	1.71367	4.13908e-06
DYNLT3	2.16184	0.121379	Unchanged	422.338	1338.82	1.66449	7.62968e-06
CARD9	2.16052	0.121624	Unchanged	2336.47	5629.45	1.26867	0.000164663
NARS2	-2.15651	0.122462	Unchanged	1286.12	411.329	-1.64467	1.31545e-05
SLFN12	2.15354	0.123235	Unchanged	96.1158	417.73	2.11972	2.38439e-05
CD300LF	2.14439	0.125561	Unchanged	1579.28	5311.11	1.74975	8.72366e-08
MMP15	2.14305	0.125853	Unchanged	12.6623	88.5237	2.80552	0.00806223
CLEC7A	-2.1353	0.127664	Unchanged	19.5116	566.122	4.85871	1.98885e-18
KCNJ15	-2.12575	0.129558	Unchanged	44.9112	544.676	3.60025	3.28158e-12
GPR34	2.11937	0.130857	Unchanged	29.6918	1631.17	5.7797	3.90161e-41
RSL1D1	-2.115	0.13189	Unchanged	18324.1	9535.29	-0.942394	0.00721819
EPT1	-2.11368	0.132132	Unchanged	4461.15	2215.37	-1.00987	0.00370268
SFXN4	-2.10692	0.133525	Unchanged	1668.97	761.487	-1.13206	0.0028364
SNN	2.1015	0.134697	Unchanged	122.291	1613.36	3.72168	8.54765e-16
UPP1	2.09949	0.135232	Unchanged	3.27965	318.118	6.59988	0.00536369
LILRA1	2.09642	0.13588	Unchanged	75.1954	287.354	1.93411	0.000939667
ETV4	-2.09043	0.137278	Unchanged	3674.76	1511.96	-1.28123	0.000186149
BTBD10	-2.08777	0.137831	Unchanged	411.411	885.937	1.10662	0.00716028
DUSP3	-2.08594	0.138106	Unchanged	1318.18	243.438	-2.43692	1.25555e-10
C9orf16	-2.07996	0.139603	Unchanged	825.835	2184.28	1.40323	0.000342294
SECISBP2L	2.0794	0.139698	Unchanged	1123.19	2118.65	0.915546	0.00943366
MYL12A	-2.06723	0.142319	Unchanged	6852.64	15212.9	1.15056	0.000603559
KIAA1551	-2.06663	0.142486	Unchanged	1718.12	4318.76	1.32979	7.45205e-05
GLRX	2.06052	0.143912	Unchanged	629.857	1715.64	1.44565	0.00401432
GSN	2.04913	0.14718	Unchanged	1317.19	4423.12	1.7476	1.38189e-07
CAMSAP2	-2.04006	0.149592	Unchanged	141.417	414.114	1.55007	0.0030299
COPS7A	2.03335	0.151579	Unchanged	563.224	1224.64	1.12058	0.00616038
IRX3	-2.01186	0.156752	Unchanged	93.5123	1.86338	-5.64916	3.29135e-06
ARL8A	-2.01042	0.156982	Unchanged	1149.13	2261.54	0.976771	0.0092989
RARA	-2.00801	0.157678	Unchanged	1882.55	4196.29	1.15643	0.000918295
ACYP2	-2.00169	0.159232	Unchanged	134.187	371.775	1.47019	0.00506237
LTB4R	2.00054	0.159398	Unchanged	747.997	3567.2	2.25369	1.47308e-11
TMEM154	1.99728	0.160283	Unchanged	923.118	4572.44	2.30838	1.69868e-12
TBL1X	-1.98717	0.163022	Unchanged	191.973	6.11133	-4.97327	0.000178896
PEAK1	-1.97961	0.165273	Unchanged	1878.55	914.221	-1.03901	0.0056044
RFTN1	-1.97923	0.165379	Unchanged	1112.29	311.955	-1.83412	2.40125e-05
MOB3C	1.9752	0.166272	Unchanged	61.9818	293.952	2.24566	0.000107041
TXNDC16	-1.97482	0.166295	Unchanged	896.938	411.137	-1.12539	0.00895543
GM2A	1.97331	0.166673	Unchanged	2936.53	6912.71	1.23514	0.00388182
GRB10	-1.96891	0.167573	Unchanged	5521.45	1752.43	-1.65569	5.05651e-07
MFHAS1	-1.96304	0.168462	Unchanged	1214.12	542.151	-1.16314	0.00375038
TEP1	-1.96314	0.168551	Unchanged	1148.32	4174.82	1.86219	4.16669e-09
GEMIN5	-1.96361	0.168578	Unchanged	4453.79	1478.67	-1.59073	1.68899e-06
NCR3LG1	-1.96513	0.168615	Unchanged	8961.16	3727.42	-1.26551	0.000144136
ARID5B	-1.95593	0.1709	Unchanged	157.415	3.68313	-5.4175	2.69832e-09
RPP40	-1.95054	0.172626	Unchanged	264.6	71.6145	-1.88549	0.00134237
LRP10	1.94613	0.174061	Unchanged	2172.19	5996.83	1.46505	8.99591e-06
TTC9	-1.94199	0.175372	Unchanged	13.3873	155.955	3.5422	8.20941e-06
CCDC85B	1.93331	0.17798	Unchanged	1914.52	951.619	-1.00852	0.00904973
ZSWIM8	1.92957	0.178907	Unchanged	1213.81	2933.67	1.27316	0.000235696
PIK3R3	1.92264	0.180675	Unchanged	417.358	1298.49	1.63748	2.19732e-05
AHCY	-1.91215	0.183582	Unchanged	11856.6	4818.46	-1.29905	0.000447602
ARAP3	1.91139	0.183675	Unchanged	584.611	6181.89	3.4025	1.44109e-24
ANTXR2	1.90673	0.184437	Unchanged	2741.16	5289.43	0.948328	0.00684192
HCLS1	-1.90687	0.184516	Unchanged	7315.19	16126.4	1.14046	0.000631596
STOM	-1.89821	0.18712	Unchanged	2875.67	1294.13	-1.15192	0.0012627
RNASE6	-1.89732	0.187409	Unchanged	67.4952	218.199	1.69279	0.00778341
DOCK4	-1.89171	0.189415	Unchanged	169.839	431.878	1.34646	0.00817295
ATP6AP1	-1.88932	0.190106	Unchanged	2411.88	5111.82	1.08368	0.00261517
PRKCB	-1.88581	0.191264	Unchanged	5635.63	13841.1	1.29631	7.81965e-05
YBX3	-1.88485	0.191453	Unchanged	8719.59	3661.12	-1.25197	0.000172008
ITPR3	-1.87973	0.193044	Unchanged	3226.51	1112.69	-1.53592	9.63852e-07
TLR6	-1.8788	0.19336	Unchanged	128.576	515.335	2.00289	1.83256e-05
NRP1	1.87679	0.193964	Unchanged	399.359	2891.13	2.85587	7.59954e-17
KCTD7	-1.86888	0.196253	Unchanged	547.129	1151.12	1.07308	0.00753436
BLMH	-1.86197	0.198402	Unchanged	5143.19	1715.46	-1.58407	1.54256e-06
ZDHHC14	-1.86119	0.198495	Unchanged	324.521	118.811	-1.44964	0.00950184
CASP10	-1.86139	0.198522	Unchanged	745.498	1598.35	1.10031	0.00441636
EPAS1	1.8606	0.198547	Unchanged	2.18977	312.488	7.15688	6.78727e-09
CDK18	1.8615	0.198564	Unchanged	8.43158	212.628	4.65638	5.04629e-06
EXO1	-1.85698	0.199214	Unchanged	1661.76	737.672	-1.17166	0.00203681
VASP	1.84982	0.201503	Unchanged	3171.26	11194.2	1.81962	1.37045e-07
RTN2	1.84982	0.201503	Unchanged	216.191	691.482	1.67738	0.00181766
P2RY2	1.8488	0.201799	Unchanged	8168.59	4215.64	-0.954335	0.00775844
PIEZO1	-1.84407	0.203286	Unchanged	8174.11	2619.89	-1.64155	0.000104057
SNAI3	-1.84407	0.203286	Unchanged	61.4318	268.617	2.12849	0.000360681
CDT1	-1.84407	0.203286	Unchanged	4289.11	1153.48	-1.89468	0.00152146
C1GALT1C1	1.83925	0.204686	Unchanged	244.977	831.115	1.7624	2.21992e-05
PTPRC	-1.83524	0.206192	Unchanged	6269.25	19896.4	1.66614	1.02729e-07
DDX21	-1.82847	0.207838	Unchanged	29191.9	12442.3	-1.23032	0.00541107
RAC3	1.82719	0.208194	Unchanged	1171.8	291.886	-2.00525	1.29503e-06
AR	1.82411	0.209242	Unchanged	118.172	589.668	2.31901	3.40043e-07
TLN1	1.82439	0.209256	Unchanged	16241.3	36393.5	1.16401	0.000495328
GBA2	1.82439	0.209256	Unchanged	1457.88	2971.18	1.02716	0.0051528
DNAH1	-1.81761	0.211341	Unchanged	785.112	2146.19	1.45081	0.000571064
CAPN5	1.81135	0.213293	Unchanged	1	33.1297	5.05005	0.00441295
C10orf2	1.80499	0.215284	Unchanged	2993.72	1343.98	-1.15543	0.00111595
ARPC5	-1.80207	0.215802	Unchanged	5413.79	12133.9	1.16433	0.000740032
FILIP1L	-1.80213	0.215869	Unchanged	254.719	1341.48	2.39684	5.94163e-08
TFE3	1.79993	0.216193	Unchanged	755.682	2623.12	1.79543	1.84874e-07
KLF6	1.7897	0.219436	Unchanged	747.849	1719.21	1.20093	0.00162407
HSD3B7	1.78119	0.222568	Unchanged	23.5974	174.546	2.8869	0.000462686
ORAI3	1.78119	0.222568	Unchanged	716.167	1841.32	1.36237	0.00904973
SLFN5	-1.77521	0.224643	Unchanged	47.8685	391.148	3.03056	1.24137e-05
WAS	1.77165	0.225699	Unchanged	3211.42	7347.72	1.19408	0.000414179
CHPT1	-1.76916	0.226675	Unchanged	2699.91	1281.28	-1.07532	0.00339782
CORO1B	-1.76841	0.226846	Unchanged	631.257	1995.31	1.66032	4.2738e-06
ELL2	1.76651	0.227185	Unchanged	476.438	2124.63	2.15685	7.65119e-10
LDLRAD3	-1.76374	0.228008	Unchanged	618.122	167.757	-1.88152	2.23701e-05
FAM49B	-1.76189	0.228578	Unchanged	4838.31	11622.1	1.2643	0.000119809
SHMT2	-1.75953	0.229251	Unchanged	13282.3	4986.65	-1.41336	1.3901e-05
NDUFA4L2	-1.75953	0.229251	Unchanged	111.352	17.2953	-2.68667	0.00879107
DNAJB2	1.75526	0.230598	Unchanged	118.284	526.436	2.154	1.21959e-06
WDR3	-1.75424	0.230688	Unchanged	3872.75	1681.92	-1.20325	0.000541141
NAT10	-1.75008	0.231864	Unchanged	9346.89	4817.49	-0.956207	0.00554058
CBX2	-1.7487	0.232105	Unchanged	1421.21	612.161	-1.21514	0.00115861
EPRS	1.74785	0.232381	Unchanged	15742	7631.9	-1.0445	0.001917
ANP32A-IT1	1.74675	0.232587	Unchanged	275.642	648.859	1.23511	0.00688102
PSMG3	-1.74426	0.232991	Unchanged	1575.33	779.315	-1.01538	0.00966361
SESN3	1.73165	0.237752	Unchanged	689.855	3184.24	2.20658	5.98062e-11
C1RL	1.71863	0.24255	Unchanged	181.195	4158.38	4.5204	4.52465e-37
C1RL-AS1	1.71863	0.24255	Unchanged	62.6419	716.229	3.51522	2.63896e-09
C1R	1.71863	0.24255	Unchanged	7.11799	77.8772	3.45166	0.0030299
IARS	-1.71804	0.242726	Unchanged	12941.9	5157.16	-1.3274	2.94088e-05
LMTK3	-1.71684	0.242938	Unchanged	75.9115	736.342	3.27798	2.11239e-13
WDR62	-1.71494	0.243692	Unchanged	1466.51	624.67	-1.23122	0.0010893
BTG1	-1.71023	0.245372	Unchanged	2131.84	8154.29	1.93546	9.43902e-05
BAZ2B	1.69782	0.249246	Unchanged	952.114	2961.52	1.63713	1.44759e-06
SH3BP1	1.69738	0.249323	Unchanged	1777.24	4441.31	1.32135	9.82033e-05
ZSCAN30	1.69673	0.249405	Unchanged	521.188	1122.5	1.10684	0.00532565
F5	-1.69024	0.251826	Unchanged	12.1524	882.657	6.18254	2.65004e-19
NAGA	-1.68871	0.252172	Unchanged	2532.16	5313.18	1.06921	0.00280394
PUS1	1.68716	0.2525	Unchanged	4111.83	1796.73	-1.19441	0.00848324
TAPBPL	1.68589	0.252609	Unchanged	199.778	851.259	2.0912	3.94786e-07
RBMS2	1.66311	0.261192	Unchanged	365.676	931.352	1.34876	0.00252571
MAN2B2	1.65413	0.26451	Unchanged	2151.62	4514.41	1.06911	0.00268142
SNX18	1.64519	0.26805	Unchanged	174.352	1158.32	2.73196	4.95432e-11
GPR137B	-1.64097	0.269749	Unchanged	211.614	617.147	1.54418	0.000724473
LRCH4	1.63728	0.271107	Unchanged	2899.98	5665.26	0.966098	0.00591645
DPEP2	1.6349	0.271978	Unchanged	83.3986	357.559	2.10009	0.000722291
TTC14	-1.61644	0.277411	Unchanged	2558.3	5216.76	1.02797	0.0028457
TRAP1	1.61608	0.27748	Unchanged	6972.52	2411.92	-1.5315	2.52586e-06
CES2	1.61236	0.279132	Unchanged	2255.42	4338.83	0.943912	0.00957173
DHRS9	1.61132	0.279532	Unchanged	11.5112	461.244	5.32442	1.85015e-20
IPO4	1.59492	0.286985	Unchanged	4696.76	1787.15	-1.39401	3.2601e-05
NCL	-1.59282	0.287929	Unchanged	72117.2	32136.8	-1.16611	0.00034855
ALDH5A1	-1.58637	0.290472	Unchanged	3521.51	788.42	-2.15916	1.05409e-10
LITAF	-1.58488	0.290954	Unchanged	3121.13	5955.12	0.932062	0.00800544
FJX1	1.58366	0.291498	Unchanged	517.417	135.266	-1.93553	3.37527e-05
BCAT1	-1.57938	0.292902	Unchanged	11887.5	2557.32	-2.21674	2.32584e-12
RFXAP	-1.56032	0.299945	Unchanged	1719.12	814.858	-1.07705	0.00496315
TSTA3	-1.55693	0.301016	Unchanged	2522.52	1289.42	-0.968148	0.00856345
NKG7	1.5549	0.301723	Unchanged	239.311	71.8184	-1.73646	0.00467123
PARP1	-1.55421	0.301886	Unchanged	17158.6	8415.18	-1.02787	0.00454627
LPL	-1.54859	0.304558	Unchanged	5784.85	2137.81	-1.43614	5.49243e-06
MNDA	-1.54143	0.307646	Unchanged	1584.87	3491.89	1.13964	0.0011918
RCC1	-1.53809	0.308936	Unchanged	5126.35	2415.83	-1.08541	0.00149499
DUSP4	1.53182	0.311993	Unchanged	136.696	436.486	1.67496	0.000624412
DIP2A	1.52441	0.315027	Unchanged	1374.26	3917.79	1.51138	8.64458e-06
COLGALT2	-1.52314	0.315526	Unchanged	1366.58	343.142	-1.99369	0.000224831
TSEN15	-1.52314	0.315526	Unchanged	2286.75	966.912	-1.24184	0.000708628
PRMT5	-1.5205	0.316493	Unchanged	5145.33	2211.46	-1.21826	0.000325225
DENND1C	1.52019	0.316597	Unchanged	1997.24	4139.73	1.05153	0.00280394
KCNE3	1.51729	0.317702	Unchanged	315.518	2353.47	2.89899	1.22212e-16
HIST1H2AC	-1.51576	0.318362	Unchanged	45.3225	521.158	3.52342	1.32734e-12
ST6GAL1	-1.49948	0.325115	Unchanged	2781.55	1143.2	-1.28281	4.89369e-05
PCTP	1.49749	0.32596	Unchanged	347.457	1544.12	2.15188	6.09888e-09
ATP2A3	1.49457	0.326281	Unchanged	7815.53	15724.6	1.00861	0.00319543
NEK11	-1.49472	0.326336	Unchanged	11.9352	148.721	3.63932	6.94873e-06
LINC00476	1.49478	0.326414	Unchanged	72.9245	237.114	1.70111	0.00658594
ZFYVE28	1.49155	0.326903	Unchanged	251.126	54.3443	-2.20821	0.000370363
UNG	-1.48905	0.328251	Unchanged	3181.38	1339.44	-1.24802	0.000339438
ALKBH2	-1.48905	0.328251	Unchanged	773.595	321.289	-1.26771	0.00362408
ANKLE1	1.48852	0.328531	Unchanged	2498.95	1118.3	-1.16002	0.00030168
UNC5B	1.47932	0.33292	Unchanged	369.988	68.2277	-2.43905	3.00819e-06
HK3	-1.47608	0.334225	Unchanged	242.915	5634.88	4.53586	4.42285e-11
ABCC1	-1.47618	0.334399	Unchanged	4862.19	9999.48	1.04025	0.00271631
E2F1	-1.47141	0.335774	Unchanged	1494.13	623.891	-1.25993	0.000915832
SLC7A5	1.46792	0.337101	Unchanged	9645.4	2515.23	-1.93915	9.82367e-10
ENAH	-1.4671	0.337541	Unchanged	849.445	314.642	-1.43281	0.00036612
CDR2L	1.4625	0.339182	Unchanged	233.458	27.5222	-3.0845	0.00632218
RASGRP4	1.4597	0.340192	Unchanged	81.1961	2242.15	4.78733	3.72733e-35
FAM98C	1.4597	0.340192	Unchanged	135.328	413.636	1.61191	0.00197697
MUM1	1.44901	0.345275	Unchanged	1919.4	954.323	-1.0081	0.00804259
OAZ2	-1.43869	0.349649	Unchanged	1119.99	2819.38	1.33189	0.000161584
ROPN1L	-1.43872	0.349691	Unchanged	6.91151	85.8914	3.63544	0.00098005
OGFRL1	1.43247	0.352076	Unchanged	624.727	2954.41	2.24157	4.56311e-11
P2RX1	-1.42856	0.353456	Unchanged	735.68	1661.19	1.17507	0.00155766
FAM86EP	1.42425	0.353668	Unchanged	159.45	34.7569	-2.19773	0.00616433
STX7	1.4209	0.355049	Unchanged	1218.73	2427.99	0.994389	0.00643209
DVL3	1.41946	0.355734	Unchanged	2186.57	4315.92	0.980999	0.00616051
CSRP1	-1.41842	0.356278	Unchanged	1841.74	4429.91	1.26621	0.000292228
HOXD13	1.41506	0.357978	Unchanged	1174.23	511.555	-1.19875	0.00194408
CD4	1.40975	0.360776	Unchanged	4679.17	15111.6	1.69134	2.03009e-07
JMJD1C	1.4025	0.364444	Unchanged	3251.19	6848.21	1.07476	0.00166761
GRIN2D	-1.40025	0.365754	Unchanged	169.195	754.197	2.15625	5.05794e-07
NRIP1	1.39256	0.369884	Unchanged	1569.18	5269.89	1.74776	9.05981e-08
SDCBP	-1.38636	0.37311	Unchanged	3364.49	8167.56	1.27952	0.000147467
BBS10	1.38443	0.373909	Unchanged	369.663	839.112	1.18265	0.00554673
DOCK10	1.38375	0.374253	Unchanged	551.555	2152.93	1.96473	8.72366e-08
GIPR	1.37405	0.378703	Unchanged	37.3472	187.633	2.32884	0.000804718
GBP3	-1.36773	0.381597	Unchanged	12.1974	321.289	4.71922	6.43757e-14
MFSD2A	-1.36595	0.381705	Unchanged	442.371	139.115	-1.66898	0.00375038
TERT	1.3653	0.382029	Unchanged	951.233	24.8812	-5.25667	2.44963e-08
EXOSC2	-1.36311	0.382964	Unchanged	3185.35	1571.46	-1.01935	0.00459407
NUMBL	1.35512	0.385944	Unchanged	1193.96	479.118	-1.31731	0.00308976
ADD1	-1.35264	0.386141	Unchanged	4122.15	8192.14	0.990845	0.00394358
C9orf66	1.34346	0.390111	Unchanged	13.946	89.1661	2.67664	0.0086126
SASH3	1.33719	0.393027	Unchanged	1711.76	5393.43	1.65572	4.68165e-07
ASUN	1.33586	0.393593	Unchanged	6618.42	2161.56	-1.61442	0.000116983
CASP9	-1.33593	0.393672	Unchanged	213.154	735.512	1.78685	2.39763e-05
BTN2A1	1.33301	0.395011	Unchanged	1121.94	2189.3	0.964478	0.00991225
HAUS6	-1.32518	0.398591	Unchanged	2776.46	1381.46	-1.00705	0.00675708
RIPK1	1.32386	0.399213	Unchanged	633.131	1882.36	1.57196	1.44895e-05
HSPA1L	1.32386	0.399213	Unchanged	27.1945	129.815	2.25507	0.00701116
PAICS	1.32269	0.399478	Unchanged	19615.7	6416.97	-1.61204	3.99868e-07
PPAT	1.32269	0.399478	Unchanged	3714.26	1374.98	-1.43366	2.64779e-05
PTDSS2	1.31868	0.401653	Unchanged	1411.82	675.848	-1.06278	0.00662824
SIPA1	-1.31712	0.402512	Unchanged	3954.18	11445	1.53326	2.30299e-06
LOC646471	-1.31222	0.404473	Unchanged	212.533	511.582	1.26728	0.00527948
SEPN1	-1.31222	0.404473	Unchanged	811.829	364.168	-1.15657	0.00765659
PHLDA1	1.30948	0.405651	Unchanged	42.3541	1196.62	4.82032	3.75112e-29
NTNG2	1.30241	0.408838	Unchanged	1751.11	714.656	-1.29295	0.00479069
MTF1	1.30051	0.409635	Unchanged	1118.13	2344.54	1.06822	0.000935816
STXBP5-AS1	-1.2975	0.41092	Unchanged	16.1358	132.799	3.04091	0.00027785
HLTF	-1.29438	0.41242	Unchanged	1845.86	594.436	-1.6347	6.70445e-06
SLC44A2	1.29341	0.412931	Unchanged	849.813	2591.93	1.60881	8.80922e-05
PQLC2	-1.28858	0.414519	Unchanged	45.2287	254.112	2.49015	6.59669e-05
HGSNAT	-1.28582	0.415765	Unchanged	383.112	1183.12	1.62676	0.000139461
HERC5	-1.28074	0.41774	Unchanged	513.226	48.8242	-3.39393	6.47363e-12
SELL	-1.28057	0.417799	Unchanged	31.9542	7915.2	7.95248	5.83256e-29
CLHC1	-1.27728	0.418986	Unchanged	371.365	871.452	1.23058	0.00291477
PFKM	-1.27639	0.41925	Unchanged	2261.18	381.489	-2.56737	9.10835e-09
IRX5	-1.27662	0.419275	Unchanged	197.462	41.1782	-2.26162	0.000854057
GPT2	-1.27281	0.420562	Unchanged	3267.98	291.129	-3.48867	8.49107e-24
FLJ23867	-1.26401	0.424526	Unchanged	47.4635	211.273	2.15422	0.00134027
TOP1MT	-1.25907	0.426918	Unchanged	4251.21	1871.27	-1.18386	0.000718523
CCDC146	1.25777	0.427524	Unchanged	141.876	723.118	2.3496	2.81232e-08
TPT1	1.24829	0.431585	Unchanged	91957.3	187134	1.02504	0.00135551
IL1RAP	-1.24768	0.431682	Unchanged	1137.13	3421.84	1.58937	2.1711e-06
BOP1	1.2479	0.431777	Unchanged	527.119	221.392	-1.25152	0.00864632
DPH2	-1.2427	0.434485	Unchanged	2592.54	1184.69	-1.12985	0.0017749
TGFBR2	1.24085	0.435223	Unchanged	1428.3	4455.46	1.64128	7.92786e-07
YARS	-1.21961	0.445493	Unchanged	11737.6	5111.59	-1.1993	0.00120432
KIF3C	-1.21889	0.445804	Unchanged	47.4848	178.123	1.90734	0.00808681
CCDC159	1.21842	0.445999	Unchanged	136.726	415.341	1.60301	0.00134548
RAP2A	-1.21253	0.449059	Unchanged	1699.36	838.277	-1.0195	0.00950068
XYLB	-1.21155	0.449075	Unchanged	746.172	317.117	-1.23449	0.00443374
FMNL3	1.21156	0.449165	Unchanged	346.351	2711.41	2.96874	7.91785e-18
TLR1	-1.20539	0.451857	Unchanged	52.948	634.175	3.58223	1.46302e-14
LYRM4	-1.20474	0.451919	Unchanged	1319.26	614.487	-1.10227	0.00616051
LTBP4	1.19969	0.453933	Unchanged	361.887	18.114	-4.32037	0.00375782
CHCHD3	-1.19832	0.45405	Unchanged	3585.83	1612.43	-1.15307	0.00114273
SLC7A1	1.1988	0.45415	Unchanged	14761.1	5368.44	-1.45923	5.91732e-06
CPD	1.19604	0.454772	Unchanged	5885.77	15823.8	1.42679	1.04128e-05
LZTFL1	-1.19557	0.454938	Unchanged	1189.43	521.812	-1.18867	0.00269642
CCDC138	-1.18921	0.456047	Unchanged	631.588	254.812	-1.30955	0.0038638
RAB3C	1.1833	0.458801	Unchanged	34.1163	156.926	2.20155	0.00328475
PLD3	1.17666	0.46243	Unchanged	769.621	2121.17	1.46264	0.00014525
ERGIC1	1.17259	0.464283	Unchanged	1419.46	516.149	-1.45949	0.000810306
WASF1	1.17261	0.464331	Unchanged	754.124	259.298	-1.54019	0.000286895
ERVK13-1	1.16522	0.467366	Unchanged	391.89	1196.21	1.60996	2.82752e-05
KCTD5	1.16522	0.467366	Unchanged	1353.35	3121.87	1.20587	0.00135312
PKMYT1	1.16522	0.467366	Unchanged	1813.98	878.229	-1.04649	0.0056143
ARRDC3	1.14943	0.474442	Unchanged	79.3774	411.449	2.37391	4.65808e-06
VAV1	1.14444	0.476978	Unchanged	3269.72	6482.96	0.987486	0.004425
SUN1	1.1445	0.47703	Unchanged	2112.2	869.359	-1.28072	0.00114675
CPT1A	1.13746	0.48018	Unchanged	7946.76	3144.51	-1.33753	7.07214e-05
DPY19L3	1.1299	0.483216	Unchanged	1712.86	6244.11	1.86609	7.87399e-09
LRRC16A	-1.12468	0.486034	Unchanged	8.28659	256.115	4.94987	2.67194e-12
LOC646762	-1.12432	0.486212	Unchanged	1416.54	574.219	-1.30269	0.00701116
SCAMP1	-1.12245	0.487125	Unchanged	2114.48	871.715	-1.27837	0.00106918
CCNDBP1	1.12121	0.487668	Unchanged	1437.19	3254.79	1.17932	0.000732524
NASP	-1.12008	0.488424	Unchanged	12177.8	5195.65	-1.22887	0.000636707
ST6GALNAC4	1.11118	0.493306	Unchanged	544.322	115.425	-2.23751	1.35697e-06
SMIM14	-1.1009	0.497824	Unchanged	38.6618	291.511	2.91457	1.03633e-06
PLCG1	1.09802	0.499515	Unchanged	357.846	58.7196	-2.60742	1.18593e-06
WDR74	1.08847	0.504745	Unchanged	2417.14	1152.72	-1.06827	0.000971317
SLC3A2	1.08847	0.504745	Unchanged	4444.19	2176.82	-1.0297	0.00185034
LARP1B	-1.07514	0.51069	Unchanged	2128.77	725.555	-1.55287	3.54233e-05
SOD2	1.05888	0.519142	Unchanged	1422.85	667.921	-1.09104	0.00545638
NUP160	-1.04868	0.524759	Unchanged	7423.14	3739.52	-0.989178	0.00424261
KIAA1958	-1.04802	0.524887	Unchanged	664.876	216.591	-1.61811	0.000127375
IFI35	-1.04324	0.52729	Unchanged	74.1231	364.794	2.29909	1.67114e-05
MKNK1	1.03908	0.529154	Unchanged	916.399	2311.18	1.33458	0.000199663
MCM10	-1.02313	0.536697	Unchanged	1245.42	556.319	-1.16265	0.00329584
PWP1	-1.01949	0.538324	Unchanged	3211.36	1468.54	-1.12881	0.00173501
SYDE2	-1.00997	0.54267	Unchanged	118.284	15.4495	-2.93663	0.00276217
IFI16	-1.00749	0.543687	Unchanged	311.965	1311.94	2.07225	1.17081e-08
REEP4	-1.00434	0.544913	Unchanged	2581.86	1143.55	-1.17489	0.0049057
EIF4G3	-1.00366	0.545168	Unchanged	4526.86	8831.22	0.964102	0.00554673
VAMP3	-1.00202	0.546082	Unchanged	923.961	2197.33	1.24985	0.000567977
MLKL	-0.997443	0.5491	Unchanged	774.151	2414.49	1.64103	2.87925e-06
HSPD1	0.994838	0.550298	Unchanged	38322.1	17397.3	-1.13931	0.00049924
NUDC	0.993434	0.550913	Unchanged	5127.18	2344.17	-1.12909	0.00102531
PDZD7	0.990285	0.552428	Unchanged	331.542	861.961	1.37843	0.0010726
NAF1	0.985921	0.554579	Unchanged	1139.92	477.253	-1.25611	0.00603948
FAM222A-AS1	-0.985524	0.554667	Unchanged	75.4792	5.89632	-3.67819	0.00167821
THOP1	-0.980832	0.556606	Unchanged	3212.24	1453.12	-1.14443	0.00117473
SNX11	0.978441	0.557703	Unchanged	567.672	1356.52	1.25678	0.0013564
AGO1	-0.9757	0.559095	Unchanged	1761.12	17178.2	3.28602	1.3581e-24
ADSL	0.9754	0.559136	Unchanged	5486.86	2919.12	-0.910448	0.009557
DESI1	-0.973016	0.56023	Unchanged	3515.43	1541.36	-1.18949	0.000746642
FAM201A	0.959765	0.567193	Unchanged	622.918	178.185	-1.80567	5.35084e-05
ANKRD18A	0.959765	0.567193	Unchanged	1841.57	729.816	-1.33533	0.000307172
RASSF4	0.956448	0.568589	Unchanged	1378.24	4311.15	1.64525	0.000122705
C10orf10	0.956448	0.568589	Unchanged	21.164	114.125	2.43093	0.00595304
PYCR1	-0.95187	0.5712	Unchanged	1592.12	337.954	-2.23605	6.45207e-07
INPP5F	0.947403	0.572693	Unchanged	474.516	1148.17	1.27481	0.00118966
CAMKMT	-0.943667	0.57417	Unchanged	419.614	144.766	-1.53534	0.00331636
ANKRD22	0.932918	0.579534	Unchanged	481.665	2793.36	2.5359	1.3752e-13
ZDHHC9	-0.92444	0.583084	Unchanged	1411.65	569.452	-1.30973	0.000604434
BIRC2	-0.919777	0.585369	Unchanged	1116.11	2441.17	1.12909	0.000369182
RAD54L	-0.91448	0.587774	Unchanged	2246.92	1155.16	-0.959857	0.00319767
LIMS1	-0.913151	0.588522	Unchanged	2381.17	4719.84	0.987066	0.00512321
ZNF467	0.906693	0.591325	Unchanged	52.1515	811.912	3.96054	1.14434e-05
SSPO	0.906693	0.591325	Unchanged	2.18977	65.3934	4.90029	0.00675708
ALG9	-0.906801	0.591374	Unchanged	1189.35	516.271	-1.20398	0.00956785
MAP7D3	-0.90702	0.591435	Unchanged	2197.15	956.211	-1.20023	0.000979617
NT5DC3	-0.876925	0.60557	Unchanged	1319.67	357.751	-1.88314	4.82897e-07
AGO4	-0.85427	0.617992	Unchanged	1582.86	3924.38	1.30993	0.000122441
SNHG7	-0.85084	0.620081	Unchanged	4299.17	2164.19	-0.990229	0.00775844
FAM161A	-0.847578	0.62145	Unchanged	442.713	121.155	-1.86952	0.000152137
CCT4	-0.847578	0.62145	Unchanged	13251.1	6644.44	-0.995897	0.00395914
CCDC92	-0.837982	0.626371	Unchanged	196.197	569.434	1.53722	0.000732524
CD164	0.825927	0.632014	Unchanged	6371.4	12724.5	0.99793	0.00333439
KBTBD6	-0.824947	0.632656	Unchanged	1618.32	716.265	-1.17593	0.00187831
CD101	0.818119	0.636079	Unchanged	28.7493	1345.16	5.5481	1.15689e-33
ERAP1	0.808559	0.641006	Unchanged	862.863	1781.32	1.04575	0.00662479
NGLY1	-0.78602	0.651039	Unchanged	3416.11	1614.91	-1.0809	0.00226603
NLRC4	-0.784321	0.651958	Unchanged	74.5367	1266.12	4.08632	2.21709e-23
MARS2	-0.78203	0.6526	Unchanged	1863.13	843.438	-1.14338	0.00224155
LONRF3	0.778116	0.654569	Unchanged	727.654	216.686	-1.74764	2.19732e-05
TYRO3	-0.763776	0.660712	Unchanged	217.354	41.1956	-2.39948	0.000226915
LRRC25	-0.750286	0.667209	Unchanged	46.3462	1137.82	4.61768	9.34407e-27
SKAP2	0.72978	0.679052	Unchanged	1478.47	3941.27	1.41456	3.17804e-05
HSP90AB1	0.726008	0.681573	Unchanged	67595.4	32332	-1.06396	0.00139811
C4orf46	-0.713151	0.688025	Unchanged	2782.84	1158.11	-1.26478	0.000435515
CLUH	-0.713376	0.688118	Unchanged	5548.13	2669.19	-1.0556	0.00268597
LAMC1	-0.68881	0.700465	Unchanged	111.325	21.5847	-2.3667	0.00759481
DEF6	0.675875	0.706681	Unchanged	2878.11	5637.59	0.969955	0.0057956
CDC25A	-0.669806	0.709952	Unchanged	3121.19	1331.18	-1.22939	0.000479717
GAPT	-0.66481	0.711629	Unchanged	2262.74	6966.42	1.62234	0.00430756
LOC100131564	-0.64919	0.720089	Unchanged	281.417	766.593	1.44575	0.000650109
SLC12A9	-0.64456	0.72218	Unchanged	2493.42	4911.93	0.978166	0.00624999
CMAHP	-0.644695	0.722282	Unchanged	64.9492	316.95	2.28687	3.59961e-05
STX3	-0.624362	0.732884	Unchanged	972.528	1934.29	0.991995	0.00892937
WDFY3	0.612751	0.738448	Unchanged	1141.83	3971.23	1.79824	6.23974e-08
SLC39A14	-0.610183	0.740173	Unchanged	3773.93	756.681	-2.31831	1.62105e-10
PKD1	-0.606358	0.742399	Unchanged	4271.11	1954.59	-1.12774	0.00386983
STRADA	-0.602786	0.743795	Unchanged	1167.15	2184.11	0.904057	0.00656383
TMEM97	0.59654	0.746527	Unchanged	5493.89	2115.65	-1.37672	0.000939667
TPP1	0.591056	0.748793	Unchanged	3281.42	11517.9	1.81148	1.977e-07
SOX12	0.588912	0.749422	Unchanged	2591.14	1156.89	-1.16334	0.00306311
EPB41L4A-AS1	-0.567386	0.758786	Unchanged	946.161	411.418	-1.20148	0.00418765
ZNF598	-0.559386	0.763586	Unchanged	5311.69	2232.81	-1.25031	0.000243982
PCK2	0.552917	0.766964	Unchanged	1761.82	474.235	-1.89339	0.00103493
PDLIM5	0.551358	0.767961	Unchanged	992.882	3725.83	1.90787	1.37531e-08
RRP1B	0.549185	0.768201	Unchanged	8651.17	2991.3	-1.53212	2.39708e-06
ZNF652	0.541765	0.771499	Unchanged	1245.78	3379.61	1.43981	2.87372e-05
PCID2	0.535995	0.774691	Unchanged	3435.71	1569.62	-1.1302	0.00153891
ROGDI	-0.535488	0.774775	Unchanged	626.113	2715.17	2.11655	4.62617e-07
DDX50	-0.536464	0.774905	Unchanged	2927.8	1361.82	-1.10428	0.00319054
KIAA0430	0.53124	0.77734	Unchanged	2324.33	5482.18	1.23794	0.000279565
SCRN1	0.514794	0.786127	Unchanged	19.6353	248.12	3.65951	0.000186412
TLR4	0.482497	0.801613	Unchanged	1484.35	2869.45	0.950945	0.00956281
WDR35	-0.481949	0.801617	Unchanged	3354.94	1135.45	-1.56303	5.12439e-06
RELL1	-0.480309	0.802231	Unchanged	513.687	1187.77	1.20929	0.00907899
CD1D	0.477169	0.803331	Unchanged	2.18977	499.981	7.83495	8.15972e-30
TRIM22	0.473511	0.804485	Unchanged	431.483	1566.91	1.86055	4.34418e-07
C7orf43	0.473076	0.804764	Unchanged	783.882	3295.12	2.07162	7.38798e-05
STK17A	0.463852	0.808411	Unchanged	1197.65	2553.76	1.09241	0.00255419
ZNF641	-0.459938	0.810394	Unchanged	658.448	2219.79	1.75328	6.05117e-07
IFRD2	-0.455962	0.811829	Unchanged	2716.2	1178.76	-1.20432	0.00102666
CD37	-0.451385	0.813766	Unchanged	2958.12	7316.56	1.30648	8.56318e-05
RNF149	-0.4437	0.816578	Unchanged	1415.13	3385.48	1.25842	0.000240826
ATP8B3	-0.43886	0.819235	Unchanged	1191.96	415.639	-1.51994	0.000355596
WDR90	0.42946	0.822336	Unchanged	5135.11	2123.92	-1.27367	0.000127414
ZBTB48	0.407736	0.832253	Unchanged	1431.84	2913.67	1.02497	0.0053274
FKBP5	0.406416	0.832458	Unchanged	3383.33	537.117	-2.65514	3.30068e-15
TNFRSF21	-0.405342	0.832743	Unchanged	377.887	65.1134	-2.53693	0.00717961
AP1S2	0.405871	0.832758	Unchanged	1116.32	2179.22	0.965062	0.00467123
POLR3D	0.403067	0.834401	Unchanged	1861.49	678.323	-1.45642	0.000237099
PPP1R27	-0.396016	0.837621	Unchanged	1944.59	742.483	-1.38904	0.000130228
HOXA1	0.377945	0.844539	Unchanged	228.221	749.569	1.71563	4.94738e-05
HOTAIRM1	0.377945	0.844539	Unchanged	214.891	878.239	2.03101	0.00162856
PAQR5	0.377016	0.845028	Unchanged	641.234	72.7419	-3.13999	1.20849e-08
TBC1D4	0.359637	0.853912	Unchanged	2244.99	675.943	-1.73174	7.05548e-07
TNFAIP8L2	-0.354463	0.85644	Unchanged	511.671	2293.15	2.16404	3.52489e-10
XPOT	0.346401	0.859421	Unchanged	14128.9	5733.38	-1.30119	9.79066e-05
GPR82	0.345705	0.859625	Unchanged	2.51347	1285.16	8.99805	1.63284e-41
CDC42SE1	0.342043	0.860917	Unchanged	4918.15	11664.5	1.24594	0.00198658
GTPBP3	0.339001	0.862709	Unchanged	1292.17	628.659	-1.03945	0.00860926
DSCC1	-0.330381	0.86699	Unchanged	1478.19	552.168	-1.42065	0.000155564
TCFL5	-0.321617	0.870561	Unchanged	1533.68	575.225	-1.4148	0.000157243
CENPH	0.314145	0.873995	Unchanged	916.447	411.632	-1.1547	0.00557391
HOMER1	-0.308352	0.877145	Unchanged	692.572	247.612	-1.48388	0.000662308
AEN	-0.291557	0.883941	Unchanged	1534.16	631.984	-1.27949	0.000749866
FAM151B	-0.286414	0.886422	Unchanged	17.7118	145.118	3.03444	0.000149726
MFAP4	0.286452	0.886614	Unchanged	47.3311	1.49595	-4.98366	0.00362628
ZNF780A	-0.274319	0.893067	Unchanged	1178.43	2437.64	1.04861	0.00458656
SIK1	-0.266173	0.895935	Unchanged	323.322	1165.66	1.85011	0.00012022
VPS8	-0.249891	0.903018	Unchanged	1162.71	2333.98	1.00529	0.00637621
YPEL5	-0.241578	0.906144	Unchanged	512.318	2132.38	2.05735	1.54256e-06
ARHGAP24	0.224829	0.914489	Unchanged	15.3118	112.381	2.87569	0.00190477
IFT81	0.224239	0.914774	Unchanged	267.717	67.4229	-1.9894	0.000768735
CASP8	-0.222356	0.915348	Unchanged	1876.62	3811.37	1.02217	0.00411146
MOSPD3	0.179464	0.931265	Unchanged	1386.54	3117.28	1.16879	0.00539623
FMO5	0.176642	0.932434	Unchanged	31.884	278.484	3.12669	3.1887e-07
ZNF862	0.16337	0.936831	Unchanged	129.165	516.761	2.00029	2.04876e-05
MTHFD1L	-0.159247	0.937823	Unchanged	2143.95	511.24	-2.0682	4.47075e-09
TNFRSF9	-0.152925	0.940406	Unchanged	5.71162	266.192	5.54242	1.61854e-10
SIAH2	-0.142752	0.94462	Unchanged	1915.21	767.748	-1.3188	0.00214231
GNL3	-0.123725	0.951382	Unchanged	8753.15	3754.95	-1.22101	0.00766201
GBA	-0.11756	0.953628	Unchanged	421.462	1149.18	1.44712	0.000245087
FAM189B	-0.11756	0.953628	Unchanged	1699.8	722.147	-1.235	0.000841858
ARHGAP9	-0.0806263	0.969931	Unchanged	2525.65	15167.5	2.58626	1.82911e-09
INHBE	-0.0806263	0.969931	Unchanged	123.463	4.22542	-4.86884	8.10431e-07
POLR1E	-0.0773731	0.970601	Unchanged	3116.35	988.616	-1.65637	0.000211558
ZNF75D	-0.0757263	0.971064	Unchanged	391.764	1253.81	1.67827	8.89996e-06
FYCO1	0.0729393	0.972165	Unchanged	1811.78	852.999	-1.08679	0.00440338
PRCP	0.0584549	0.978198	Unchanged	2518.39	5661.78	1.16876	0.000545687
TOR1AIP1	-0.0506582	0.980659	Unchanged	3128.68	5993.21	0.937775	0.00505788
TSPAN33	-0.0462669	0.982451	Unchanged	267.197	59.8381	-2.15877	0.000241584
LINC00265	0.0432704	0.983365	Unchanged	711.148	2213.93	1.63839	2.63193e-06
NTN1	-0.0381469	0.985036	Unchanged	117.239	19.22	-2.60878	0.00789178
TONSL	0.0384184	0.985187	Unchanged	5462.18	1842.72	-1.56764	1.71274e-06
DBN1	0.036432	0.985832	Unchanged	1963.87	4122.96	1.06998	0.00271631
WASH2P	0.00919726	0.996499	Unchanged	421.969	1477.44	1.80789	7.91624e-07
CEACAM1			None	13.9972	15536.1	10.1163	2.46266e-113
LOC100506585			None	1.55869	3461.18	11.1167	4.10128e-89
SEMA6B			None	46.1798	11474.2	7.95692	2.90858e-84
NCF1C			None	56.7437	11464.7	7.65853	1.42228e-83
NCF1B			None	87.6553	11267.2	7.00607	1.10013e-72
NCF1			None	325.357	19869.5	5.93239	5.32475e-62
CFP			None	51.6132	4776.77	6.53215	5.35052e-62
P2RY13			None	17.5668	2543.88	7.17803	8.12902e-60
ICAM1			None	46.7299	3776.57	6.33659	3.7256e-57
ASB2			None	53.9291	12368.4	7.84138	2.45055e-54
SLA			None	472.417	18197.9	5.26757	3.13084e-52
ARL4C			None	2314.76	31.8525	-6.18331	8.52966e-50
CD300LB			None	391.195	13186.4	5.07502	8.36607e-49
LAMB3			None	1.14489	821.812	9.48746	3.97025e-44
AMICA1			None	52.6281	2398.93	5.51041	1.10305e-43
C10orf54			None	754.752	14927.8	4.30585	1.25071e-38
LRG1			None	431.111	9139.72	4.40602	3.85777e-38
CCL22			None	1.55869	612.52	8.61828	1.50205e-37
ZNF385A			None	141.944	3471.42	4.61213	1.00313e-36
MVP			None	26.8771	1391.2	5.6938	1.72038e-36
ALS2CL			None	1	553.153	9.11154	1.93612e-36
HPD			None	84.2221	2365.69	4.81192	4.30829e-36
DAAM2			None	1.48619	1615.94	10.0865	6.95857e-35
CST7			None	7167.34	455.374	-3.97632	3.66025e-32
PLXND1			None	4491.67	71.1912	-5.97941	1.91388e-31
SERPINB1			None	874.638	12172.8	3.79883	6.89766e-31
CAPN3			None	112.754	2241.88	4.31346	2.1617e-30
PXN			None	45.9125	1233.52	4.74775	7.64332e-29
ADAM28			None	2.57597	478.522	7.53733	4.08788e-28
CD36			None	1.53118	794.876	9.01994	8.04256e-28
CD300A			None	331.685	4394.27	3.72774	1.24125e-27
CLEC10A			None	1	344.769	8.42949	9.78686e-26
PTGES			None	1	918.117	9.84253	9.84465e-26
FBP1			None	33.7563	921.691	4.77106	1.42021e-25
PSAT1			None	8313.82	777.144	-3.41926	1.65809e-25
CASS4			None	42.9427	1134.19	4.7231	1.72965e-25
SMOX			None	94.6283	1589.35	4.07002	2.62056e-25
HIVEP3			None	22.6975	755.992	5.05776	3.42429e-25
CSF1R			None	22.8937	759.832	5.05266	4.30073e-25
COL9A2			None	71.742	1281.47	4.15884	1.72157e-24
MGAM			None	98.8632	1532.47	3.95428	1.94553e-24
KCNK17			None	7.94539	516.822	6.02341	2.18613e-24
SOCS3			None	1.45858	923.153	9.30586	2.00402e-23
FAIM3			None	18.1531	612.659	5.07679	7.12059e-23
VIM			None	3468.56	324.622	-3.4175	8.1214e-23
IQSEC2			None	23.2349	667.467	4.84433	3.26237e-22
TIMP1			None	612.192	5489.42	3.1646	1.0184e-21
HIPK2			None	1518.48	11637.1	2.93804	2.48508e-20
DDN			None	1954.25	188.411	-3.37466	2.55935e-20
IKZF3			None	3397.84	391.591	-3.1172	1.08513e-19
LSP1			None	3714.37	26698.3	2.84556	1.9372e-19
PHGDH			None	6877.16	916.452	-2.90768	2.43554e-19
EBF3			None	1161.24	82.882	-3.80846	3.69109e-19
BCL11A			None	2111.22	226.571	-3.22004	7.11367e-19
LOC729737			None	757.919	5625.64	2.8919	8.93787e-19
SLC1A4			None	2666.54	311.257	-3.09879	1.04027e-18
APOBR			None	1652.12	11634.4	2.816	2.98406e-17
TNNI2			None	29.3815	1491.36	5.66558	3.32769e-17
CLSTN3			None	152.167	1376.72	3.17751	1.39399e-16
SUCNR1			None	172.594	1488.41	3.10832	1.76632e-16
OLFM4			None	1	199.112	7.63743	2.40649e-16
RCSD1			None	2535.19	14791.3	2.54459	4.88521e-16
FAM214B			None	215.749	1645.48	2.93108	5.39742e-16
SIRPD			None	43.2128	596.956	3.78809	2.61111e-15
CNR1			None	1.97239	211.212	6.7426	2.61984e-15
MPEG1			None	1.48619	196.617	7.04762	4.02519e-15
NFIA			None	586.618	43.6189	-3.7494	7.44549e-15
PROS1			None	141.119	1187.13	3.07248	7.49284e-15
VSIG4			None	11.5662	376.438	5.02442	7.71408e-15
MYC			None	41928.1	7714.97	-2.44219	8.03336e-15
SYNGR1			None	1157.66	138.196	-3.06642	9.52942e-15
UBA7			None	58.9572	1137.34	4.26986	1.05101e-14
MTSS1L			None	2145.81	313.812	-2.77355	1.14235e-14
TGM5			None	216.118	1549.25	2.84168	1.71786e-14
CSGALNACT1			None	17.1319	381.243	4.47596	2.01028e-14
CSF3R			None	1176.18	6483.17	2.46259	2.10152e-14
AHNAK			None	3258.78	269.429	-3.59636	3.05954e-14
CD53			None	1335.66	7194.42	2.42933	3.99168e-14
S100A9			None	149.768	14583.9	6.60549	4.09681e-14
ARHGAP12			None	192.498	1394.75	2.8571	4.2137e-14
DDX60L			None	771.317	4234.76	2.45688	1.08855e-13
CEACAM3			None	1.55869	174.817	6.80936	1.39547e-13
HBEGF			None	84.1145	773.225	3.20046	1.60308e-13
GLIPR1			None	85.8682	775.971	3.17581	1.78192e-13
PGBD5			None	199.292	2.41577	-6.36625	3.10588e-13
DGKG			None	1666.74	266.762	-2.64341	3.34215e-13
RAB31			None	17.3494	348.47	4.32808	3.90263e-13
MCTP2			None	578.176	52.6822	-3.45612	4.76221e-13
SPON2			None	717.347	31.9251	-4.48991	1.29282e-12
CCDC26			None	252.376	7.95219	-4.98808	2.18751e-12
SERPINB2			None	382.948	21.9521	-4.12472	2.29686e-12
SLC27A2			None	3617.14	717.114	-2.33457	2.86375e-12
APOL6			None	116.528	884.156	2.92362	3.25523e-12
CCDC88B			None	2655.17	12166.7	2.19607	3.71013e-12
PRSS57			None	548.237	55.7264	-3.29837	3.71121e-12
SLC9A3			None	53.5279	539.759	3.33395	4.3925e-12
RCBTB2			None	293.963	1682.27	2.5167	5.30222e-12
MILR1			None	4.52174	211.323	5.54643	7.05153e-12
CYSLTR2			None	31.4916	419.952	3.73719	7.27973e-12
LOXL3			None	126.42	878.868	2.79742	1.67256e-11
LHX2			None	1	133.56	7.06134	1.97736e-11
RARRES3			None	1.48619	145.361	6.61188	2.0343e-11
ARHGAP23			None	857.135	125.161	-2.77573	2.37077e-11
MTHFD2			None	11482.4	2621.58	-2.13092	2.6824e-11
ARSA			None	267.262	2548.15	3.25312	2.8515e-11
WT1			None	1747.96	328.516	-2.41163	2.88754e-11
RTN1			None	2.51347	174.199	6.11492	4.01366e-11
DLEU7-AS1			None	5.51442	198.175	5.16742	7.87225e-11
MOV10			None	181.194	1171.96	2.69332	1.05409e-10
TMEM71			None	121.588	871.589	2.84165	1.11463e-10
PLB1			None	455.297	2187.31	2.26428	1.24145e-10
ADCY4			None	36.1635	394.617	3.44785	1.86473e-10
CACNA1E			None	113.184	716.164	2.66162	2.93662e-10
LFNG			None	69.8198	553.818	2.9877	3.5363e-10
TSC22D3			None	443.281	2113.86	2.25359	4.71285e-10
AK4			None	1427.38	288.841	-2.30502	5.09847e-10
IRX6			None	421.196	44.1476	-3.25408	5.30862e-10
SLC36A1			None	822.472	3498.11	2.08854	5.69376e-10
OAF			None	1121.38	52.3322	-4.42143	5.9351e-10
QPRT			None	1299.67	255.196	-2.34847	6.43915e-10
STARD9			None	1234.65	239.256	-2.36747	7.52817e-10
SLCO5A1			None	72.7283	544.16	2.90344	8.63388e-10
PRMT2			None	1416.43	5589.53	1.98046	9.88914e-10
SERPINB10			None	1718.78	6.63119	-8.0179	1.32841e-09
TBXAS1			None	426.617	2259.57	2.40504	1.33065e-09
OBSCN			None	458.692	55.4115	-3.04927	1.33462e-09
TEX15			None	719.465	111.532	-2.68946	1.33978e-09
CDCA7			None	9733.28	2564.29	-1.92437	1.61729e-09
COL4A2			None	1	119.266	6.89804	1.73231e-09
HSPA7			None	2.64846	148.467	5.80884	2.02148e-09
FAM102B			None	2622.13	631.521	-2.05384	2.6198e-09
SPTA1			None	4.13455	163.181	5.3026	2.6198e-09
GVINP1			None	4.25214	162.135	5.25287	3.06888e-09
CD68			None	18.6417	267.513	3.84301	3.25484e-09
DDX60			None	22.2113	281.589	3.66423	4.17344e-09
RASGRP3			None	45.5187	399.472	3.13356	4.45117e-09
UPB1			None	1.45858	129.868	6.47634	5.107e-09
F11R			None	1312.87	4931.37	1.90926	6.88336e-09
TAF4B			None	3974.77	1156.58	-1.78101	9.74601e-09
ABCC6			None	11.1589	214.197	4.26267	1.03279e-08
AFF3			None	715.273	46.4971	-3.94328	1.08459e-08
ITM2B			None	5694.71	27337.3	2.26317	1.091e-08
LOC146880			None	554.446	2191.63	1.98288	1.15797e-08
C1QA			None	366.842	27.3918	-3.74334	1.16577e-08
MGAT3			None	1344.67	315.656	-2.09082	1.25641e-08
ABAT			None	197.12	943.999	2.25971	1.39685e-08
MLC1			None	11281.9	3253.13	-1.79411	1.41071e-08
JPH1			None	266.877	22.3169	-3.57997	1.56008e-08
CREG1			None	4145.97	14222.2	1.77836	1.90747e-08
IL1B			None	6.19682	167.293	4.75471	1.91733e-08
RIT1			None	573.677	2259.19	1.97749	2.26819e-08
OAS3			None	9.74517	191.826	4.29897	2.60972e-08
ANKRD13B			None	1111.68	249.299	-2.15679	3.0211e-08
SLC45A3			None	292.845	29.1231	-3.3299	3.06384e-08
PLEKHM1P			None	381.575	1561.64	2.03302	3.33552e-08
SIGLEC7			None	1.55869	165.789	6.73287	3.81865e-08
CA2			None	336.474	41.4257	-3.0219	3.84622e-08
FAM212A			None	557.731	95.986	-2.53867	4.21921e-08
FGD3			None	826.774	3126.11	1.91881	4.47241e-08
STAT2			None	1186.29	4158.18	1.80949	4.86023e-08
TMEM2			None	81.1874	496.875	2.61356	5.17939e-08
SLC6A12			None	1	91.1172	6.50965	6.55068e-08
MRVI1			None	11.2763	191.913	4.0891	8.24917e-08
B4GALNT3			None	15.3118	214.184	3.80613	8.58118e-08
CYP1B1-AS1			None	31.9329	287.172	3.1688	8.89059e-08
LPP			None	847.432	2964.34	1.80654	9.83728e-08
LYST			None	2828.39	9236.51	1.70737	1.02729e-07
C1orf186			None	1945.11	335.419	-2.53582	1.05874e-07
GUSB			None	2318.21	7629.83	1.71864	1.11246e-07
SPRY4			None	134.935	4.35663	-4.95291	1.42579e-07
IFITM10			None	33.4363	289.682	3.11498	1.58982e-07
SACS			None	11423.1	3278.71	-1.80076	1.85174e-07
SCARF2			None	1.45858	217.999	7.22361	2.09107e-07
KMO			None	11.5662	181.372	3.97096	2.53014e-07
CDKN1A			None	3.54835	125.879	5.14874	2.89876e-07
ATP8B4			None	2928.19	9193.79	1.65065	2.89876e-07
SPATA13			None	1242.79	251.848	-2.30296	3.30596e-07
GAS7			None	443.488	4541.89	3.35633	3.35268e-07
BTBD11			None	111.136	1.41847	-6.29185	3.64002e-07
RAB37			None	1268.33	4188.67	1.72356	3.66786e-07
CNPY3			None	1753.87	5579.19	1.66951	4.25336e-07
P2RY14			None	6.973	146.77	4.39563	4.65219e-07
ACPP			None	714.889	2421.22	1.75994	4.68165e-07
POLR3G			None	541.462	116.199	-2.22026	4.89491e-07
SLCO4C1			None	452.529	1613.79	1.83437	4.92694e-07
THBS1			None	9.25898	216.121	4.54484	5.2706e-07
DZIP3			None	216.956	866.115	1.99716	6.05117e-07
CD300C			None	94.1996	1713.95	4.18546	6.35561e-07
ZFHX2			None	86.5592	469.143	2.43827	6.96582e-07
FYTTD1			None	2431.96	7344.83	1.59461	8.13679e-07
CTSD			None	2322.21	46685.2	4.32939	8.23283e-07
MAN1A1			None	122.252	579.949	2.24607	8.35372e-07
FLOT1			None	511.896	1736.72	1.76244	8.35773e-07
CXXC5			None	935.184	235.425	-1.98998	8.67214e-07
NLE1			None	2386.95	723.867	-1.72137	9.63852e-07
ADM2			None	221.813	22.2119	-3.31994	1.06835e-06
SYNJ1			None	1191.18	3381.12	1.50511	1.07077e-06
SLC12A6			None	3134.32	9286.48	1.56698	1.09447e-06
EPHA8			None	73.577	1	-6.20118	1.1005e-06
SORD			None	6871.72	2265.11	-1.60109	1.14039e-06
BCL9L			None	694.131	2271.58	1.71042	1.17967e-06
NOLC1			None	19829.5	6759.77	-1.5526	1.28843e-06
PLIN5			None	3.69335	115.267	4.96391	1.41086e-06
SCN4B			None	1	74.2291	6.21391	1.48431e-06
CTIF			None	3258.82	1147.18	-1.50626	1.68899e-06
PSTPIP2			None	1749.69	5255.11	1.58662	1.69245e-06
CCDC86			None	3756.45	1225.77	-1.61568	1.73923e-06
SIGLEC17P			None	15.7757	188.421	3.57818	1.82116e-06
LDLRAD4			None	857.582	2654.64	1.63017	1.86363e-06
RASAL1			None	1218.24	3726.73	1.61312	2.1376e-06
CDH24			None	2931.26	946.118	-1.63143	2.16176e-06
PDE4A			None	577.151	129.817	-2.15247	2.19983e-06
RBP5			None	16.187	184.352	3.50956	2.40225e-06
PPP1R18			None	2912.42	8411.18	1.53009	2.50493e-06
LEPROT			None	735.182	2319.28	1.65751	2.60387e-06
STAG3L3			None	749.115	2465.57	1.71866	2.66193e-06
CHST15			None	1	71.9147	6.16822	2.66687e-06
NAGK			None	467.733	1531.46	1.71115	2.68057e-06
CELF6			None	119.269	515.79	2.11256	2.70494e-06
SNHG15			None	4123.77	1383.17	-1.57599	2.74093e-06
ADAMTS1			None	823.746	214.761	-1.93947	2.74614e-06
NR2F2			None	3113.93	987.626	-1.6567	2.83815e-06
TNRC6C-AS1			None	51.6194	318.919	2.6272	2.88021e-06
CPA3			None	97.4432	2.27456	-5.4209	3.45434e-06
CEP68			None	1156.13	334.586	-1.78886	3.8181e-06
DTX1			None	151.37	625.319	2.04651	3.85845e-06
CD24			None	21.1713	193.634	3.19315	4.35179e-06
TUBE1			None	1394.47	418.92	-1.73497	4.40275e-06
IL13RA1			None	11.8626	151.441	3.67427	4.83982e-06
TECPR1			None	559.219	1765.18	1.65833	4.96847e-06
PRKAR1A			None	6439.99	17895.7	1.47448	5.04906e-06
FCGR2C			None	11.6387	152.912	3.7157	5.3091e-06
SLC26A11			None	1.55869	417.162	8.06413	5.31929e-06
S100B			None	5.29693	116.282	4.45633	5.91816e-06
PADI4			None	1.94478	92.1368	5.5661	6.1928e-06
MYOM1			None	21.8252	192.724	3.14247	7.24386e-06
CAMLG			None	1435.11	443.634	-1.69372	7.79417e-06
ITFG3			None	663.512	2134.12	1.68545	7.87906e-06
TRPM4			None	2.18977	91.2734	5.38134	8.29485e-06
PRPS2			None	2929.67	999.664	-1.55122	8.62919e-06
ADI1			None	1919.95	5391.92	1.48973	8.89996e-06
C12orf5			None	118.379	512.745	2.11482	9.24025e-06
KATNB1			None	3692.62	1311.43	-1.49351	9.33056e-06
LRP3			None	3147.77	712.257	-2.14386	9.5336e-06
TNFRSF1B			None	2593.19	7181.12	1.46948	9.58352e-06
BIN1			None	372.785	74.4652	-2.32371	9.66857e-06
MYO1B			None	1.53118	84.5346	5.78682	9.66857e-06
LONP1			None	8112.42	2975.69	-1.44691	9.66857e-06
SEMA4B			None	225.564	874.136	1.95432	9.70226e-06
C19orf35			None	35.1212	261.838	2.89826	9.92141e-06
LGALS9C			None	2.98966	98.1594	5.03707	9.92141e-06
RASSF5			None	2555.7	6982.95	1.45012	9.92141e-06
BNC2			None	82.5586	389.123	2.23674	9.94987e-06
SYNGAP1			None	1896.95	627.749	-1.59542	1.02039e-05
SEC14L1			None	1416.42	3954.11	1.48111	1.11532e-05
RHOH			None	1681.25	461.728	-1.86442	1.14556e-05
DYNC2H1			None	832.719	2397.39	1.52556	1.17321e-05
CARD6			None	354.193	1366.18	1.94755	1.26198e-05
KIAA1804			None	3151.98	951.162	-1.7285	1.32275e-05
GARNL3			None	249.476	38.3349	-2.70217	1.33543e-05
LAT			None	518.145	121.12	-2.09692	1.39236e-05
GMIP			None	2443.58	6599.19	1.43329	1.47815e-05
DST			None	3129.24	1113.32	-1.49094	1.50378e-05
TMC6			None	4195.36	11147	1.40978	1.58171e-05
GSTM2			None	67.9176	341.315	2.32925	1.62127e-05
HIST1H2BK			None	189.419	1517.82	3.00235	1.66594e-05
MYH15			None	381.349	1181.19	1.63106	1.69925e-05
FHDC1			None	97.1232	425.384	2.13088	1.83256e-05
RGS12			None	43.7412	331.763	2.92309	1.86145e-05
SYNE2			None	1179.67	5768.57	2.28983	1.88028e-05
ATF5			None	9268.76	894.181	-3.37374	1.89451e-05
IMMP2L			None	722.835	212.654	-1.76516	1.96236e-05
MAP7			None	688.998	193.118	-1.83502	2.07895e-05
EFHD2			None	3175.88	8215.79	1.37124	2.08134e-05
ZCCHC24			None	211.614	717.944	1.76244	2.12127e-05
NINJ2			None	74.7841	784.799	3.39152	2.13616e-05
ASXL3			None	1.48619	68.1878	5.51982	2.22949e-05
CCL24			None	1	231.298	7.85361	2.31452e-05
PARD6G			None	565.812	149.289	-1.92221	2.38879e-05
KRCC1			None	297.43	962.239	1.69385	2.42532e-05
PUS7			None	2835.6	1131.78	-1.32506	2.5151e-05
CNKSR2			None	461.125	111.875	-2.04326	2.57849e-05
CMTM6			None	3516.4	9164.16	1.38191	2.75381e-05
AKAP13			None	1914.37	5185.38	1.43758	2.79017e-05
IL16			None	1343.29	3579.18	1.41386	3.00392e-05
MPP6			None	678.489	193.485	-1.8101	3.03936e-05
ERAP2			None	2186.63	5731.21	1.39013	3.13368e-05
AMER1			None	1621.69	568.322	-1.51272	3.40726e-05
ANKRD27			None	4812.15	1841.68	-1.38566	3.59961e-05
LOC440434			None	246.699	811.816	1.7184	3.77567e-05
KCNN2			None	291.819	55.9811	-2.38206	3.77567e-05
SLA2			None	58.8122	314.616	2.4194	3.84658e-05
NDUFAF2			None	622.492	176.365	-1.81949	3.85528e-05
DGKE			None	2615.15	895.49	-1.54615	4.18698e-05
CLEC17A			None	1	56.6975	5.82521	4.59788e-05
ARRDC4			None	449.933	1339.39	1.57379	4.61389e-05
HK1			None	122.768	478.811	1.96353	4.81349e-05
BEND6			None	166.219	19.1325	-3.11899	4.88181e-05
CCDC144B			None	7.7279	115.132	3.89707	5.10524e-05
TYK2			None	2729.79	6956.93	1.34966	5.40878e-05
MYOF			None	1.55869	62.8475	5.33345	6.0115e-05
STK39			None	1142.21	345.917	-1.72333	6.69998e-05
LINC00926			None	4842.14	899.124	-2.42905	7.04136e-05
SUN2			None	4287.32	11612.9	1.43758	7.14303e-05
TCIRG1			None	5564.12	17814.9	1.67886	7.90538e-05
FCGRT			None	4.37575	266.997	5.93115	8.01585e-05
CYSLTR1			None	437.461	1494.41	1.77235	8.20507e-05
PDE1B			None	1553.39	3916.13	1.334	8.56318e-05
ZYX			None	4535.85	11189.7	1.30273	8.68251e-05
SNTB2			None	293.819	61.8267	-2.24863	8.79128e-05
IDS			None	1661.53	4871.12	1.55174	8.8381e-05
CD180			None	1	62.4113	5.96374	8.90886e-05
TREM1			None	1	53.2517	5.73475	9.15714e-05
SLC4A5			None	1216.94	421.669	-1.52908	9.34143e-05
RGL2			None	781.128	2158.18	1.46619	9.55855e-05
ITGAV			None	1164.97	2751.39	1.23987	9.79066e-05
PSPH			None	728.482	231.252	-1.65543	0.000103085
ARHGAP26			None	1416.46	4929.58	1.79918	0.000103136
C5			None	73.5344	345.145	2.23071	0.000105606
SCPEP1			None	522.815	7514.2	3.84525	0.000109445
CD3E			None	19.1254	153.27	3.00251	0.000117129
IL1RL1			None	196.677	29.8317	-2.72091	0.000121805
CHST11			None	4238.25	1691.62	-1.32506	0.000122705
ICAM5			None	2.18977	73.4155	5.06723	0.000124908
LUM			None	479.163	72.9344	-2.71584	0.000127375
FZD3			None	625.891	191.816	-1.70619	0.000129857
C10orf91			None	271.399	56.1239	-2.27373	0.000137991
NOB1			None	6215.84	2196.13	-1.50099	0.000137991
LINC00398			None	4.93444	93.3791	4.24214	0.000138127
EPG5			None	3287.86	7938.85	1.27178	0.00013993
PDCD2L			None	669.828	211.183	-1.66529	0.00014072
CDCP1			None	12.5386	153.244	3.61137	0.000147577
IL18BP			None	217.15	661.562	1.60719	0.00015303
IPO5			None	29927.5	12715.5	-1.23489	0.000154945
CAMKV			None	61.8295	1.91982	-5.00925	0.000155744
CLEC4E			None	1.55869	138.783	6.47635	0.000158809
IQSEC3			None	1.48619	57.6248	5.277	0.000158983
SAMD9L			None	568.835	1511.47	1.40987	0.00016011
KIAA0226			None	1194.66	2743.36	1.19935	0.000163314
DNAJC4			None	349.384	991.721	1.50512	0.000165886
C2CD5			None	711.922	1819.82	1.35401	0.000168093
LOC100093631			None	211.449	629.998	1.57503	0.000168314
PTK2B			None	4249.86	9994.26	1.23368	0.000170252
JAG1			None	2951.45	1185.34	-1.31612	0.000174523
SERPINB8			None	1261.92	461.112	-1.45243	0.000174863
IPCEF1			None	1617.58	3941.41	1.28487	0.000178365
OS9			None	4986.38	11769.8	1.23903	0.000181394
GALNT14			None	1341.26	356.649	-1.91101	0.000191787
TOX			None	143.231	17.4113	-3.04025	0.000193169
ZHX3			None	1231.13	452.766	-1.44315	0.000193654
CRTC3			None	943.272	329.713	-1.51646	0.000198878
CTNNAL1			None	1186.6	394.468	-1.58885	0.000212978
TANK			None	1112.9	2728.37	1.29372	0.000220133
DTX3L			None	1134.67	2558.62	1.17309	0.00022045
DCAF4			None	585.529	185.212	-1.66056	0.000221643
PLEKHM1			None	793.674	2115.29	1.41424	0.000226915
CFH			None	1.48619	117.971	6.31067	0.000238591
PAFAH2			None	368.158	1123.72	1.60989	0.000238793
KIAA0020			None	4886.57	2139.24	-1.19173	0.000242628
PARP9			None	351.819	975.484	1.47128	0.000242992
FAM65A			None	912.399	2298.83	1.33317	0.000243604
GPSM3			None	2423.12	5683.93	1.23002	0.000253865
RIPK3			None	7.87289	111.795	3.82782	0.000257852
SERPINA1			None	13.4172	141.12	3.39476	0.000259593
PTPRH			None	1.55869	54.3268	5.12326	0.000279565
IGSF6			None	16.5732	137.514	3.05266	0.000280019
USP32P2			None	6.75552	96.2146	3.83212	0.000280838
NLN			None	2527.18	1133.88	-1.15626	0.000280936
PRNP			None	1293.18	452.731	-1.5142	0.000285566
GPRC5C			None	128.165	441.464	1.7843	0.000294786
STK38			None	1112.28	2458.99	1.14455	0.000299071
CCL5			None	279.846	815.942	1.54383	0.000302699
PTPRE			None	3895.37	8843.12	1.18279	0.000308045
FES			None	2292.87	5437.12	1.24569	0.000308427
SLC14A1			None	1.67617	67.1216	5.32353	0.000319144
B3GALT4			None	6.61151	94.7111	3.84048	0.000319953
SLC38A5			None	4175.19	1369.13	-1.60858	0.000323801
ABCA7			None	457.681	1817.45	1.9895	0.000334193
C19orf66			None	241.912	714.734	1.56292	0.000362449
ZBED4			None	5893.32	2526.11	-1.22216	0.000364586
CXCR3			None	22.7274	178.946	2.97702	0.000377888
PATL2			None	42.1428	215.216	2.35243	0.000379302
EPHB4			None	182.119	32.3162	-2.49455	0.000387218
CLIC4			None	1568.28	625.518	-1.32606	0.0003982
SH3TC1			None	16.1595	131.618	3.0259	0.000399537
WBP1L			None	983.378	2371.22	1.26981	0.000413195
IKBKE			None	753.756	1878.9	1.31772	0.000414179
TIMP2			None	722.345	4127.54	2.51452	0.000419386
ANGEL1			None	641.612	1624.12	1.33989	0.000429149
PA2G4			None	21291.3	9157.19	-1.21728	0.000435493
DKK2			None	1.48619	51.7461	5.12176	0.000440166
UGT2B11			None	494.384	37.7226	-3.71213	0.00044379
ICAM3			None	2571.11	7473.62	1.53941	0.000447111
CARM1			None	2736.28	1159.23	-1.23904	0.000448522
E2F5			None	415.28	71.756	-2.53291	0.000448585
CACNA2D3			None	2.64846	69.1375	4.70624	0.000462444
GCSAML			None	117.39	12.5451	-3.22611	0.000463636
PTPRB			None	324.9	873.733	1.4272	0.000471699
MAP3K3			None	1256.32	2954.13	1.23353	0.000501038
PIK3C2A			None	1921.92	4413.34	1.19933	0.000503965
ACD			None	1646.46	672.147	-1.29252	0.000508759
DDX10			None	3166.93	1317.38	-1.26541	0.000510256
ESYT1			None	11248.3	5111.46	-1.1379	0.000517779
GART			None	8827.29	3925.18	-1.16921	0.000541141
LRRC36			None	1.48619	51.7749	5.12256	0.000541141
CTDSP2			None	3279.94	7276.16	1.14951	0.000567467
TXLNG			None	2753.55	1174.16	-1.22966	0.00057456
PARP10			None	1114.15	2389.26	1.10062	0.000603559
USP13			None	1729	716.238	-1.27142	0.000606739
ARHGAP4			None	5481.74	12111.3	1.14365	0.00063753
SLAIN1			None	1479.18	612.138	-1.27287	0.000650752
PDCD11			None	7651.69	3459.19	-1.14534	0.000660318
LPAR2			None	828.136	1967.63	1.24852	0.000664442
ADCY3			None	1527.32	629.92	-1.27776	0.000670591
UNC119			None	643.535	1825.11	1.5039	0.000675428
CASZ1			None	74.6732	288.614	1.95048	0.00068521
ALOX5AP			None	2135.11	35166	4.0418	0.000722291
CC2D1B			None	676.429	1637.18	1.2752	0.000728495
GRINA			None	1419.77	3225.76	1.18398	0.000728495
2016-03-02			None	73.4716	289.839	1.97999	0.000728495
GCSH			None	2644.14	842.869	-1.64942	0.000763039
DNASE1			None	226.297	638.999	1.4976	0.000769367
SETD6			None	1214.28	484.873	-1.32442	0.000769367
SEMA4D			None	3396.17	7545.97	1.1518	0.000782414
LDHA			None	22372.3	9333.75	-1.26118	0.000784878
ADAM11			None	54.2616	232.774	2.10093	0.000795609
GPR63			None	913.182	299.768	-1.60705	0.000810306
CDCA7L			None	3619.78	1475.95	-1.29426	0.000827577
CLN3			None	1185.52	2778.42	1.22874	0.000835955
SP100			None	2283.33	5136.18	1.16955	0.000853581
PRKCD			None	2679.2	5994.67	1.16188	0.000856363
PTPRF			None	86.7129	7.1862	-3.59295	0.000875072
FPGT			None	418.752	1171.2	1.48382	0.000881226
SLC9B2			None	1146.57	461.736	-1.31218	0.000886439
CHI3L1			None	18.9117	129.553	2.77619	0.000886439
SLC25A17			None	1198.32	487.987	-1.2961	0.000886771
RSPH3			None	111.375	348.392	1.64528	0.000889472
C17orf51			None	274.133	61.4215	-2.15806	0.000891342
ATIC			None	6835.13	3119.49	-1.13166	0.000891342
NDUFAF4			None	1276.79	517.216	-1.30368	0.000929322
SOX4			None	1854.28	4156.97	1.16467	0.000933151
WWC1			None	99.8654	9.94678	-3.32768	0.00093928
WDR12			None	2755.47	1212.15	-1.18473	0.0009431
ADCK3			None	3311.42	1485.67	-1.15633	0.000944943
TLR8			None	11.5662	113.675	3.29693	0.000966926
SLC16A14			None	251.617	62.6464	-2.00593	0.000994391
NINJ1			None	725.463	2336.95	1.68766	0.00102951
RNF122			None	254.372	889.619	1.80625	0.00104301
NEIL3			None	2229.51	973.699	-1.19518	0.0010483
PIWIL4			None	197.197	553.188	1.48813	0.00105615
ICAM4			None	41.8118	637.618	3.93071	0.00105773
DHX58			None	46.2111	211.17	2.19209	0.00106944
PES1			None	4718.5	2153.11	-1.1319	0.0010726
CASP1			None	211.522	585.749	1.46948	0.00108177
ME1			None	778.693	193.984	-2.00511	0.00110003
MRPS2			None	2161.13	945.136	-1.19319	0.00111595
CEACAM8			None	1.53118	216.826	7.14575	0.00112293
WNT10B			None	238.559	24.8812	-3.26122	0.00113993
POLR1B			None	3784.68	1711.13	-1.14523	0.00114238
ID2			None	668.116	2318.62	1.79509	0.00116343
CCL4			None	11.9352	242.598	4.34528	0.00117992
FAM72D			None	1795.12	774.415	-1.2129	0.00118675
VDAC1			None	6495.76	3126.65	-1.05488	0.00120993
THAP4			None	2332.9	1136.56	-1.03746	0.00121916
BCL6			None	32.4852	165.579	2.34966	0.00122875
ANO7			None	1881.48	679.434	-1.46947	0.00125126
LRRK2			None	43.7914	619.624	3.82267	0.00125293
VOPP1			None	1215.4	2733.55	1.16935	0.00126024
SLC38A1			None	14221.5	6658.33	-1.09484	0.00128902
PRDM11			None	55.5126	229.257	2.04608	0.00129042
MCM3			None	12821.5	6158.85	-1.05783	0.00129042
ECE1			None	676.246	253.115	-1.41776	0.00132831
ELMSAN1			None	2232.12	4837.71	1.11591	0.00133401
GPR132			None	1139.74	2555.53	1.16493	0.00134027
PRMT3			None	1487.32	635.154	-1.22753	0.00134264
CADM1			None	2.43197	517.172	7.73237	0.00134959
LRP8			None	4115.19	1848.13	-1.15489	0.00134959
RBM47			None	11.5726	99.3541	3.10187	0.00135274
GIMAP8			None	4.88323	72.6194	3.89445	0.00142036
RNF146			None	686.337	1593.57	1.21527	0.00145255
BMPR2			None	321.915	972.312	1.59474	0.00146535
MYEF2			None	1.53118	53.8894	5.13728	0.00146837
FAT2			None	83.1921	295.912	1.83065	0.00152146
GTF2IRD2B			None	47.9836	211.324	2.13884	0.00158516
LTBR			None	462.364	1112.75	1.26703	0.0015873
LOC100129034			None	1624.59	3515.86	1.1138	0.00159456
DNAJC13			None	3238.26	6911.35	1.09375	0.00159456
LYAR			None	4653.45	1659.94	-1.48717	0.00171255
ARL6IP5			None	1717.15	3685.14	1.10171	0.00171792
PLCB3			None	1877.86	4168.73	1.15052	0.00171792
C9orf84			None	67.9189	251.178	1.88682	0.00173921
LGALS3BP			None	4.11715	91.3321	4.47141	0.00176381
URB1			None	4269.96	2115.42	-1.01328	0.0017809
MAP1S			None	2112.96	4549.93	1.10658	0.00180328
SMG6			None	417.651	983.594	1.23576	0.00181758
C12orf29			None	1361.77	583.772	-1.22201	0.00182701
C19orf48			None	4951.71	2338.35	-1.08244	0.00188076
DTD2			None	718.362	278.676	-1.36612	0.00191167
ARRB2			None	2967.63	6166.51	1.05515	0.00193632
FAAH			None	43.3777	191.712	2.14392	0.00196119
S100Z			None	41.2581	183.294	2.15141	0.00196562
PWWP2B			None	814.687	329.774	-1.30477	0.00201257
MBD6			None	2618.6	5471.58	1.06316	0.00209405
OSBPL1A			None	2911.5	1351.15	-1.10757	0.00212314
CES4A			None	44.3714	191.946	2.113	0.00214049
MCM4			None	15548.2	7617.91	-1.02928	0.00214049
CDR2			None	1195.26	465.881	-1.35929	0.00215439
LASP1			None	4153.82	8646.29	1.05764	0.00217999
CTSK			None	81.5736	279.595	1.77716	0.00219951
SYNE1			None	51.9543	211.422	2.02481	0.00220623
CYSTM1			None	192.246	568.419	1.564	0.00224099
GLG1			None	2469.46	5231.11	1.08292	0.00224155
MIR4697HG			None	994.342	165.928	-2.58318	0.00228112
RAVER2			None	2159.62	898.359	-1.26541	0.00230362
TAPBP			None	3119.76	6513.74	1.06205	0.0023064
PGS1			None	1421.46	3134.94	1.14106	0.00230862
COL5A1			None	49.4295	1.41847	-5.12296	0.00231372
KLF11			None	195.743	45.816	-2.09504	0.00231372
LOC286367			None	41.5481	181.783	2.12936	0.00232929
PSEN1			None	1151.58	2475.64	1.10419	0.00236594
C10orf25			None	14.9184	117.316	2.97524	0.00239423
DUSP18			None	113.27	351.768	1.63486	0.00241347
NCKAP1L			None	7621.52	15477.6	1.02203	0.00248155
APBB2			None	1213.6	529.769	-1.19586	0.00260358
DGAT2			None	438.162	155.318	-1.49624	0.00262137
NHS			None	2.16227	54.1293	4.64579	0.00267137
CCDC34			None	449.698	161.362	-1.47866	0.00267137
REXO4			None	3141.32	1368.18	-1.19911	0.00267146
INF2			None	1572.36	715.714	-1.13548	0.00273135
INPPL1			None	6132.57	12436	1.01995	0.00283404
AMY2B			None	346.488	831.663	1.26319	0.00284041
PDE4B			None	514.515	1211.24	1.2352	0.00285238
TRIP13			None	2117.16	938.356	-1.17392	0.0028756
RNFT1			None	724.332	1591.35	1.13553	0.00291314
MYBBP1A			None	3113.64	1489.7	-1.06358	0.00293301
HRSP12			None	528.849	199.994	-1.4029	0.00293301
C8orf58			None	123.916	368.166	1.57099	0.00297528
ASRGL1			None	784.157	3335.47	2.08868	0.00301688
ELF4			None	2691.59	5477.52	1.02506	0.00304026
DNAH17			None	119.884	354.427	1.56384	0.00305524
TMEM120A			None	298.338	731.539	1.29399	0.00307935
ATOH8			None	4.73823	66.5144	3.81124	0.0031166
MKL1			None	2539.76	5237.36	1.04415	0.00321046
CEBPG			None	3519.98	1685.55	-1.06235	0.00324401
GJA3			None	416.518	117.165	-1.82983	0.00330851
DLEU7			None	24.1112	133.187	2.46568	0.00334563
GSTM4			None	823.222	1773.34	1.10712	0.00335231
WDR37			None	572.589	1285.13	1.16635	0.0033588
ERMN			None	14.5772	111.876	2.94012	0.00338431
ACSM1			None	179.632	16.9117	-3.40895	0.00339782
ERI3			None	1611.39	741.768	-1.11926	0.00340734
GYPC			None	1616.7	711.225	-1.18467	0.00346261
BZW2			None	4327.49	2121.45	-1.02848	0.00346754
METAP2			None	11711.2	5313.88	-1.14005	0.00375038
POLD1			None	4466.35	2219.65	-1.00877	0.00376807
CCT2			None	9211.12	4586.28	-1.00605	0.00380242
DUSP10			None	327.192	116.117	-1.49456	0.00380994
FGD5-AS1			None	1885.95	3847.58	1.02866	0.00391779
MATK			None	3615.42	1778.64	-1.02339	0.00400118
KIF5C			None	86.9114	11.2715	-2.94687	0.00400118
NT5C2			None	3778.33	7465.52	0.982495	0.0040736
GLTP			None	535.536	1191.85	1.15414	0.00408734
ENKD1			None	798.421	335.514	-1.25078	0.004171
NPEPPS			None	3849.31	7672.86	0.995163	0.00417847
FLJ42627			None	1163.52	2221.15	0.932805	0.00417847
RBM38			None	3416.19	1439.99	-1.24633	0.00425678
ZNF226			None	764.197	1617.86	1.08207	0.00427398
TBC1D3H			None	37.6672	164.59	2.1275	0.00430233
MROH7			None	15.3322	111.611	2.86385	0.00430233
ENO3			None	187.282	549.217	1.55216	0.00430756
BAG2			None	1563.67	731.215	-1.09657	0.00430756
RABEPK			None	1396.66	597.445	-1.2251	0.00439691
NPM1			None	65537.3	27621.1	-1.24654	0.004425
TMC8			None	5929.39	11717.5	0.982714	0.00450625
LDHB			None	25895	13316	-0.959514	0.00456498
FERMT3			None	5611.47	11195.7	0.996489	0.00462247
TMEM144			None	459.255	1122.59	1.28947	0.00481095
NCEH1			None	375.856	863.358	1.19978	0.00482417
RGL4			None	118.763	344.463	1.53626	0.00487192
CAMTA2			None	1137.49	2141.28	0.912623	0.00505788
FAM217B			None	1224.69	2536.34	1.05033	0.00507274
ARHGAP30			None	4566.15	8938.74	0.969092	0.00512321
PVRIG			None	33.1464	149.282	2.17111	0.0051528
MRTO4			None	2747.39	1365.73	-1.00839	0.00529579
CIRH1A			None	3661.45	1816.66	-1.01113	0.00529595
UAP1			None	1379.95	653.784	-1.07773	0.00533629
PLS1			None	313.182	115.539	-1.43862	0.00536822
PRMT1			None	6471.87	3317.96	-0.963884	0.0053711
KAT2B			None	516.778	1195.37	1.20984	0.00539428
NACC2			None	1471.96	691.367	-1.09022	0.00539972
LARS			None	14631.3	7121.81	-1.03875	0.00543163
GSTK1			None	925.125	1918.78	1.05247	0.00544384
C5orf30			None	586.428	239.93	-1.28934	0.00548606
ZNF217			None	2382.21	4714.91	0.984929	0.00550324
SLC44A3			None	1	32.1274	5.00573	0.00554882
CPPED1			None	816.124	1714.91	1.07128	0.00567529
TRIM66			None	695.156	1475.93	1.08621	0.00570261
ZNF697			None	81.9185	264.355	1.69022	0.00574482
FAM95C			None	1111.73	451.132	-1.30119	0.00585065
ZFPM1			None	211.397	52.2622	-2.01611	0.00591645
FAM86DP			None	518.145	215.419	-1.26621	0.0059241
PLD6			None	1251.62	246.544	-2.34388	0.0059241
OSTM1			None	416.176	964.558	1.21267	0.00605162
ZNF254			None	314.159	698.645	1.15306	0.00605162
RTTN			None	1631.97	779.943	-1.06517	0.0060575
PGAP3			None	258.868	623.367	1.26787	0.00616038
MEDAG			None	1	55.3591	5.79075	0.00618183
CORO1A			None	13445.7	25998.9	0.951302	0.00625468
ICAM2			None	118.192	18.8188	-2.65088	0.0063516
CCDC39			None	241.938	573.221	1.24446	0.00637844
ITPKB			None	1618.35	3193.21	0.980484	0.00642294
TM6SF1			None	9.16277	76.6874	3.06513	0.00643614
MGAT4A			None	1662.19	3393.58	1.02972	0.00649661
SAP30			None	748.928	213.231	-1.81241	0.00654828
ZNRF3			None	864.317	384.916	-1.16702	0.00654982
GOLGA8O			None	1436.46	2926.68	1.02675	0.00660935
LONRF1			None	818.555	361.347	-1.17969	0.00662861
SIGLEC15			None	1.55869	59.1734	5.24654	0.0066504
MSRB1			None	1671.86	4798.24	1.52105	0.00678251
ATAD3B			None	2341.16	1167.41	-1.00391	0.00684192
ZNF22			None	93.1312	274.115	1.55744	0.00691565
MTA1			None	8839.9	4616.29	-0.937297	0.00700484
INHBC			None	46.1412	1.91712	-4.58904	0.00705436
BAIAP2L1			None	7.3142	74.5178	3.34881	0.00715219
TMEM55A			None	364.114	817.938	1.1676	0.00717912
IL5RA			None	1463.46	189.96	-2.94561	0.00719556
MYO19			None	4122.94	2149.13	-0.939922	0.0072183
PBK			None	1221.63	581.168	-1.07178	0.00723654
PNPT1			None	3739.37	1911.47	-0.968111	0.00749508
OMG			None	51.8615	189.339	1.86823	0.00759863
KIAA0825			None	13.7172	93.1177	2.76307	0.00759863
ADAM22			None	661.811	284.2	-1.21951	0.00766316
CCL23			None	37.9657	294.694	2.95645	0.00769903
LPPR2			None	358.869	798.822	1.15442	0.00771174
KIAA1109			None	3441.13	6553.65	0.929418	0.00771368
RAB5C			None	3224.42	6244.96	0.953652	0.00775733
UCHL5			None	5493.78	2858.62	-0.942482	0.0077864
HSPA9			None	12937.6	6793.13	-0.929423	0.00788444
ZFP36			None	631.471	1312.27	1.05527	0.00789178
SIGMAR1			None	4411.55	2297.31	-0.941339	0.00791676
SYNRG			None	1375.16	2711.36	0.979414	0.00791676
CXCR2			None	1184.61	2372.17	1.00179	0.00792879
DTX2P1-UPK3BP1-PMS2P11			None	115.115	311.958	1.43828	0.00793868
GGT1			None	718.541	1481.9	1.0443	0.00801848
PTGER4P2-CDK2AP2P2			None	57.3962	197.852	1.78539	0.0081056
TMEM219			None	992.116	2159.98	1.12244	0.00811545
VPS41			None	1664.29	3261.52	0.970638	0.00816707
PSD4			None	4585.12	8732.62	0.929457	0.00830541
PI4KB			None	1981.91	3866.44	0.964112	0.00839683
LOC100130872			None	281.939	5.72137	-5.62288	0.00848324
SIX4			None	1276.18	311.789	-2.03319	0.0084859
C12orf45			None	838.82	292.119	-1.52181	0.00853205
USP40			None	444.589	959.274	1.10947	0.00854199
ORAI1			None	1383.78	672.287	-1.04146	0.00862075
BCL9			None	1149.77	418.631	-1.4576	0.0087901
ATP13A3			None	11284.2	5985.77	-0.914694	0.00881212
CYP4V2			None	166.324	415.193	1.31978	0.00895004
CD1C			None	1.55869	35.1893	4.49673	0.00905662
FMR1			None	1939.64	3719.82	0.939441	0.00908509
LILRB1			None	7.61419	79.7413	3.38857	0.00912184
LGMN			None	6.41432	64.3872	3.32741	0.00912205
TSPAN31			None	261.744	613.127	1.22803	0.00915346
EPM2A			None	313.294	118.356	-1.40438	0.00916718
NPEPL1			None	391.512	841.621	1.10411	0.00921584
CARD8			None	3967.12	7453.57	0.909839	0.00923049
NMT2			None	133.951	31.9689	-2.06697	0.00923408
FAM13A-AS1			None	126.42	338.122	1.41932	0.00928288
BRIX1			None	3282.37	1696.15	-0.952471	0.00932192
NUBPL			None	618.678	265.414	-1.22095	0.0093302
KIAA1211			None	292.191	114.139	-1.35612	0.00934753
RAB20			None	218.112	2139.57	3.29418	0.00939819
GTF2IRD2			None	56.4963	215.619	1.93226	0.00942908
PSAP			None	11816.8	23648.5	1.00091	0.00943366
CC2D2B			None	9.74517	76.5824	2.97425	0.00958353
TMUB2			None	728.345	1469.52	1.01265	0.00966361
LEPR			None	64.1281	217.198	1.75998	0.00966361
ATP7A			None	333.485	734.142	1.13844	0.00968346
CAD			None	8117.77	3469.19	-1.22648	0.00978505
CHMP2A			None	1313.97	2621.2	0.996289	0.00978784
OTP			None	411.924	145.694	-1.49944	0.00981122
DHODH			None	823.733	384.232	-1.1002	0.00983814
TRAT1			None	134.731	21.4171	-2.65325	0.00991889
