# Supplementary material for: Alterations of specific chromatin conformation affect ATRA-induced leukemia cell differentiation
Source: Cell Death Dis. 2018 Feb 8;9(2):200. doi: 10.1038/s41419-017-0173-6 (PMC5833835; doi:10.1038/s41419-017-0173-6)
Supplement: Supplementary file 7 — GREAT analysis of specific ATAC-seq peaks [file 41419_2017_173_MOESM7_ESM.xlsx]

## Sheet: Sheet1
ATRA or control specific	# Term Name	Binom Rank	Binom Raw P-Value	Binom FDR Q-Val	Binom Fold Enrichment	Binom Observed Region Hits	Binom Region Set Coverage	Hyper Rank	Hyper FDR Q-Val	Hyper Fold Enrichment	Hyper Observed Gene Hits	Hyper Total Genes	Hyper Gene Set Coverage
ATRA	Genes induced in the liver during hepatitis B (HBV) viral clearance in chimpanzees.	22	5.17198e-28	7.90842e-26	2.23343	236	0.0127941	581	0.0233601	1.19446	78	100	0.00662083
ATRA	Genes up-regulated by tretinoin (ATRA) [PubChem=444795] in U937 cells (acute promyelocytic leukemia, APL) made sensitive to the drug by expression of the PML-RARA fusion [GeneID=5371;5914].	27	2.51866e-26	3.13806e-24	3.20735	117	0.00634284	210	0.000752758	1.48032	29	30	0.00246159
ATRA	Genes up-regulated in macrophages by aerolysin-related cytotoxic enterotoxin (Act) from Aeromonas hydrophila.	30	1.3162e-25	1.4759e-23	2.03257	267	0.0144747	495	0.0151235	1.22509	68	85	0.00577201
ATRA	Genes up-regulated in kidney biopsies from patients with acute transplant rejection compared to the biopsies from patients with well functioning kidneys more than 1-year post transplant.	34	9.21825e-24	9.12065e-22	2.00835	254	0.0137699	247	0.00158745	1.28207	72	86	0.00611154
ATRA	Top genes up-regulated in liver tissue from mice with knockout of ZMPSTE24 [GeneID=10269].	74	5.16065e-18	2.346e-16	2.29641	138	0.0074813	367	0.00619782	1.37017	34	38	0.002886
ATRA	Clusters 1 and 2: genes up-regulated in B2264-19/3 cells (primary B lymphocytes) within 30-60 min after activation of LMP1 (an oncogene encoded by Epstein-Barr virus, EBV).	79	1.34174e-17	5.71345e-16	2.0008	185	0.0100293	677	0.035686	1.22509	52	65	0.00441389
ATRA	Down-regulated genes in hepatocellular carcinoma (HCC) subclass G5, defined by unsupervised clustering.	134	8.60606e-12	2.16051e-10	2.0632	109	0.00590914	416	0.00925675	1.41793	25	27	0.00212206
ATRA	Genes up-regulated by tretinoin (ATRA) [PubChem=444795] in U937 cells (acute promyelocytic leukemia, APL) made resistant to the drug by expression of the PLZF-RARA fusion [GeneID=7704, 5914].	168	1.72131e-10	3.44672e-09	2.04645	97	0.00525859	410	0.00878141	1.46176	21	22	0.00178253
ATRA	STAT3 [GeneID=6774] targets in hematopoietic signaling.	169	1.83915e-10	3.66089e-09	2.41821	67	0.00363222	739	0.0471762	1.43565	15	16	0.00127324
ATRA	Genes up-regulated by expression of HBV X protein (HBVgp3) [GeneID=944566] both in SK-Hep-1 cells (hepatocellular carcinoma) and normal primary hepatocytes.	217	5.75375e-09	8.91963e-08	2.35004	59	0.00319852	614	0.026899	1.44629	17	18	0.001443
ATRA	Genes down-regulated in SK-NEP-1 cells (Wilm's tumor ) stably expressing inactivated forms of STAT1 [GeneID=6772] under growth stress (hypoxia or nutritional deprivation).	526	4.25519e-05	0.000272138	2.16315	34	0.00184322	739	0.0471762	1.43565	15	16	0.00127324
control	Gene up-regulated by CD40 [GeneID=958] signaling in Ramos cells (EBV negative Burkitt lymphoma).	22	6.21361e-15	9.50117e-13	2.09222	137	0.0186954	438	0.00922602	1.4024	54	101	0.00785112
control	Genes up-regulated in kidney biopsies from patients with acute transplant rejection compared to the biopsies from patients with well functioning kidneys more than 1-year post transplant.	32	3.95366e-13	4.15629e-11	2.16945	109	0.0148745	596	0.0285331	1.3725	45	86	0.0065426
control	Down-regulated genes in the B lymphocyte developmental signature, based on expression profiling of lymphomas from the Emu-myc transgenic mice: the Large Pre-BII stage.	40	1.97359e-11	1.65979e-09	2.22416	88	0.0120087	688	0.0444158	1.42654	31	57	0.00450712
control	Genes up-regulated in macrophages by aerolysin-related cytotoxic enterotoxin (Act) from Aeromonas hydrophila.	49	7.11753e-11	4.8864e-09	2.01206	105	0.0143286	484	0.0134804	1.41951	46	85	0.00668799
control	Genes up-regulated in MEF cells (embryonic fibroblast) upon stimulation with TGFB1 [GeneID=7040] for 1 h.	95	1.74874e-08	6.19237e-07	2.10448	70	0.0095524	458	0.010846	1.72134	21	32	0.00305321
control	Nearest neighbors of LYL1 [GeneID=4066], based on the close agreement of their expression profiles with that of LYL1 in pediatric T cell acute lymphoblastic leukemia (T-ALL).	140	3.63104e-07	8.72488e-06	2.77224	33	0.00450328	617	0.0332777	1.92353	11	15	0.0015993
control	Genes up-regulated specifically in human thymus.	176	9.82347e-07	1.87762e-05	2.27696	44	0.00600437	475	0.0126348	1.93274	14	19	0.00203548
control	Genes specifically down-regulated in FL5.12 cells (pro-B lymphocyte) by camptothecin [PubChem=2538].	192	1.69467e-06	2.9692e-05	2.03956	54	0.007369	545	0.0226684	1.53959	27	46	0.00392556
control	Genes down-regulated in peripheral lymphocytes from old individuals compared to those from young donors.	216	3.53367e-06	5.50336e-05	2.7292	28	0.00382096	652	0.0373522	1.79469	13	19	0.00189008
control	Down-regulated genes in hepatocellular carcinoma (HCC) subclass G6, defined by unsupervised clustering.	248	8.30604e-06	0.000112667	2.38433	33	0.00450328	475	0.0126348	1.93274	14	19	0.00203548
control	Genes down-regulated in lesional skin biopsies from mycosis fundoides patients compared to the normal skin samples.	374	9.66017e-05	0.000868899	2.09519	33	0.00450328	669	0.0388285	1.65152	17	27	0.00247165
control	Genes down-regulated in DO11.10 cells (hybridoma) by expression of transciptionally activating form of HDAC7 [GeneID=51564] and up-regulated by its transcriptionally repressing form.	400	0.000149766	0.00125953	2.36182	24	0.00327511	639	0.0356556	1.85153	12	17	0.00174469
control	Genes down-regulated in Calu-6 cells (lung cancer) at 1 h time point after TNF [GeneID=7124] treatment.	536	0.000676019	0.00424278	2.16046	23	0.00313865	624	0.0335917	2.29513	7	8	0.00101774
control	These genes form a a network that controls specific processes downstream of PDGF signaling.	581	0.00106595	0.00617186	2.12587	22	0.00300218	432	0.00867861	2.3607	9	10	0.00130852
control	The 'cytidine analog pathway': genes involved in transport and metabolism of the anti-cancer analogs of cytidine: gemcitabine and cytarabine [PubChem=596;3461;6253].	598	0.00125823	0.00707808	2.0586	23	0.00313865	459	0.0109721	2.00582	13	17	0.00189008
